# Supplementary material for: Key factors for differential drought tolerance in two contrasting wild materials of Artemisia wellbyi identified using comparative transcriptomics
Source: BMC Plant Biol. 2022 Sep 17;22:445. doi: 10.1186/s12870-022-03830-3 (PMC9482295; doi:10.1186/s12870-022-03830-3)
Supplement: Supplementary file 2 — Additional file 2: Table S2. Statistics of filtered data. [file 12870_2022_3830_MOESM2_ESM.xlsx]

## Sheet: all.filter_stat
Table S2 Statistics of filtered data
Sample	RawDatas	CleanData(%)	Adapter(%)	LowQuality(%)	polyA(%)	N(%)
CK11-1	70273438	70080164 (99.72%)	20064 (0.03%)	172442 (0.25%)	0 (0.00%)	768 (0.00%)
CK11-2	47711908	47576048 (99.72%)	14352 (0.03%)	121000 (0.25%)	0 (0.00%)	508 (0.00%)
CK11-3	49260714	49122168 (99.72%)	13090 (0.03%)	124974 (0.25%)	0 (0.00%)	482 (0.00%)
CK6-1	64891594	64739264 (99.77%)	14110 (0.02%)	137500 (0.21%)	0 (0.00%)	720 (0.00%)
CK6-2	55701602	55559208 (99.74%)	12392 (0.02%)	129436 (0.23%)	0 (0.00%)	566 (0.00%)
CK6-3	53247636	53109884 (99.74%)	13446 (0.03%)	123754 (0.23%)	0 (0.00%)	552 (0.00%)
T11-1	57463040	57297130 (99.71%)	14242 (0.02%)	151026 (0.26%)	0 (0.00%)	642 (0.00%)
T11-2	45566916	45434190 (99.71%)	12188 (0.03%)	120040 (0.26%)	0 (0.00%)	498 (0.00%)
T11-3	43882712	43750248 (99.70%)	11934 (0.03%)	120110 (0.27%)	0 (0.00%)	420 (0.00%)
T6-1	56954342	56787996 (99.71%)	17448 (0.03%)	148300 (0.26%)	0 (0.00%)	598 (0.00%)
T6-2	81338030	81119438 (99.73%)	20658 (0.03%)	197140 (0.24%)	0 (0.00%)	794 (0.00%)
T6-3	76815422	76605466 (99.73%)	19628 (0.03%)	189480 (0.25%)	0 (0.00%)	848 (0.00%)
		0
