# Supplementary material for: Key factors for differential drought tolerance in two contrasting wild materials of Artemisia wellbyi identified using comparative transcriptomics
Source: BMC Plant Biol. 2022 Sep 17;22:445. doi: 10.1186/s12870-022-03830-3 (PMC9482295; doi:10.1186/s12870-022-03830-3)
Supplement: Supplementary file 3 — Additional file 3: Table S3. Statistics of bases data. [file 12870_2022_3830_MOESM3_ESM.xlsx]

## Sheet: all.reads_info
Table S3 Statistics of bases data
Sample	RawData(bp)	BF_Q20(%)	BF_Q30(%)	BF_N(%)	BF_GC(%)	CleanData(bp)	AF_Q20(%)	AF_Q30(%)	AF_N(%)	AF_GC(%)
CK11-1	10541015700	10320000915 (97.90%)	9910051430 (94.01%)	31009 (0.00%)	4709942115 (44.68%)	10410324363	10206594332 (98.04%)	9807258319 (94.21%)	21541 (0.00%)	4641240310 (44.58%)
CK11-2	7156786200	6995454065 (97.75%)	6701786811 (93.64%)	21273 (0.00%)	3204482653 (44.78%)	7080077048	6930930313 (97.89%)	6643502873 (93.83%)	15155 (0.00%)	3163438101 (44.68%)
CK11-3	7389107100	7228079166 (97.82%)	6930383900 (93.79%)	20669 (0.00%)	3287595298 (44.49%)	7313685581	7164545450 (97.96%)	6873170551 (93.98%)	14912 (0.00%)	3247889595 (44.41%)
CK6-1	9733739100	9525027030 (97.86%)	9127330692 (93.77%)	28933 (0.00%)	4231480911 (43.47%)	9653214209	9457538486 (97.97%)	9066760275 (93.92%)	20279 (0.00%)	4189555763 (43.40%)
CK6-2	8355240300	8168249912 (97.76%)	7816905245 (93.56%)	24109 (0.00%)	3623869663 (43.37%)	8291468288	8116452062 (97.89%)	7770749783 (93.72%)	17478 (0.00%)	3591180889 (43.31%)
CK6-3	7987145400	7809594149 (97.78%)	7478095386 (93.63%)	22622 (0.00%)	3484730728 (43.63%)	7914651416	7748795043 (97.90%)	7423489358 (93.79%)	16153 (0.00%)	3446961353 (43.55%)
T11-1	8619456000	8416704782 (97.65%)	8054768991 (93.45%)	25476 (0.00%)	3838044043 (44.53%)	8530501703	8341960473 (97.79%)	7987456133 (93.63%)	17703 (0.00%)	3791071074 (44.44%)
T11-2	6835037400	6667038442 (97.54%)	6362609556 (93.09%)	20256 (0.00%)	2995593799 (43.83%)	6763943562	6607576025 (97.69%)	6309097231 (93.28%)	14353 (0.00%)	2957998089 (43.73%)
T11-3	6582406800	6430743177 (97.70%)	6161865583 (93.61%)	18945 (0.00%)	3024196932 (45.94%)	6509525636	6369593866 (97.85%)	6106706904 (93.81%)	13789 (0.00%)	2985325362 (45.86%)
T6-1	8543151300	8348556131 (97.72%)	8004212222 (93.69%)	24068 (0.00%)	3949527037 (46.23%)	8454105097	8273846180 (97.87%)	7936961659 (93.88%)	16999 (0.00%)	3901853466 (46.15%)
T6-2	12200704500	11938330648 (97.85%)	11446724642 (93.82%)	34423 (0.00%)	5326657018 (43.66%)	12088206138	11844255328 (97.98%)	11361949828 (93.99%)	24932 (0.00%)	5267438709 (43.58%)
T6-3	11522313300	11271587068 (97.82%)	10805001410 (93.77%)	33351 (0.00%)	5060792231 (43.92%)	11413460699	11180309295 (97.96%)	10722841813 (93.95%)	23274 (0.00%)	5003233905 (43.84%)
