# Supplementary material for: Key factors for differential drought tolerance in two contrasting wild materials of Artemisia wellbyi identified using comparative transcriptomics
Source: BMC Plant Biol. 2022 Sep 17;22:445. doi: 10.1186/s12870-022-03830-3 (PMC9482295; doi:10.1186/s12870-022-03830-3)
Supplement: Supplementary file 4 — Additional file 4: Table S4. Statistics of assembly. [file 12870_2022_3830_MOESM4_ESM.xlsx]

## Sheet: Unigene_stat
Table S4 Statistics of assembly
Genes Num	GC percentage	N50 number	N50 length	Max length	Min length	Average length	Total assembled bases
175684	39.8064	29844	1272	22771	201	769	135227195
