# Supplementary material for: Key factors for differential drought tolerance in two contrasting wild materials of Artemisia wellbyi identified using comparative transcriptomics
Source: BMC Plant Biol. 2022 Sep 17;22:445. doi: 10.1186/s12870-022-03830-3 (PMC9482295; doi:10.1186/s12870-022-03830-3)
Supplement: Supplementary file 5 — Additional file 5: Table S5. Drought-induced DETs in the drought-tolerant A.wellbyi under drought stress. [file 12870_2022_3830_MOESM5_ESM.xlsx]

## Sheet: Sheet1
Table S5 Drought-induced DETs
Binname	id	description	log2FC
RNA.regulation of transcription	unigene0017388	BolA-like family protein	-1.39048
RNA.regulation of transcription.ABI3/VP1-related B3-domain-containing transcription factor family	unigene0064187	VP1/ABI3-like 3 (VAL3)	1.00146
RNA.regulation of transcription.AP2/EREBP, APETALA2/Ethylene-responsive element binding protein family	unigene0006642	related to AP2.7 (RAP2.7)	-1.11281
RNA.regulation of transcription.AP2/EREBP, APETALA2/Ethylene-responsive element binding protein family	unigene0015912	CBF4	2.3472
RNA.regulation of transcription.AP2/EREBP, APETALA2/Ethylene-responsive element binding protein family	unigene0021371	CBF4	7.49698
RNA.regulation of transcription.AP2/EREBP, APETALA2/Ethylene-responsive element binding protein family	unigene0025197	Integrase-type DNA-binding superfamily protein	-1.05484
RNA.regulation of transcription.AP2/EREBP, APETALA2/Ethylene-responsive element binding protein family	unigene0031821	Ethylene-responsive transcription factor 4(ERF4)	2.86143
RNA.regulation of transcription.AP2/EREBP, APETALA2/Ethylene-responsive element binding protein family	unigene0038158	ERF (ethylene response factor) subfamily B-5	2.53876
RNA.regulation of transcription.AP2/EREBP, APETALA2/Ethylene-responsive element binding protein family	unigene0044616	ERF (ethylene response factor) subfamily B-3	5.89761
RNA.regulation of transcription.AP2/EREBP, APETALA2/Ethylene-responsive element binding protein family	unigene0052305	DUF3537	-1.05637
RNA.regulation of transcription.AP2/EREBP, APETALA2/Ethylene-responsive element binding protein family	unigene0054014	DREB subfamily A-1 of ERF/AP2 transcription factor family (CBF4)	6.61429
RNA.regulation of transcription.AP2/EREBP, APETALA2/Ethylene-responsive element binding protein family	unigene0058088	DREB2A	1.52118
RNA.regulation of transcription.AP2/EREBP, APETALA2/Ethylene-responsive element binding protein family	unigene0059376	ERF (ethylene response factor) subfamily B-4	1.23183
RNA.regulation of transcription.AP2/EREBP, APETALA2/Ethylene-responsive element binding protein family	unigene0070576	ERF (ethylene response factor) subfamily B-4	1.50567
RNA.regulation of transcription.AP2/EREBP, APETALA2/Ethylene-responsive element binding protein family	unigene0085347	DREB subfamily A-5	5.48194
RNA.regulation of transcription.AP2/EREBP, APETALA2/Ethylene-responsive element binding protein family	unigene0088191	DREB subfamily A-1	4.31389
RNA.regulation of transcription.AP2/EREBP, APETALA2/Ethylene-responsive element binding protein family	unigene0088192	DREB subfamily A-1	5.7662
RNA.regulation of transcription.AP2/EREBP, APETALA2/Ethylene-responsive element binding protein family	unigene0088194	DREB subfamily A-1	3.38124
RNA.regulation of transcription.AP2/EREBP, APETALA2/Ethylene-responsive element binding protein family	unigene0094588	DREB subfamily A-5	3.17494
RNA.regulation of transcription.AP2/EREBP, APETALA2/Ethylene-responsive element binding protein family	unigene0098913	DREB subfamily A-4	3.88594
RNA.regulation of transcription.AP2/EREBP, APETALA2/Ethylene-responsive element binding protein family	unigene0100774	DREB subfamily A-1	5.94313
RNA.regulation of transcription.AP2/EREBP, APETALA2/Ethylene-responsive element binding protein family	unigene0102051	DREB subfamily A-4	4.34628
RNA.regulation of transcription.AP2/EREBP, APETALA2/Ethylene-responsive element binding protein family	unigene0106467	DREB subfamily A-4	3.17799
RNA.regulation of transcription.AP2/EREBP, APETALA2/Ethylene-responsive element binding protein family	unigene0107472	DREB subfamily A-6	2.51315
RNA.regulation of transcription.AP2/EREBP, APETALA2/Ethylene-responsive element binding protein family	unigene0110313	ERF (ethylene response factor) subfamily B-1	3.64483
RNA.regulation of transcription.AP2/EREBP, APETALA2/Ethylene-responsive element binding protein family	unigene0131917	DREB subfamily A-5	7.57454
RNA.regulation of transcription.AP2/EREBP, APETALA2/Ethylene-responsive element binding protein family	unigene0143528	DREB subfamily A-4	-2.14917
RNA.regulation of transcription.AP2/EREBP, APETALA2/Ethylene-responsive element binding protein family	unigene0144745	DREB subfamily A-2	1.85535
RNA.regulation of transcription.AP2/EREBP, APETALA2/Ethylene-responsive element binding protein family	unigene0151894	DREB subfamily A-5	3.0247
RNA.regulation of transcription.AP2/EREBP, APETALA2/Ethylene-responsive element binding protein family	unigene0153034	DREB subfamily A-1	2.54175
RNA.regulation of transcription.AP2/EREBP, APETALA2/Ethylene-responsive element binding protein family	unigene0153795	DREB subfamily A-4	5.62728
RNA.regulation of transcription.AP2/EREBP, APETALA2/Ethylene-responsive element binding protein family	unigene0159005	ERF (ethylene response factor) subfamily B-2 of ERF/AP2 transcription factor family (RAP2.12)	1.33557
RNA.regulation of transcription.AP2/EREBP, APETALA2/Ethylene-responsive element binding protein family	unigene0161306	DREB subfamily A-1	5.62669
RNA.regulation of transcription.AP2/EREBP, APETALA2/Ethylene-responsive element binding protein family	unigene0165054	DREB subfamily A-5	1.25189
RNA.regulation of transcription.AP2/EREBP, APETALA2/Ethylene-responsive element binding protein family	unigene0172360	DREB subfamily A-5	7.43344
RNA.regulation of transcription.ARF, Auxin Response Factor family	unigene0042607	auxin response factor 16 (ARF16)	1.23365
RNA.regulation of transcription.ARF, Auxin Response Factor family	unigene0163855	auxin response factor 2 (ARF2)	1.25541
RNA.regulation of transcription.ARR	unigene0088211	response regulator ARR9	-2.08873
RNA.regulation of transcription.ARR	unigene0100930	response regulator 15 (ARR15)	3.36398
RNA.regulation of transcription.bHLH,Basic Helix-Loop-Helix family	unigene0001740	POPEYE (PYE)	1.24787
RNA.regulation of transcription.bHLH,Basic Helix-Loop-Helix family	unigene0032115	ABA-inducible BHLH-type transcription factor (AIB)	2.20929
RNA.regulation of transcription.bHLH,Basic Helix-Loop-Helix family	unigene0046187	basic helix-loop-helix (bHLH)	-1.98219
RNA.regulation of transcription.bHLH,Basic Helix-Loop-Helix family	unigene0049821	Serine/threonine-protein kinase WNK (With No Lysine)-related	-1.2111
RNA.regulation of transcription.bHLH,Basic Helix-Loop-Helix family	unigene0050149	POPEYE (PYE)	-5.77761
RNA.regulation of transcription.bHLH,Basic Helix-Loop-Helix family	unigene0061967	basic helix-loop-helix (bHLH)	-1.77098
RNA.regulation of transcription.bHLH,Basic Helix-Loop-Helix family	unigene0061968	basic helix-loop-helix (bHLH)	-1.50711
RNA.regulation of transcription.bHLH,Basic Helix-Loop-Helix family	unigene0068497	basic helix-loop-helix (bHLH)	1.60956
RNA.regulation of transcription.bHLH,Basic Helix-Loop-Helix family	unigene0068498	basic helix-loop-helix (bHLH)	1.33161
RNA.regulation of transcription.bHLH,Basic Helix-Loop-Helix family	unigene0073610	basic helix-loop-helix (bHLH)	-2.36465
RNA.regulation of transcription.bHLH,Basic Helix-Loop-Helix family	unigene0078846	basic helix-loop-helix (bHLH)	2.3662
RNA.regulation of transcription.bHLH,Basic Helix-Loop-Helix family	unigene0113288	basic helix-loop-helix (bHLH)	1.31512
RNA.regulation of transcription.bHLH,Basic Helix-Loop-Helix family	unigene0113290	basic helix-loop-helix (bHLH)	3.44626
RNA.regulation of transcription.bHLH,Basic Helix-Loop-Helix family	unigene0136704	basic helix-loop-helix (bHLH)	1.23636
RNA.regulation of transcription.bHLH,Basic Helix-Loop-Helix family	unigene0137924	basic helix-loop-helix (bHLH)	-1.92357
RNA.regulation of transcription.bHLH,Basic Helix-Loop-Helix family	unigene0141019	basic helix-loop-helix (bHLH)	4.46659
RNA.regulation of transcription.bHLH,Basic Helix-Loop-Helix family	unigene0145503	basic helix-loop-helix (bHLH)	-7.15583
RNA.regulation of transcription.bHLH,Basic Helix-Loop-Helix family	unigene0146815	basic helix-loop-helix (bHLH)	1.06331
RNA.regulation of transcription.bHLH,Basic Helix-Loop-Helix family	unigene0151045	basic helix-loop-helix (bHLH)	4.42236
RNA.regulation of transcription.bHLH,Basic Helix-Loop-Helix family	unigene0153520	basic helix-loop-helix (bHLH)	2.34635
RNA.regulation of transcription.C2C2(Zn) CO-like, Constans-like zinc finger family	unigene0040741	Zinc finger, B-box	-2.98781
RNA.regulation of transcription.C2C2(Zn) CO-like, Constans-like zinc finger family	unigene0046350	B-box type zinc finger family protein	1.74046
RNA.regulation of transcription.C2C2(Zn) CO-like, Constans-like zinc finger family	unigene0066555	light-regulated zinc finger protein 1 (LZF1)	1.07465
RNA.regulation of transcription.C2C2(Zn) CO-like, Constans-like zinc finger family	unigene0091317	B-box type zinc finger protein with CCT domain	-3.28087
RNA.regulation of transcription.C2C2(Zn) CO-like, Constans-like zinc finger family	unigene0107282	CONSTANS-like 5 (COL5)	-1.2947
RNA.regulation of transcription.C2C2(Zn) CO-like, Constans-like zinc finger family	unigene0112800	B-box type zinc finger family protein	1.37047
RNA.regulation of transcription.C2C2(Zn) CO-like, Constans-like zinc finger family	unigene0117672	CONSTANS-like 9 (COL9)	-2.02232
RNA.regulation of transcription.C2C2(Zn) CO-like, Constans-like zinc finger family	unigene0133308	CCT motif family protein	2.43917
RNA.regulation of transcription.C2C2(Zn) CO-like, Constans-like zinc finger family	unigene0149776	B-box type zinc finger protein with CCT domain	-1.16605
RNA.regulation of transcription.C2C2(Zn) DOF zinc finger family	unigene0008900	dof zinc finger protein (adof1)	2.08242
RNA.regulation of transcription.C2C2(Zn) DOF zinc finger family	unigene0042802	dof zinc finger protein (adof1)	3.09782
RNA.regulation of transcription.C2C2(Zn) DOF zinc finger family	unigene0089713	dof affecting germination 1 (DAG1)	1.96544
RNA.regulation of transcription.C2C2(Zn) DOF zinc finger family	unigene0092867	Dof-type zinc finger DNA-binding family protein	-1.51768
RNA.regulation of transcription.C2C2(Zn) DOF zinc finger family	unigene0092868	Dof-type zinc finger DNA-binding family protein	1.72979
RNA.regulation of transcription.C2C2(Zn) DOF zinc finger family	unigene0093167	Dof-type zinc finger domain-containing protein	-2.36142
RNA.regulation of transcription.C2C2(Zn) DOF zinc finger family	unigene0117267	OBF binding protein 4 (OBP4)	-2.09959
RNA.regulation of transcription.C2C2(Zn) DOF zinc finger family	unigene0144323	Dof-type zinc finger domain-containing protein	-1.93536
RNA.regulation of transcription.C2C2(Zn) DOF zinc finger family	unigene0149224	OBF binding protein 1 (OBP1)	2.93912
RNA.regulation of transcription.C2C2(Zn) DOF zinc finger family	unigene0164293	cycling DOF factor 2 (CDF2)	1.15706
RNA.regulation of transcription.C2C2(Zn) GATA transcription factor family	unigene0005895	BLUE MICROPYLAR END 3 (BME3)	2.73637
RNA.regulation of transcription.C2C2(Zn) GATA transcription factor family	unigene0059818	GATA transcription factor 1 (GATA1)	2.63763
RNA.regulation of transcription.C2C2(Zn) GATA transcription factor family	unigene0079506	the GATA factor family of zinc finger transcription factors	-1.75195
RNA.regulation of transcription.C2C2(Zn) GATA transcription factor family	unigene0119436	GATA transcription factor 15 (GATA15)	-1.92006
RNA.regulation of transcription.C2C2(Zn) GATA transcription factor family	unigene0123944	GATA transcription factor 5 (GATA5)	1.1181
RNA.regulation of transcription.C2C2(Zn) GATA transcription factor family	unigene0141579	GATA transcription factor 4 (GATA4)	3.08164
RNA.regulation of transcription.C2H2 zinc finger family	unigene0005920	salt tolerance zinc finger (STZ)	2.8127
RNA.regulation of transcription.C2H2 zinc finger family	unigene0010720	Calcium-dependent lipid-binding (CaLB domain) family protein	3.80448
RNA.regulation of transcription.C2H2 zinc finger family	unigene0020431	C2H2-like	3.82081
RNA.regulation of transcription.C2H2 zinc finger family	unigene0032454	SUF4 (SUPPRESSOR of FRI 4)	-10.0634
RNA.regulation of transcription.C2H2 zinc finger family	unigene0034067	zinc-finger protein 10	-1.80347
RNA.regulation of transcription.C2H2 zinc finger family	unigene0041380	C2H2 and C2HC zinc fingers superfamily protein	3.21725
RNA.regulation of transcription.C2H2 zinc finger family	unigene0041381	C2H2 and C2HC zinc fingers superfamily protein	1.4831
RNA.regulation of transcription.C2H2 zinc finger family	unigene0041382	C2H2-type zinc finger family protein	3.59486
RNA.regulation of transcription.C2H2 zinc finger family	unigene0054814	indeterminate(ID)-domain 7 (IDD7)	-7.24793
RNA.regulation of transcription.C2H2 zinc finger family	unigene0056212	C2H2-type zinc finger family protein	4.40193
RNA.regulation of transcription.C2H2 zinc finger family	unigene0059074	salt tolerance zinc finger (STZ)	1.86137
RNA.regulation of transcription.C2H2 zinc finger family	unigene0059404	zinc finger protein 3	-1.32569
RNA.regulation of transcription.C2H2 zinc finger family	unigene0065342	ZPR1	1.21119
RNA.regulation of transcription.C2H2 zinc finger family	unigene0065796	C2H2-like zinc finger protein	1.24027
RNA.regulation of transcription.C2H2 zinc finger family	unigene0067458	ZAT6	2.85136
RNA.regulation of transcription.C2H2 zinc finger family	unigene0072456	Zinc finger protein 622	1.34966
RNA.regulation of transcription.C2H2 zinc finger family	unigene0074273	C2H2-type zinc finger family protein	-1.25627
RNA.regulation of transcription.C2H2 zinc finger family	unigene0085246	putative zinc finger protein (PMZ)	4.24786
RNA.regulation of transcription.C2H2 zinc finger family	unigene0086404	zinc knuckle (CCHC-type) family protein	-2.44892
RNA.regulation of transcription.C2H2 zinc finger family	unigene0100014	Zinc finger C-x8-C-x5-C-x3-H type family protein	1.01647
RNA.regulation of transcription.C2H2 zinc finger family	unigene0103266	A20/AN1-like zinc finger family protein	-11.5101
RNA.regulation of transcription.C2H2 zinc finger family	unigene0130703	salt tolerance zinc finger (STZ)	2.47099
RNA.regulation of transcription.C2H2 zinc finger family	unigene0137031	indeterminate(ID)-domain 2 (IDD2)	1.75136
RNA.regulation of transcription.C2H2 zinc finger family	unigene0174128	C2H2-type zinc finger family protein	4.6929
RNA.regulation of transcription.C3H zinc finger family	unigene0072001	CZF1	2.87627
RNA.regulation of transcription.C3H zinc finger family	unigene0099154	CCCH-type zinc finger family protein	1.70399
RNA.regulation of transcription.C3H zinc finger family	unigene0100014	Zinc finger C-x8-C-x5-C-x3-H type family protein	1.01647
RNA.regulation of transcription.C3H zinc finger family	unigene0145078	CZF1	4.34574
RNA.regulation of transcription.C3H zinc finger family	unigene0145080	CZF1	3.62484
RNA.regulation of transcription.CCAAT box binding factor family, HAP2	unigene0077502	nuclear factor Y, subunit A3 (NF-YA3)	1.97106
RNA.regulation of transcription.CCAAT box binding factor family, HAP2	unigene0120424	"nuclear factor Y, subunit A8 (NF-YA8)	-9.6677
RNA.regulation of transcription.CCAAT box binding factor family, HAP5	unigene0007125	nuclear factor Y, subunit C1 (NF-YC1)	-1.0531
RNA.regulation of transcription.G2-like transcription factor family, GARP	unigene0039901	Homeodomain-like superfamily protein	1.50301
RNA.regulation of transcription.GRAS transcription factor family	unigene0041829	SCARECROW-like 14 (SCL14)	1.29239
RNA.regulation of transcription.GRAS transcription factor family	unigene0059013	SCARECROW-like 14 (SCL14)	1.62312
RNA.regulation of transcription.GRAS transcription factor family	unigene0066660	SCARECROW-like 14 (SCL14)	2.27751
RNA.regulation of transcription.GRAS transcription factor family	unigene0066661	SCARECROW-like 14 (SCL14)	2.59432
RNA.regulation of transcription.GRAS transcription factor family	unigene0094125	Nodulation signaling pathway 1 protein	-1.2672
RNA.regulation of transcription.HB,Homeobox transcription factor family	unigene0011317	homeodomain leucine zipper class I (HD-Zip I)	-1.06039
RNA.regulation of transcription.HB,Homeobox transcription factor family	unigene0124789	homeodomain leucine zipper class I (HD-Zip I)	1.85379
RNA.regulation of transcription.HB,Homeobox transcription factor family	unigene0125051	homeodomain leucine zipper class I (HD-Zip I)	1.96586
RNA.regulation of transcription.HB,Homeobox transcription factor family	unigene0139203	HAT22, member of the HD-Zip II family	1.23295
RNA.regulation of transcription.HB,Homeobox transcription factor family	unigene0149165	homeodomain leucine zipper class I (HD-Zip I)	-1.21418
RNA.regulation of transcription.HSF,Heat-shock transcription factor family	unigene0058272	heat shock transcription factor A8 (HSFA8)	1.08627
RNA.regulation of transcription.HSF,Heat-shock transcription factor family	unigene0063447	heat shock transcription factor A2 (HSFA2)	1.17825
RNA.regulation of transcription.HSF,Heat-shock transcription factor family	unigene0083501	heat shock transcription factor A4A (HSF A4A)	1.41915
RNA.regulation of transcription.HSF,Heat-shock transcription factor family	unigene0121916	heat shock factor 4 (HSF4)	2.05759
RNA.regulation of transcription.HSF,Heat-shock transcription factor family	unigene0174057	light-harvesting-like protein	-1.20492
RNA.regulation of transcription.MADS box transcription factor family	unigene0000884	AGL62	1.4236
RNA.regulation of transcription.MADS box transcription factor family	unigene0007009	MADS-box transcription factor 17 (OsMADS17)	-3.95704
RNA.regulation of transcription.MADS box transcription factor family	unigene0058777	MADS-box transcription factor 1 (OsMADS1)	2.38418
RNA.regulation of transcription.MADS box transcription factor family	unigene0095471	Agamous-like MADS-box protein AGL8 homolog (POTM1-1)	-1.01743
RNA.regulation of transcription.MADS box transcription factor family	unigene0101679	Agamous-like MADS-box protein AGL8 homolog (POTM1-1)	-5.11686
RNA.regulation of transcription.MADS box transcription factor family	unigene0143052	MADS-box transcription factor 15 (OsMADS15)	2.80832
RNA.regulation of transcription.MYB domain transcription factor family	unigene0000189	myb domain protein 70 (MYB70)	4.74248
RNA.regulation of transcription.MYB domain transcription factor family	unigene0001087	myb domain protein 73 (MYB73)	4.11055
RNA.regulation of transcription.MYB domain transcription factor family	unigene0001193	myb domain protein 73 (MYB73)	3.37175
RNA.regulation of transcription.MYB domain transcription factor family	unigene0005460	myb domain protein 73 (MYB73)	1.25921
RNA.regulation of transcription.MYB domain transcription factor family	unigene0012080	myb domain protein r1 (MYBR1)	1.71274
RNA.regulation of transcription.MYB domain transcription factor family	unigene0015222	myb domain protein 10 (MYB10)	10.303
RNA.regulation of transcription.MYB domain transcription factor family	unigene0016830	myb domain protein 3r-3 (MYB3R-3)	11.3498
RNA.regulation of transcription.MYB domain transcription factor family	unigene0019329	myb domain protein 4r1 (MYB4R1)	5.18442
RNA.regulation of transcription.MYB domain transcription factor family	unigene0026564	LOF2 (LATERAL ORGAN FUSION2)	2.81795
RNA.regulation of transcription.MYB domain transcription factor family	unigene0027726	myb domain protein 73 (MYB73)	2.72619
RNA.regulation of transcription.MYB domain transcription factor family	unigene0040035	putative c-myb-like transcription factor (MYB3R3)	2.64725
RNA.regulation of transcription.MYB domain transcription factor family	unigene0040429	putative transcription factor (MYB59)	-1.26764
RNA.regulation of transcription.MYB domain transcription factor family	unigene0045711	myb domain protein 3r-5 (MYB3R-5)	2.32539
RNA.regulation of transcription.MYB domain transcription factor family	unigene0046118	ELM2 domain-containing protein	2.47412
RNA.regulation of transcription.MYB domain transcription factor family	unigene0054292	myb domain protein 73 (MYB73)	4.58329
RNA.regulation of transcription.MYB domain transcription factor family	unigene0054293	myb domain protein 73 (MYB73)	11.8164
RNA.regulation of transcription.MYB domain transcription factor family	unigene0055547	myb domain protein 14 (MYB14)	2.1855
RNA.regulation of transcription.MYB domain transcription factor family	unigene0055967	RING/FYVE/PHD zinc finger superfamily protein	-1.05142
RNA.regulation of transcription.MYB domain transcription factor family	unigene0057964	putative c-myb-like transcription factor (MYB3R3)	2.80957
RNA.regulation of transcription.MYB domain transcription factor family	unigene0059901	myb domain protein 9 (MYB9)	2.84176
RNA.regulation of transcription.MYB domain transcription factor family	unigene0065384	myb domain protein 79 (MYB79)	4.45046
RNA.regulation of transcription.MYB domain transcription factor family	unigene0065997	myb domain protein 62 (MYB62)	3.33232
RNA.regulation of transcription.MYB domain transcription factor family	unigene0068154	myb domain protein r1 (MYBR1)	3.85498
RNA.regulation of transcription.MYB domain transcription factor family	unigene0075627	myb domain protein 73 (MYB73)	3.43582
RNA.regulation of transcription.MYB domain transcription factor family	unigene0090037	myb domain protein 4 (MYB4)	-1.3176
RNA.regulation of transcription.MYB domain transcription factor family	unigene0092474	MYB-like 102 (MYB102)	1.78817
RNA.regulation of transcription.MYB domain transcription factor family	unigene0103902	myb domain protein 73 (MYB73)	2.84739
RNA.regulation of transcription.MYB domain transcription factor family	unigene0104016	MYB-like 102 (MYB102)	3.20221
RNA.regulation of transcription.MYB domain transcription factor family	unigene0111909	myb domain protein 63 (MYB63)	2.45943
RNA.regulation of transcription.MYB domain transcription factor family	unigene0111910	myb domain protein 15 (MYB15)	3.03903
RNA.regulation of transcription.MYB domain transcription factor family	unigene0113086	myb domain protein 93 (MYB93)	1.61976
RNA.regulation of transcription.MYB domain transcription factor family	unigene0122902	myb domain protein 31 (MYB31)	2.75856
RNA.regulation of transcription.MYB domain transcription factor family	unigene0134329	putative c-myb-like transcription factor (MYB3R3)	4.24504
RNA.regulation of transcription.MYB domain transcription factor family	unigene0134791	myb domain protein 59 (MYB59)	-1.2461
RNA.regulation of transcription.MYB domain transcription factor family	unigene0140327	myb domain protein 55 (MYB55)	-1.17332
RNA.regulation of transcription.MYB domain transcription factor family	unigene0141843	myb domain protein 17 (MYB17)	4.25683
RNA.regulation of transcription.MYB domain transcription factor family	unigene0141953	myb domain protein 73 (MYB73)	1.9889
RNA.regulation of transcription.MYB domain transcription factor family	unigene0142228	DNA binding; BEST Arabidopsis thaliana protein match is: glutathione S-transferase THETA 3 (TAIR:AT5G41220.1);	-1.8625
RNA.regulation of transcription.MYB domain transcription factor family	unigene0144810	myb domain protein r1 (MYBR1)	2.74079
RNA.regulation of transcription.MYB domain transcription factor family	unigene0145107	myb domain protein 20 (MYB20)	1.90524
RNA.regulation of transcription.MYB domain transcription factor family	unigene0152582	Anthocyanin regulatory C1 protein - Zea mays	-1.79212
RNA.regulation of transcription.MYB domain transcription factor family	unigene0156156	putative c-myb-like transcription factor (MYB3R3)	4.41353
RNA.regulation of transcription.MYB domain transcription factor family	unigene0163938	myb domain protein 63 (MYB63)	2.88882
RNA.regulation of transcription.MYB domain transcription factor family	unigene0166232	myb domain protein 13 (MYB13)	2.69476
RNA.regulation of transcription.MYB domain transcription factor family	unigene0168887	myb domain protein 78 (MYB78)	1.61746
RNA.regulation of transcription.MYB-related transcription factor family	unigene0004075	myb-like transcription factor family protein	2.30685
RNA.regulation of transcription.MYB-related transcription factor family	unigene0022021	Myb, DNA-binding	-6.26167
RNA.regulation of transcription.MYB-related transcription factor family	unigene0030192	heat shock protein, Hsp40	-1.70727
RNA.regulation of transcription.MYB-related transcription factor family	unigene0114260	Myb, DNA-binding	-1.62987
RNA.regulation of transcription.MYB-related transcription factor family	unigene0147622	Myb, DNA-binding	-1.11551
RNA.regulation of transcription.NAC domain transcription factor family	unigene0024004	NAC domain containing protein 71 (NAC071)	1.71004
RNA.regulation of transcription.NAC domain transcription factor family	unigene0032235	NAC domain-containing protein 68 (ONAC068) - Oryza sativa (Rice)	1.5213
RNA.regulation of transcription.NAC domain transcription factor family	unigene0034524	NAC domain containing protein 83 (NAC083)	1.76197
RNA.regulation of transcription.NAC domain transcription factor family	unigene0046133	NAC domain containing protein 62	2.51692
RNA.regulation of transcription.NAC domain transcription factor family	unigene0046352	NAC domain-containing protein 68 (ONAC068) - Oryza sativa (Rice)	6.51733
RNA.regulation of transcription.NAC domain transcription factor family	unigene0059102	NAC domain containing protein 61 (NAC061)	1.48119
RNA.regulation of transcription.NAC domain transcription factor family	unigene0059103	NAC domain containing protein 90 (NAC090)	3.98468
RNA.regulation of transcription.NAC domain transcription factor family	unigene0068278	NAC domain-containing protein 68 (ONAC068)	4
RNA.regulation of transcription.NAC domain transcription factor family	unigene0069678	NAC domain containing protein 90 (NAC090)	2.92156
RNA.regulation of transcription.NAC domain transcription factor family	unigene0088250	NAC domain containing protein 28 (NAC028)	1.85308
RNA.regulation of transcription.NAC domain transcription factor family	unigene0103578	NAC domain containing protein 90 (NAC090)	2.48082
RNA.regulation of transcription.NAC domain transcription factor family	unigene0115722	NAC domain containing protein 2 (NAC2)	1.21774
RNA.regulation of transcription.NAC domain transcription factor family	unigene0122553	NAC domain-containing protein 68 (ONAC068) - Oryza sativa (Rice)	11.8943
RNA.regulation of transcription.NAC domain transcription factor family	unigene0124616	NAC domain-containing protein 67 (ONAC067) - Oryza sativa (Rice)	6.79987
RNA.regulation of transcription.TCP transcription factor family	unigene0065507	TCP family transcription factor 4 (TCP4)	-1.05812
RNA.regulation of transcription.Trihelix, Triple-Helix transcription factor family	unigene0073410	MYB-like	1.65663
RNA.regulation of transcription.Trihelix, Triple-Helix transcription factor family	unigene0125854	MYB-like	2.14044
RNA.regulation of transcription.WRKY domain transcription factor family	unigene0001805	disease resistance protein (TIR-NBS-LRR class)	11.6558
RNA.regulation of transcription.WRKY domain transcription factor family	unigene0002563	MAPKKK or MAP3K	-1.24553
RNA.regulation of transcription.WRKY domain transcription factor family	unigene0002575	Disease resistance protein (TIR-NBS-LRR class)	2.54379
RNA.regulation of transcription.WRKY domain transcription factor family	unigene0002601	MAPKKK or MAP3K	5.27612
RNA.regulation of transcription.WRKY domain transcription factor family	unigene0003401	WRKY DNA-binding protein 33 (WRKY33)	4.81307
RNA.regulation of transcription.WRKY domain transcription factor family	unigene0004590	MAPKKK or MAP3K	1.42372
RNA.regulation of transcription.WRKY domain transcription factor family	unigene0007943	Disease resistance protein (TIR-NBS-LRR class)	1.62549
RNA.regulation of transcription.WRKY domain transcription factor family	unigene0010678	WRKY27	1.94683
RNA.regulation of transcription.WRKY domain transcription factor family	unigene0011865	WRKY	4.60021
RNA.regulation of transcription.WRKY domain transcription factor family	unigene0014670	WRKY48	2.20099
RNA.regulation of transcription.WRKY domain transcription factor family	unigene0030968	WRKY6	1.24797
RNA.regulation of transcription.WRKY domain transcription factor family	unigene0043383	WRKY DNA-binding protein 65 (WRKY65)	1.01123
RNA.regulation of transcription.WRKY domain transcription factor family	unigene0051393	WRKY DNA-binding protein 21 (WRKY21)	2.96905
RNA.regulation of transcription.WRKY domain transcription factor family	unigene0052061	WRKY41	6.55784
RNA.regulation of transcription.WRKY domain transcription factor family	unigene0057558	nucleoside-triphosphatases	-5.8569
RNA.regulation of transcription.WRKY domain transcription factor family	unigene0058921	WRKY DNA-binding protein 11 (WRKY11)	1.19042
RNA.regulation of transcription.WRKY domain transcription factor family	unigene0060057	WRKY DNA-binding protein 55 (WRKY55)	2.61234
RNA.regulation of transcription.WRKY domain transcription factor family	unigene0060236	WRKY DNA-binding protein 40 (WRKY40)	-3.06711
RNA.regulation of transcription.WRKY domain transcription factor family	unigene0060405	WRKY6	2.57903
RNA.regulation of transcription.WRKY domain transcription factor family	unigene0064388	disease resistance protein (TIR-NBS-LRR class)	3.7295
RNA.regulation of transcription.WRKY domain transcription factor family	unigene0072752	WRKY DNA-binding protein 33 (WRKY33)	1.81193
RNA.regulation of transcription.WRKY domain transcription factor family	unigene0089967	Disease resistance protein (TIR-NBS-LRR class)	3.2131
RNA.regulation of transcription.WRKY domain transcription factor family	unigene0091384	WRKY DNA-binding protein 70 (WRKY70)	2.20821
RNA.regulation of transcription.WRKY domain transcription factor family	unigene0101917	WRKY DNA-binding protein 33 (WRKY33)	3.73059
RNA.regulation of transcription.WRKY domain transcription factor family	unigene0104680	WRKY DNA-binding protein 40 (WRKY40)	1.84203
RNA.regulation of transcription.WRKY domain transcription factor family	unigene0137129	WRKY DNA-binding protein 27 (WRKY27)	3.45881
RNA.regulation of transcription.WRKY domain transcription factor family	unigene0145704	WRKY DNA-binding protein 70 (WRKY70)	-1.46227
RNA.regulation of transcription.WRKY domain transcription factor family	unigene0151670	WRKY DNA-binding protein 33 (WRKY33)	2.02593
RNA.regulation of transcription.WRKY domain transcription factor family	unigene0158196	WRKY DNA-binding protein 3 (WRKY3)	-2.28123
RNA.regulation of transcription.WRKY domain transcription factor family	unigene0161751	WRKY DNA-binding protein 48 (WRKY48)	3.58955
RNA.regulation of transcription.WRKY domain transcription factor family	unigene0170329	WRKY DNA-binding protein 7 (WRKY7)	1.75749
RNA.regulation of transcription.WRKY domain transcription factor family	unigene0171459	member of WRKY Transcription Factor; Group II-e; WRKY22	2.05333
RNA.regulation of transcription.WRKY domain transcription factor family	unigene0173073	transmembrane receptors;ATP binding	2.44966
RNA.regulation of transcription.Orphan family	unigene0020424	chloroplast import apparatus 2 (CIA2)	-1.37194
RNA.regulation of transcription.Orphan family	unigene0134243	chloroplast import apparatus 2 (CIA2)	-1.35156
RNA.regulation of transcription.bZIP transcription factor family	unigene0004093	bZIP11	2.35565
RNA.regulation of transcription.bZIP transcription factor family	unigene0052409	bZIP transcription factor, bZIP-1	1.14973
RNA.regulation of transcription.bZIP transcription factor family	unigene0065828	ATPase E1-E2 type family protein / haloacid dehalogenase-like hydrolase family protein	1.99692
RNA.regulation of transcription.bZIP transcription factor family	unigene0075709	ATPase E1-E2 type family protein / haloacid dehalogenase-like hydrolase family protein	4.11129
RNA.regulation of transcription.bZIP transcription factor family	unigene0088597	AtbZIP60	1.47382
RNA.regulation of transcription.bZIP transcription factor family	unigene0104998	bZIP transcription factor, bZIP-1	-2.72469
RNA.regulation of transcription.bZIP transcription factor family	unigene0108066	Basic-leucine zipper (bZIP) transcription factor family protein	1.54815
RNA.regulation of transcription.bZIP transcription factor family	unigene0144066	basic leucine-zipper 44 (bZIP44)	-1.10811
RNA.regulation of transcription.bZIP transcription factor family	unigene0144067	basic domain leucine zipper (bZip) transcription factor bZIP11	-1.74964
RNA.regulation of transcription.bZIP transcription factor family	unigene0146604	basic region/leucine zipper motif 53 (BZIP53)	2.16035
RNA.regulation of transcription.AS2,Lateral Organ Boundaries Gene Family	unigene0035134	LOB domain-containing protein 41 (LBD41)	3.49067
RNA.regulation of transcription.AS2,Lateral Organ Boundaries Gene Family	unigene0048393	asymmetric leaves (AS)/lateral organ boundary (LOB) genes,ASL5	5.07788
RNA.regulation of transcription.AS2,Lateral Organ Boundaries Gene Family	unigene0141515	LOB domain-containing protein 20 (LBD20)	-9.84549
RNA.regulation of transcription.AS2,Lateral Organ Boundaries Gene Family	unigene0168982	LOB domain-containing protein 41 (LBD41)	3.45283
RNA.regulation of transcription.Aux/IAA family	unigene0036950	Auxin induced gene, IAA13	1.86212
RNA.regulation of transcription.Aux/IAA family	unigene0043962	Auxin-responsive protein IAA1 (Indoleacetic acid-induced protein 1) - Oryza sativa (Rice)	1.88529
RNA.regulation of transcription.Aux/IAA family	unigene0059663	Auxin-induced protein 22D (Indole-3-acetic acid-induced protein ARG13)	2.02201
RNA.regulation of transcription.Aux/IAA family	unigene0082161	indoleacetic acid-induced protein 16 (IAA16)	2.60012
RNA.regulation of transcription.Aux/IAA family	unigene0162190	indole-3-acetic acid inducible 9 (IAA9)	1.86942
RNA.regulation of transcription.Aux/IAA family	unigene0164112	Auxin-responsive protein IAA1	4.01171
RNA.regulation of transcription.B3 transcription factor family	unigene0044411	transcriptional factor B3 family protein	-3.8802
RNA.regulation of transcription.Chromatin Remodeling Factors	unigene0080861	chromatin remodeling 24 (CHR24)	2.13654
RNA.regulation of transcription.Chromatin Remodeling Factors	unigene0082750	chromatin remodeling 24 (CHR24)	6.88874
RNA.regulation of transcription.Chromatin Remodeling Factors	unigene0084852	embryo sac development arrest 16 (EDA16)	1.81544
RNA.regulation of transcription.Chromatin Remodeling Factors	unigene0084853	embryo sac development arrest 16 (EDA16)	1.52612
RNA.regulation of transcription.Chromatin Remodeling Factors	unigene0091946	MORPHEUS MOLECULE (MOM)	1.2384
RNA.regulation of transcription.Chromatin Remodeling Factors	unigene0110400	Homeotic gene regulator	-10.7454
RNA.regulation of transcription.Chromatin Remodeling Factors	unigene0114736	chromatin remodeling factor17 (CHR17)	-10.9706
RNA.regulation of transcription.Chromatin Remodeling Factors	unigene0131422	EARLY BOLTING IN SHORT DAYS (EBS)	1.81006
RNA.regulation of transcription.Chromatin Remodeling Factors	unigene0165094	PHOTOPERIOD-INDEPENDENT EARLY FLOWERING 1 (PIE1)	-10.5183
RNA.regulation of transcription.GeBP like	unigene0163961	Protein of unknown function DUF573	-1.15213
RNA.regulation of transcription.General Transcription	unigene0047898	basic transcription factor 3 (BTF3)	-7.60486
RNA.regulation of transcription.General Transcription	unigene0139708	RING/U-box superfamily protein	-4.6847
RNA.regulation of transcription.Global transcription factor group	unigene0107466	global transcription factor group B1 (GTB1)	-10.4615
RNA.regulation of transcription.Histone acetyltransferases	unigene0070752	histone acetyltransferase of the GNAT family 1 (HAG1)	-1.97138
RNA.regulation of transcription.Histone acetyltransferases	unigene0160190	histone acetyltransferase of the CBP family 12 (HAC12)	-9.92679
RNA.regulation of transcription.HDA	unigene0078078	histone deacetylase 9 (HDA9)	-9.82443
RNA.regulation of transcription.HDA	unigene0115760	sirtuin 2 (SRT2)	-10.4985
RNA.regulation of transcription.JUMONJI family	unigene0007000	Transcription factor jumonji (jmjC)	10.3332
RNA.regulation of transcription.JUMONJI family	unigene0027782	Transcription factor jumonji (jmj) family protein / zinc finger (C5HC2 type) family protein	1.17079
RNA.regulation of transcription.JUMONJI family	unigene0048756	Transcription factor jumonji (jmj) family protein / zinc finger (C5HC2 type) family protein	3.5782
RNA.regulation of transcription.JUMONJI family	unigene0048757	Transcription factor jumonji (jmj) family protein / zinc finger (C5HC2 type) family protein	3.99633
RNA.regulation of transcription.JUMONJI family	unigene0050502	Transcription factor jumonji/aspartyl beta-hydroxylase	3.93809
RNA.regulation of transcription.JUMONJI family	unigene0068377	Transcription factor jumonji/aspartyl beta-hydroxylase	9.75933
RNA.regulation of transcription.JUMONJI family	unigene0069524	JUMONJI 14 (JMJ14)	5.3346
RNA.regulation of transcription.JUMONJI family	unigene0150359	Transcription factor jumonji (jmjC)	1.39486
RNA.regulation of transcription.JUMONJI family	unigene0160837	PKDM7D	-10.359
RNA.regulation of transcription.JUMONJI family	unigene0173217	2-oxoglutarate (2OG) and Fe(II)-dependent oxygenase superfamily protein	-1.15282
RNA.regulation of transcription.NIN-like bZIP-related family	unigene0000270	NIN Like Protein 7 (NLP7)	2.81695
RNA.regulation of transcription.NIN-like bZIP-related family	unigene0002409	NIN Like Protein 7 (NLP7)	2.62427
RNA.regulation of transcription.NIN-like bZIP-related family	unigene0003777	NIN Like Protein 7 (NLP7)	2.11437
RNA.regulation of transcription.NIN-like bZIP-related family	unigene0003778	NIN Like Protein 7 (NLP7)	2.44791
RNA.regulation of transcription.NIN-like bZIP-related family	unigene0003993	NIN Like Protein 7 (NLP7)	1.56255
RNA.regulation of transcription.NIN-like bZIP-related family	unigene0005763	NIN Like Protein 7 (NLP7)	-1.50739
RNA.regulation of transcription.NIN-like bZIP-related family	unigene0007849	NIN Like Protein 7 (NLP7)	1.79309
RNA.regulation of transcription.NIN-like bZIP-related family	unigene0008156	NIN Like Protein 7 (NLP7)	1.26167
RNA.regulation of transcription.NIN-like bZIP-related family	unigene0008157	NIN Like Protein 7 (NLP8)	1.97554
RNA.regulation of transcription.NIN-like bZIP-related family	unigene0014750	NIN Like Protein 7 (NLP9)	1.15493
RNA.regulation of transcription.NIN-like bZIP-related family	unigene0023886	NIN Like Protein 7 (NLP7)	1.77349
RNA.regulation of transcription.NIN-like bZIP-related family	unigene0046153	NIN Like Protein 7 (NLP7)	3.04667
RNA.regulation of transcription.NIN-like bZIP-related family	unigene0050223	NIN Like Protein 7 (NLP7)	2.94472
RNA.regulation of transcription.NIN-like bZIP-related family	unigene0057919	NIN Like Protein 7 (NLP7)	-6.98995
RNA.regulation of transcription.NIN-like bZIP-related family	unigene0115535	NIN Like Protein 7 (NLP7)	-1.03562
RNA.regulation of transcription.NIN-like bZIP-related family	unigene0131041	NIN Like Protein 7 (NLP7)	-11.3294
RNA.regulation of transcription.NIN-like bZIP-related family	unigene0136881	NIN Like Protein 7 (NLP7)	-5.15265
RNA.regulation of transcription.Nucleosome/chromatin assembly factor group	unigene0008538	high mobility group (HMG)	-8.19081
RNA.regulation of transcription.Nucleosome/chromatin assembly factor group	unigene0077635	Chromatin Assembly Factor-1 (CAF-1) p60 subunit	-2.26083
RNA.regulation of transcription.PHD finger transcription factor	unigene0061682	SWIB/MDM2 domain	1.2415
RNA.regulation of transcription.PHOR1	unigene0007465	plant U-box 23 (PUB23)	4.58278
RNA.regulation of transcription.PHOR1	unigene0010835	plant U-box 26 (PUB26)	2.76236
RNA.regulation of transcription.PHOR1	unigene0014884	ARM repeat superfamily protein	4.28402
RNA.regulation of transcription.PHOR1	unigene0048350	plant U-box 24 (PUB24)	1.86425
RNA.regulation of transcription.PHOR1	unigene0058289	ARM repeat superfamily protein	5.51708
RNA.regulation of transcription.PHOR1	unigene0061432	plant U-box 22 (PUB22)	4.32215
RNA.regulation of transcription.PHOR1	unigene0065497	plant U-box 26 (PUB26)	1.11799
RNA.regulation of transcription.PHOR1	unigene0069194	plant U-box 22 (PUB22)	4.3417
RNA.regulation of transcription.PHOR1	unigene0076173	ARM repeat superfamily protein	2.98374
RNA.regulation of transcription.PHOR1	unigene0095188	ARM repeat superfamily protein	1.14634
RNA.regulation of transcription.PHOR1	unigene0131491	plant U-box 23 (PUB23)	4.04756
RNA.regulation of transcription.Polycomb Group (PcG)	unigene0000861	EMBRYONIC FLOWER 2 (EMF2)	1.40125
RNA.regulation of transcription.Polycomb Group (PcG)	unigene0025610	Polycomb group protein FIE2 (FERTILIZATION-INDEPENDENT ENDOSPERM 2)	-2.57521
RNA.regulation of transcription.Psudo ARR transcription factor family	unigene0091182	TIMING OF CAB EXPRESSION 1 (TOC1)	-1.99295
RNA.regulation of transcription.putative transcription regulator	unigene0014704	DUF659	6.59139
RNA.regulation of transcription.putative transcription regulator	unigene0022801	AT-hook protein of GA feedback 2 (AGF2)	2.49865
RNA.regulation of transcription.putative transcription regulator	unigene0039907	XH/XS domain-containing protein	3.89924
RNA.regulation of transcription.putative transcription regulator	unigene0040574	Remorin family protein	1.14874
RNA.regulation of transcription.putative transcription regulator	unigene0047898	basic transcription factor 3 (BTF3)	-7.60486
RNA.regulation of transcription.putative transcription regulator	unigene0050206	DUF659	2.72396
RNA.regulation of transcription.putative transcription regulator	unigene0058833	Remorin family protein	2.40439
RNA.regulation of transcription.putative transcription regulator	unigene0063870	homolog of nucleolar protein NOP56 (NOP56)	-7.59779
RNA.regulation of transcription.putative transcription regulator	unigene0064333	cold shock domain protein 1 (CSDP1)	-8.72537
RNA.regulation of transcription.putative transcription regulator	unigene0067331	CCHC-type zinc finger	2.38082
RNA.regulation of transcription.putative transcription regulator	unigene0069347	Proliferating cell nuclear antigen (PCNA) (Cyclin) - Oryza sativa (Rice)	-5.68182
RNA.regulation of transcription.putative transcription regulator	unigene0081203	NOP58-like protein	-11.1228
RNA.regulation of transcription.putative transcription regulator	unigene0089714	homolog of the transcriptional repressor SIN3	-1.90116
RNA.regulation of transcription.putative transcription regulator	unigene0122069	DUF296	2.67711
RNA.regulation of transcription.putative transcription regulator	unigene0125195	DUF659	-9.74259
RNA.regulation of transcription.putative transcription regulator	unigene0130427	transcription regulators	-10.1632
RNA.regulation of transcription.putative transcription regulator	unigene0139849	AT hook motif DNA-binding family protein	2.24321
RNA.regulation of transcription.putative transcription regulator	unigene0147548	Transcription elongation factor (TFIIS) family protein	1.20312
RNA.regulation of transcription.putative transcription regulator	unigene0165317	Remorin (pp34)	1.95974
RNA.regulation of transcription.putative transcription regulator	unigene0172986	IDN2 (INVOLVED IN DE NOVO 2)	3.46282
RNA.regulation of transcription.putative transcription regulator	unigene0173857	DUF659	6.96
RNA.regulation of transcription.SET-domain transcriptional regulator family	unigene0081991	Rubisco methyltransferase family protein	-1.25696
RNA.regulation of transcription.SNF7	unigene0007629	SNF7.1	4.86382
RNA.regulation of transcription.SNF7	unigene0067529	CHMP1A/AT1G73030	1.30688
RNA.regulation of transcription.SNF7	unigene0091495	VPS2.1	1.59633
RNA.regulation of transcription.Transcriptional Adaptor Zinc Bundle (TAZ) domain family	unigene0101332	BTB and TAZ domain protein 4 (BT4)	2.57932
RNA.regulation of transcription.Zn-finger(CCHC)	unigene0008139	CCHC-type family protein	1.32492
RNA.regulation of transcription.Zn-finger(CCHC)	unigene0093164	Staphylococcal nuclease (SNase-like)	-10.6941
RNA.regulation of transcription.Zn-finger(CCHC)	unigene0093165	TUDOR-SN protein 1 (Tudor1)	-7.70341
RNA.regulation of transcription.Zn-finger(CCHC)	unigene0136958	zinc knuckle (CCHC-type) family protein	1.46447
RNA.regulation of transcription.GRP	unigene0061746	glycine-rich protein 2B (GRP2B)	-1.94015
RNA.regulation of transcription.GRP	unigene0096646	GLYCINE RICH PROTEIN 7 (ATGRP7)	-1.59403
RNA.regulation of transcription.sigma like plant	unigene0044038	sigma factor A (SIGA)	-1.70414
RNA.regulation of transcription.sigma like plant	unigene0072648	RNApolymerase sigma subunit 2 (SIG2)	-1.05403
RNA.regulation of transcription.sigma like plant	unigene0160844	RNApolymerase sigma-subunit F (SIGF)	-1.16931
RNA.regulation of transcription.ovate family OFP	unigene0024039	ovate family protein 1 (OFP1)	1.68047
RNA.regulation of transcription.unclassified	unigene0000126	(at3g44670 : 92.4) Disease resistance protein (TIR-NBS-LRR class) family	4.37697
RNA.regulation of transcription.unclassified	unigene0002706	FAR1-related sequence 5 (FRS5)	-3.33848
RNA.regulation of transcription.unclassified	unigene0003220	tobamovirus multiplication 1 (TOM1)	-1.21619
RNA.regulation of transcription.unclassified	unigene0005664	Peptidase aspartic, catalytic	4.2581
RNA.regulation of transcription.unclassified	unigene0006081	exocyst subunit exo70 family protein H4 (EXO70H4)	2.31093
RNA.regulation of transcription.unclassified	unigene0006139	A20/AN1-like zinc finger family protein	3.04953
RNA.regulation of transcription.unclassified	unigene0007216	P-loop containing nucleoside triphosphate hydrolases superfamily protein	3.34341
RNA.regulation of transcription.unclassified	unigene0007526	(at1g67340 : 334.0) HCP-like superfamily protein with MYND-type zinc finger	1.44446
RNA.regulation of transcription.unclassified	unigene0010176	(at1g67340 : 367.0) HCP-like superfamily protein with MYND-type zinc finger	1.0344
RNA.regulation of transcription.unclassified	unigene0011353	plant UBX domain-containing protein 2 (PUX2)	1.26092
RNA.regulation of transcription.unclassified	unigene0014507	EMBRYO DEFECTIVE 93 (EMB93)	-1.29917
RNA.regulation of transcription.unclassified	unigene0022801	AT-hook protein of GA feedback 2 (AGF2)	2.49865
RNA.regulation of transcription.unclassified	unigene0029441	ZW2	2.5025
RNA.regulation of transcription.unclassified	unigene0034018	SIN3 associated polypeptide P18 (SAP18)	-10.0407
RNA.regulation of transcription.unclassified	unigene0039716	Mitochondrial transcription termination factor family protein	-1.20073
RNA.regulation of transcription.unclassified	unigene0039907	XH/XS domain-containing protein	3.89924
RNA.regulation of transcription.unclassified	unigene0040574	Remorin (pp34)	1.14874
RNA.regulation of transcription.unclassified	unigene0045726	exocyst subunit exo70 family protein B1 (EXO70B1)	3.32204
RNA.regulation of transcription.unclassified	unigene0046944	chloroplast stem-loop binding protein of 41 kDa (CSP41A)	-1.72547
RNA.regulation of transcription.unclassified	unigene0047359	Cysteine/Histidine-rich C1 domain family protein	-2.8836
RNA.regulation of transcription.unclassified	unigene0049064	LSD1	1.51742
RNA.regulation of transcription.unclassified	unigene0049428	purin-rich alpha 1 (PUR ALPHA-1)	-10.6588
RNA.regulation of transcription.unclassified	unigene0053287	Cysteine-rich peptide (CRP)	2.49118
RNA.regulation of transcription.unclassified	unigene0054814	indeterminate(ID)-domain 7 (IDD7)	-7.24793
RNA.regulation of transcription.unclassified	unigene0056709	MuDR family transposase	2.42214
RNA.regulation of transcription.unclassified	unigene0056710	MuDR family transposase	2.01346
RNA.regulation of transcription.unclassified	unigene0062002	TLD-domain containing nucleolar protein	-10.3443
RNA.regulation of transcription.unclassified	unigene0062591	MuDR family transposase	2.5316
RNA.regulation of transcription.unclassified	unigene0064333	cold shock domain protein 1 (CSDP1)	-8.72537
RNA.regulation of transcription.unclassified	unigene0065342	ZPR1 zinc-finger domain protein	1.21119
RNA.regulation of transcription.unclassified	unigene0068208	chloroplast precursor (PSRP-2)	-1.09908
RNA.regulation of transcription.unclassified	unigene0069051	FAR1-related sequence 9 (FRS9)	5.37793
RNA.regulation of transcription.unclassified	unigene0071490	MuDR family transposase	2.55117
RNA.regulation of transcription.unclassified	unigene0073500	MuDR family transposase	1.28635
RNA.regulation of transcription.unclassified	unigene0076628	DHHC-type zinc finger family protein	2.44682
RNA.regulation of transcription.unclassified	unigene0082152	exocyst subunit exo70 family protein H2 (EXO70H2)	2.04307
RNA.regulation of transcription.unclassified	unigene0085121	zinc finger (MYND type) family protein / programmed cell death 2 C-terminal domain-containing protein	1.03506
RNA.regulation of transcription.unclassified	unigene0085502	ATP12 protein-related	2.78842
RNA.regulation of transcription.unclassified	unigene0087838	MuDR family transposase	4.00425
RNA.regulation of transcription.unclassified	unigene0097369	NOT2 / NOT3 / NOT5 family	-11.159
RNA.regulation of transcription.unclassified	unigene0100014	Zinc finger C-x8-C-x5-C-x3-H type family protein	1.01647
RNA.regulation of transcription.unclassified	unigene0100430	Mitochondrial transcription termination factor family protein	-2.85224
RNA.regulation of transcription.unclassified	unigene0103266	A20/AN1-like zinc finger family protein	-11.5101
RNA.regulation of transcription.unclassified	unigene0107888	MuDR family transposase	4.99152
RNA.regulation of transcription.unclassified	unigene0107935	MuDR family transposase	2.089
RNA.regulation of transcription.unclassified	unigene0112222	Zinc finger C-x8-C-x5-C-x3-H type family protein	1.3788
RNA.regulation of transcription.unclassified	unigene0112450	MuDR family transposase	-3.48352
RNA.regulation of transcription.unclassified	unigene0120785	CCCH-type zinc fingerfamily protein with RNA-binding domain	-5.88264
RNA.regulation of transcription.unclassified	unigene0127753	A20/AN1-like zinc finger family protein	2.41471
RNA.regulation of transcription.unclassified	unigene0131422	EARLY BOLTING IN SHORT DAYS (EBS)	1.81006
RNA.regulation of transcription.unclassified	unigene0133308	CCT motif family protein	2.43917
RNA.regulation of transcription.unclassified	unigene0137031	indeterminate(ID)-domain 2 (IDD2)	1.75136
RNA.regulation of transcription.unclassified	unigene0142163	A20/AN1-like zinc finger family protein	2.20351
RNA.regulation of transcription.unclassified	unigene0147332	Peptidase aspartic, catalytic	2.02338
RNA.regulation of transcription.unclassified	unigene0147548	Transcription elongation factor (TFIIS)	1.20312
RNA.regulation of transcription.unclassified	unigene0153380	zinc finger (C2H2 type, AN1-like)	2.62634
RNA.regulation of transcription.unclassified	unigene0153620	Zinc finger C-x8-C-x5-C-x3-H type family protein	-10.125
RNA.regulation of transcription.unclassified	unigene0165317	Remorin (pp34)	1.95974
RNA.regulation of transcription.unclassified	unigene0168567	MuDR family transposase	4.30875
RNA.regulation of transcription.unclassified	unigene0172474	RING/FYVE/PHD-type zinc finger family protein	-4.71621
RNA.regulation of transcription.unclassified	unigene0172728	MuDR family transposase	4.80471
RNA.regulation of transcription.unclassified	unigene0174057	light-harvesting-like protein	-1.20492
RNA.regulation of transcription.unclassified	unigene0174181	Aspartic proteinase Asp1 precursor (OsAsp1)	1.65294
