# Supplementary material for: Key factors for differential drought tolerance in two contrasting wild materials of Artemisia wellbyi identified using comparative transcriptomics
Source: BMC Plant Biol. 2022 Sep 17;22:445. doi: 10.1186/s12870-022-03830-3 (PMC9482295; doi:10.1186/s12870-022-03830-3)
Supplement: Supplementary file 6 — Additional file 6: Table S6 DEGs involved in protein degradation in the drought-tolerant A.wellbyi under drought stress. [file 12870_2022_3830_MOESM6_ESM.xlsx]

## Sheet: Sheet1
Table S6 DEGs involved in protein degradation
Binname	id	description	log2FC
protein.degradation	unigene0141707	alpha/beta-Hydrolases superfamily protein	-1.37074
protein.degradation	unigene0133236	Arabidopsis thaliana CDC48-interacting UBX-domain protein (PUX4)	-9.79225
protein.degradation	unigene0061336	ATP-dependent protease La (LON) domain protein	-2.00643
protein.degradation	unigene0154500	CAAX amino terminal protease family protein	1.28042
protein.degradation	unigene0000871	Cytosol aminopeptidase family protein	-1.09159
protein.degradation	unigene0121138	Encodes a putative protease SppA (SppA).	-1.02796
protein.degradation	unigene0121139	Encodes a putative protease SppA (SppA).	-1.46969
protein.degradation	unigene0011397	Encodes a Putative Zn2+ carboxypeptidase, 4 splice variants have been identified but not characterized for different functions and/or expression patterns.SOL1 isolated as a suppressor of root- specific overexpression of CLE19, a clavata3 like gene. sol1 partially suppresses the short root phenotype caused by CLE19 overexpression.	-10.5314
protein.degradation	unigene0068874	Encodes a Putative Zn2+ carboxypeptidase, 4 splice variants have been identified but not characterized for different functions and/or expression patterns.SOL1 isolated as a suppressor of root- specific overexpression of CLE19, a clavata3 like gene. sol1 partially suppresses the short root phenotype caused by CLE19 overexpression.	-5.23977
protein.degradation	unigene0080743	encodes a serine carboxypeptidase-like (SCPL) protein. Mutants accumulate sinapoylglucose instead of sinapoylcholine, and have increased levels of choline and decreased activity of the enzyme sinapoylglucose:choline sinapoyltransferase.	3.50603
protein.degradation	unigene0112202	encodes a serine carboxypeptidase-like (SCPL) protein. Mutants accumulate sinapoylglucose instead of sinapoylcholine, and have increased levels of choline and decreased activity of the enzyme sinapoylglucose:choline sinapoyltransferase.	-2.4021
protein.degradation	unigene0141423	Encodes alpha5 subunit of 20S proteosome complex involved in protein degradation.	-3.32604
protein.degradation	unigene0093417	encodes an aminopeptidase, a ortholog of mouse microsomal AP (EC 3.4.11.2).	-10.2722
protein.degradation	unigene0112484	encodes an aminopeptidase, a ortholog of mouse microsomal AP (EC 3.4.11.2).	1.26199
protein.degradation	unigene0120535	encodes an aminopeptidase, a ortholog of mouse microsomal AP (EC 3.4.11.2).	-10.1077
protein.degradation	unigene0120537	encodes an aminopeptidase, a ortholog of mouse microsomal AP (EC 3.4.11.2).	-11.0014
protein.degradation	unigene0146139	encodes an aminopeptidase, a ortholog of mouse microsomal AP (EC 3.4.11.2).	-8.38945
protein.degradation	unigene0047827	Encodes glutamate carboxypeptidase. Various alleles show-increased cotyledon number and rate of leaf initiation, show transformation of leaves to cotyledons, altered flowering time and photomorphogenesis and an increased level of cytokinin biosynthesis. Involved in ethylene enhanced hypocotyl elongation in the light. Strong genetic interaction between TGH and AMP1.	1.47195
protein.degradation	unigene0000157	Eukaryotic aspartyl protease family protein	1.67632
protein.degradation	unigene0055296	Eukaryotic aspartyl protease family protein	1.73183
protein.degradation	unigene0104585	Eukaryotic aspartyl protease family protein	1.48918
protein.degradation	unigene0058480	Metacaspase AtMCP1b. Arginine/lysine-specific cysteine protease activity. Induces apoptosis in yeast. Contains Pfam profile PF00656: ICE-like protease (caspase) p20 domain	2.9007
protein.degradation	unigene0114910	Metacaspase AtMCP1b. Arginine/lysine-specific cysteine protease activity. Induces apoptosis in yeast. Contains Pfam profile PF00656: ICE-like protease (caspase) p20 domain	1.6909
protein.degradation	unigene0072808	Protein of Unknown Function (DUF239)	-1.15113
protein.degradation	unigene0070675	putative nuclear DNA-binding protein G2p (AtG2) mRNA,	-6.73761
protein.degradation	unigene0007201	Serine carboxypeptidase S28 family protein	-1.32136
protein.degradation	unigene0075905	Serine carboxypeptidase S28 family protein	-3.20993
protein.degradation	unigene0139572	Serine carboxypeptidase S28 family protein	-1.67611
protein.degradation	unigene0051478	serine carboxypeptidase-like 1 (scpl1)	-3.72344
protein.degradation	unigene0129060	serine carboxypeptidase-like 15 (SCPL15)	-1.4929
protein.degradation	unigene0025342	serine carboxypeptidase-like 16 (scpl16)	1.42757
protein.degradation	unigene0051475	serine carboxypeptidase-like 18 (scpl18)	-3.02734
protein.degradation	unigene0053469	serine carboxypeptidase-like 2 (scpl2)	2.15821
protein.degradation	unigene0148216	Signal peptidase subunit	-10.2839
protein.degradation	unigene0066925	UBX domain-containing protein	2.3944
protein.degradation	unigene0104914	unknown protein	-1.36773
protein.degradation	unigene0130988	Eukaryotic aspartyl protease family protein	-2.66593
protein.degradation	unigene0172763	metacaspase 2 (MC2)	2.88024
protein.degradation	unigene0069662	Predicted to encode a PR (pathogenesis-related) peptide that belongs to the PR-6 proteinase inhibitor family. Six putative PR-6-type protein encoding genes are found in Arabidopsis: At2g38900, At2g38870, At5g43570, At5g43580, At3g50020 and At3g46860.	-3.4337
protein.degradation	unigene0139263	Proteasome subunit alpha type 2 (EC 3.4.25.1) (20S proteasome alpha subunit B) (20S proteasome subunit alpha-2) - Oryza sativa (Rice) & (at1g16470 : 285.0) Encodes 20S proteasome subunit PAB1 (PAB1).	-10.9144
protein.degradation	unigene0034396	Proteasome subunit alpha type 7 (EC 3.4.25.1) (20S proteasome alpha subunit D) (20S proteasome subunit alpha-4) - Oryza sativa (Rice) & (at5g66140 : 264.0) Encodes alpha5 subunit of 20S proteosome complex involved in protein degradation.	-10.5475
protein.degradation.AAA type	unigene0007138	AAA-type ATPase family protein	-1.48156
protein.degradation.AAA type	unigene0002877	cytochrome BC1 synthesis (BCS1)	-1.48649
protein.degradation.AAA type	unigene0042171	cytochrome BC1 synthesis (BCS1)	4.82442
protein.degradation.AAA type	unigene0169361	Encodes a SKD1 (Suppressor of K+ Transport Growth Defect1) homolog. Localized to the cytoplasm and to multivesicular endosomes. Involved in multivesicular endosome function.	11.3011
protein.degradation.AAA type	unigene0065809	P-loop containing nucleoside triphosphate hydrolases superfamily protein	3.47101
protein.degradation.AAA type	unigene0065810	P-loop containing nucleoside triphosphate hydrolases superfamily protein	2.03258
protein.degradation.AAA type	unigene0067642	P-loop containing nucleoside triphosphate hydrolases superfamily protein	1.12553
protein.degradation.AAA type	unigene0091171	P-loop containing nucleoside triphosphate hydrolases superfamily protein	4.7153
protein.degradation.AAA type	unigene0099264	P-loop containing nucleoside triphosphate hydrolases superfamily protein	-5.65737
protein.degradation.AAA type	unigene0099265	P-loop containing nucleoside triphosphate hydrolases superfamily protein	-1.29772
protein.degradation.AAA type	unigene0136392	P-loop containing nucleoside triphosphate hydrolases superfamily protein	3.62642
protein.degradation.AAA type	unigene0004587	AAA-type ATPase family protein	-10.5085
protein.degradation.aspartate protease	unigene0053287	Encodes a Cysteine-rich peptide (CRP) family protein	2.49118
protein.degradation.aspartate protease	unigene0174181	encodes an aspartic protease, has an important role in determining cell fate during embryonic development and in reproduction processes. The loss-of-function mutation of PCS1 causes degeneration of both male and female gametophytes and excessive cell death of developing embryos during torpedo stage.	1.65294
protein.degradation.aspartate protease	unigene0007106	Eukaryotic aspartyl protease family protein	5.1335
protein.degradation.aspartate protease	unigene0041840	Eukaryotic aspartyl protease family protein	-3.62449
protein.degradation.aspartate protease	unigene0046330	Eukaryotic aspartyl protease family protein	2.24005
protein.degradation.aspartate protease	unigene0048633	Eukaryotic aspartyl protease family protein	1.18879
protein.degradation.aspartate protease	unigene0062867	Eukaryotic aspartyl protease family protein	3.05118
protein.degradation.aspartate protease	unigene0096297	Eukaryotic aspartyl protease family protein	1.53971
protein.degradation.aspartate protease	unigene0098807	Eukaryotic aspartyl protease family protein	-1.38746
protein.degradation.aspartate protease	unigene0147332	Eukaryotic aspartyl protease family protein	2.02338
protein.degradation.aspartate protease	unigene0156256	Eukaryotic aspartyl protease family protein	5.5286
protein.degradation.aspartate protease	unigene0022485	Aspartic proteinase oryzasin-1 precursor (EC 3.4.23.-) - Oryza sativa (Rice) & (at1g11910 : 687.0) Encodes an aspartic proteinase that forms a heterodimer and is stable over a broad pH range (ph 3-8).	1.07897
protein.degradation.aspartate protease	unigene0057679	Aspartic proteinase oryzasin-1 precursor (EC 3.4.23.-) - Oryza sativa (Rice) & (at4g04460 : 228.0) Saposin-like aspartyl protease family protein	-6.85798
protein.degradation.aspartate protease	unigene0123804	Phytepsin precursor (EC 3.4.23.40) (Aspartic proteinase) [Contains: Phytepsin 32 kDa subunit	1.60634
protein.degradation.autophagy	unigene0023715	Involved in autophagy. Under nutrient starvation the protein localizes to autophagosomes.	-11.7454
protein.degradation.cysteine protease	unigene0015148	cysteine proteinase precursor-like protein/ dehydration stress-responsive gene (RD21)	-1.1804
protein.degradation.cysteine protease	unigene0022931	Cysteine proteinases superfamily protein	-8.31547
protein.degradation.cysteine protease	unigene0033940	Cysteine proteinases superfamily protein	-10.2916
protein.degradation.cysteine protease	unigene0037252	Cysteine proteinases superfamily protein	-11.4094
protein.degradation.cysteine protease	unigene0052426	Cysteine proteinases superfamily protein	-2.2863
protein.degradation.cysteine protease	unigene0090871	Cysteine proteinases superfamily protein	-6.25137
protein.degradation.cysteine protease	unigene0105897	Cysteine proteinases superfamily protein	-10.7056
protein.degradation.cysteine protease	unigene0112783	Cysteine proteinases superfamily protein	3.43187
protein.degradation.cysteine protease	unigene0026973	Encodes a senescence-associated thiol protease.	-2.62065
protein.degradation.cysteine protease	unigene0158827	Encodes a vacuolar processing enzyme belonging to a novel group of cysteine proteases that is expressed specifically in seeds and is essential for the proper processing of storage proteins.	-9.16323
protein.degradation.cysteine protease	unigene0046407	Senescence-associated gene 12 (SAG12) encoding a cysteine protease influenced by cytokinin, auxin, and sugars.Localized to special vacuole found during senescence called senescence associated vacuoles which are different from central vacuole in the tonoplast composition and pH.	4.69612
protein.degradation.cysteine protease	unigene0079172	Similar to cysteine proteinases, induced by desiccation but not abscisic acid. Required for RRS1-R mediated resistance against Ralstonia solanacearum. Interacts with the R. solanacearum type III effector PopP2. RD19 associates with PopP2 to form a nuclear complex that is required for activation of the RRS1-R帽mediated resistance response.	-11.0901
protein.degradation.cysteine protease	unigene0127520	Cysteine proteinase inhibitor A (Cystatin A) (SCA) - Helianthus annuus (Common sunflower) & (at3g12490 : 87.8) Encodes a protein with cysteine proteinase inhibitor activity. Overexpression increases tolerance to abiotic stressors (i.e.salt,osmitic, cold stress).	1.29627
protein.degradation.cysteine protease	unigene0130584	Oryzain alpha chain precursor (EC 3.4.22.-) - Oryza sativa (Rice) & (at2g34080 : 103.0) Cysteine proteinases superfamily protein	1.89885
protein.degradation.cysteine protease	unigene0091666	Oryzain alpha chain precursor (EC 3.4.22.-) - Oryza sativa (Rice) & (at5g50260 : 256.0) Cysteine proteinases superfamily protein	-12.3134
protein.degradation.cysteine protease	unigene0013581	Papain family cysteine protease	-1.762
protein.degradation.cysteine protease	unigene0062829	Similar to maize DEK1, a gene encoding a membrane protein of the calpain gene superfamily required for aleurone cell development in the endosperm of maize grains. A key component of the embryonic L1 cell-layer specification pathway.	-1.84166
protein.degradation.cysteine protease	unigene0085467	Vacuolar-processing enzyme precursor (EC 3.4.22.-) (VPE) - Glycine max (Soybean) & (at1g62710 : 395.0) Encodes a vacuolar processing enzyme belonging to a novel group of cysteine proteases that is expressed specifically in seeds and is essential for the proper processing of storage proteins.	2.56213
protein.degradation.cysteine protease	unigene0059674	Vignain precursor (EC 3.4.22.-) (Cysteine endopeptidase) - Ricinus communis (Castor bean) & (at5g45890 : 319.0) Senescence-associated gene 12 (SAG12) encoding a cysteine protease influenced by cytokinin, auxin, and sugars.Localized to special vacuole found during senescence called senescence associated vacuoles which are different from central vacuole in the tonoplast composition and pH.	1.94334
protein.degradation.cysteine protease	unigene0065705	Vignain precursor (EC 3.4.22.-) (Cysteine endopeptidase) - Ricinus communis (Castor bean) & (at5g50260 : 427.0) Cysteine proteinases superfamily protein	6.50098
protein.degradation.metalloprotease	unigene0003224	CONTAINS InterPro DOMAIN/s: WLM (InterPro:IPR013536), PUB domain (InterPro:IPR018997), PUG domain (InterPro:IPR006567)	2.60095
protein.degradation.metalloprotease	unigene0113600	Encodes a MAP2 like methionine aminopeptidase	-10.3517
protein.degradation.metalloprotease	unigene0005012	Insulinase (Peptidase family M16) family protein	-10.5085
protein.degradation.metalloprotease	unigene0044188	Matrixin family protein	3.02515
protein.degradation.metalloprotease	unigene0009142	Metalloprotease essential for plastid development. Located in the inner membrane of chloroplasts.	-1.20392
protein.degradation.metalloprotease	unigene0065485	S2P-like putative metalloprotease, also contain transmembrane helices near their C-termini and many of them, five of seven, contain a conserved zinc-binding motif HEXXH. Homolog of EGY1. Each of the EGY1 and EGY-like proteins share two additional highly conserved motifs, the previously reported NPDG motif (aa 442帽454 in EGY1, Rudner et al., 1999) and a newly defined GNLR motif (aa 171帽179 in EGY1…	2.01792
protein.degradation.metalloprotease	unigene0000099	VAR1 contains a conserved motif for ATPase and a metalloprotease characteristic to FtsH proteins, and is targeted into chloroplasts. A VAR1-fusion protein synthesized in vitro exhibited ATPase activity and partial metalloprotease activity. This protein is located to the thylakoid membrane and forms a complex with VAR2. FtsH1 (VAR1) and FtsH5 are interchangeable in thylakoid membranes.	1.40171
protein.degradation.serine protease	unigene0080743	encodes a serine carboxypeptidase-like (SCPL) protein. Mutants accumulate sinapoylglucose instead of sinapoylcholine, and have increased levels of choline and decreased activity of the enzyme sinapoylglucose:choline sinapoyltransferase.	3.50603
protein.degradation.serine protease	unigene0112202	encodes a serine carboxypeptidase-like (SCPL) protein. Mutants accumulate sinapoylglucose instead of sinapoylcholine, and have increased levels of choline and decreased activity of the enzyme sinapoylglucose:choline sinapoyltransferase.	-2.4021
protein.degradation.serine protease	unigene0080683	RHOMBOID-like 1 (RBL1)	1.23132
protein.degradation.serine protease	unigene0049815	RHOMBOID-like protein 3 (RBL3)	3.08778
protein.degradation.serine protease	unigene0051478	serine carboxypeptidase-like 1 (scpl1)	-3.72344
protein.degradation.serine protease	unigene0129060	serine carboxypeptidase-like 15 (SCPL15)	-1.4929
protein.degradation.serine protease	unigene0025342	serine carboxypeptidase-like 16 (scpl16)	1.42757
protein.degradation.serine protease	unigene0051475	serine carboxypeptidase-like 18 (scpl18)	-3.02734
protein.degradation.serine protease	unigene0053469	serine carboxypeptidase-like 2 (scpl2)	2.15821
protein.degradation.serine protease	unigene0062228	Serine protease inhibitor (SERPIN) family protein	-10.9778
protein.degradation.serine protease	unigene0127497	Serine protease inhibitor (SERPIN) family protein	1.39304
protein.degradation.serine protease	unigene0144293	Serine protease inhibitor (SERPIN) family protein	-2.01963
protein.degradation.serine protease	unigene0148142	Serine protease inhibitor (SERPIN) family protein	-5.78863
protein.degradation.serine protease	unigene0049814	AtRBL2 has been identified as a rhomboid protein involved in regulated intramembrane proteolysis (RIP). The enzyme has the proteolytic activity and substrate specificity comparable to the Drosophila Rho-1 protein.	3.78051
protein.degradation.serine protease	unigene0039743	encodes a GSK3/shaggy-like protein kinase. Gene expression is induced by NaCl and ABA but not KCl, suggesting that this gene may be involved in response to osmotic stress. This protein can interact with the BZR1 protein involved in brassinosteroid-mediated signaling in a Y2H assay and promotes BZR1 phosphorylation in protoplasts.	9.06788
protein.degradation.serine protease	unigene0125484	Protein Z (Z4) (Major endosperm albumin) - Hordeum vulgare (Barley) & (at2g25240 : 134.0) Serine protease inhibitor (SERPIN) family protein	-10.1293
protein.degradation.serine protease	unigene0133181	Rhomboid-related intramembrane serine protease family protein	-1.5889
protein.degradation.serine protease	unigene0120720	Serine carboxypeptidase 1 precursor (EC 3.4.16.5) (Serine carboxypeptidase I) (Carboxypeptidase C) (CP-MI) [Contains: Serine carboxypeptidase 1 chain A (Serine carboxypeptidase I chain A)	-1.05339
protein.degradation.subtilases	unigene0112418	subtilase family protein	-1.74646
protein.degradation.subtilases	unigene0047975	Initially identified as a mutation affecting stomatal development and distribution. Encodes a protein similar to serine proteases.	-1.67351
protein.degradation.ubiquitin	unigene0009782	ARM repeat superfamily protein	1.26142
protein.degradation.ubiquitin	unigene0168624	ARM repeat superfamily protein	1.20145
protein.degradation.ubiquitin	unigene0022303	Encodes a DCAF/DWD protein capable of interacting with DDB1 and associating with CUL4, likely as part of a nuclear ubiquitin ligase complex. DCAF1 appears to be required for plant embryogenesis and to affect several other developmental processes including leaf, shoot, and flower development.	-9.89684
protein.degradation.ubiquitin	unigene0087950	encodes a ubiquitin polyprotein.	-6.87303
protein.degradation.ubiquitin	unigene0092912	encodes a ubiquitin polyprotein.	-12.0868
protein.degradation.ubiquitin	unigene0014127	Encodes a ubiquitin-related protein that is conjugated to target proteins by neddylation. It has been shown to be conjugated to the cullin AtCUL1. The RUB-conjugation pathway has been implicated in in auxin response.	-10.0813
protein.degradation.ubiquitin	unigene0042058	Encodes a ubiquitin-specific protease.	-5.18587
protein.degradation.ubiquitin	unigene0004073	encodes ubiquitin that is attached to proteins destined for degradation. UBQ3 is most homologous with UBQ4, and is expressed in higher levels in vegetative tissue but lower levels in flowers than UBQ4. UBQ3 encodes different number of ubiquitins in different ecotypes. UBQ3 transcript level is modulated by UV-B and light/dark treatments.	2.32528
protein.degradation.ubiquitin	unigene0022091	encodes ubiquitin that is attached to proteins destined for degradation. UBQ3 is most homologous with UBQ4, and is expressed in higher levels in vegetative tissue but lower levels in flowers than UBQ4. UBQ3 encodes different number of ubiquitins in different ecotypes. UBQ3 transcript level is modulated by UV-B and light/dark treatments.	2.10668
protein.degradation.ubiquitin	unigene0117278	encodes ubiquitin that is attached to proteins destined for degradation. UBQ3 is most homologous with UBQ4, and is expressed in higher levels in vegetative tissue but lower levels in flowers than UBQ4. UBQ3 encodes different number of ubiquitins in different ecotypes. UBQ3 transcript level is modulated by UV-B and light/dark treatments.	9.94154
protein.degradation.ubiquitin	unigene0129595	encodes ubiquitin that is attached to proteins destined for degradation. UBQ3 is most homologous with UBQ4, and is expressed in higher levels in vegetative tissue but lower levels in flowers than UBQ4. UBQ3 encodes different number of ubiquitins in different ecotypes. UBQ3 transcript level is modulated by UV-B and light/dark treatments.	4.91289
protein.degradation.ubiquitin	unigene0140922	encodes ubiquitin that is attached to proteins destined for degradation. UBQ3 is most homologous with UBQ4, and is expressed in higher levels in vegetative tissue but lower levels in flowers than UBQ4. UBQ3 encodes different number of ubiquitins in different ecotypes. UBQ3 transcript level is modulated by UV-B and light/dark treatments.	1.03019
protein.degradation.ubiquitin	unigene0141242	encodes ubiquitin that is attached to proteins destined for degradation. UBQ3 is most homologous with UBQ4, and is expressed in higher levels in vegetative tissue but lower levels in flowers than UBQ4. UBQ3 encodes different number of ubiquitins in different ecotypes. UBQ3 transcript level is modulated by UV-B and light/dark treatments.	1.16675
protein.degradation.ubiquitin	unigene0141243	encodes ubiquitin that is attached to proteins destined for degradation. UBQ3 is most homologous with UBQ4, and is expressed in higher levels in vegetative tissue but lower levels in flowers than UBQ4. UBQ3 encodes different number of ubiquitins in different ecotypes. UBQ3 transcript level is modulated by UV-B and light/dark treatments.	1.28896
protein.degradation.ubiquitin	unigene0149506	encodes ubiquitin that is attached to proteins destined for degradation. UBQ3 is most homologous with UBQ4, and is expressed in higher levels in vegetative tissue but lower levels in flowers than UBQ4. UBQ3 encodes different number of ubiquitins in different ecotypes. UBQ3 transcript level is modulated by UV-B and light/dark treatments.	-2.06968
protein.degradation.ubiquitin	unigene0164466	encodes ubiquitin that is attached to proteins destined for degradation. UBQ3 is most homologous with UBQ4, and is expressed in higher levels in vegetative tissue but lower levels in flowers than UBQ4. UBQ3 encodes different number of ubiquitins in different ecotypes. UBQ3 transcript level is modulated by UV-B and light/dark treatments.	3.19056
protein.degradation.ubiquitin	unigene0174382	encodes ubiquitin that is attached to proteins destined for degradation. UBQ3 is most homologous with UBQ4, and is expressed in higher levels in vegetative tissue but lower levels in flowers than UBQ4. UBQ3 encodes different number of ubiquitins in different ecotypes. UBQ3 transcript level is modulated by UV-B and light/dark treatments.	1.01619
protein.degradation.ubiquitin	unigene0165651	LIM domain-containing protein	1.04547
protein.degradation.ubiquitin	unigene0164195	Phosphoinositide kinase which undergo autophosphorylation and phosphorylate serine/threonine residues of protein substrates. Contains phosphoinositide 3/4-kinase and ubiquitin-like domains. Phosphorylates PUFD1 and RPN10 in vitro.	1.15171
protein.degradation.ubiquitin	unigene0089717	polyubiquitin gene	-10.4985
protein.degradation.ubiquitin	unigene0071618	Regulatory particle non-ATPase subunit of the 26S proteasome with multiubiquitin-chain-binding capabilities	-3.51658
protein.degradation.ubiquitin	unigene0082080	Ribosomal protein S27a / Ubiquitin family protein	-13.6054
protein.degradation.ubiquitin	unigene0082081	Ribosomal protein S27a / Ubiquitin family protein	-12.4776
protein.degradation.ubiquitin	unigene0105630	Ubiquitin extension protein	-11.7356
protein.degradation.ubiquitin	unigene0105631	Ubiquitin extension protein	-13.8727
protein.degradation.ubiquitin	unigene0052594	UCH2	-2.60635
protein.degradation.ubiquitin	unigene0058143	DSK2	1.94538
protein.degradation.ubiquitin	unigene0067375	Encodes PROTEOLYSIS6 (PRT6), a component of the N-end rule pathway that targets protein degradation through the identity of the amino-terminal residue of specific protein substrates. Another component of the N-end rule pathway is arginyl-tRNA:protein arginyltransferase (ATE). Arabidopsis contains two ATE genes: At5g05700/ATE1, At3g11240/ATE2. PRT6 and ATE were shown to regulate seed after-ripenin…	-1.94676
protein.degradation.ubiquitin	unigene0113351	encodes ubiquitin that is attached to proteins destined for degradation. UBQ3 is most homologous with UBQ4, and is expressed in higher levels in vegetative tissue but lower levels in flowers than UBQ4. UBQ3 encodes different number of ubiquitins in different ecotypes. UBQ3 transcript level is modulated by UV-B and light/dark treatments.	-2.69463
protein.degradation.ubiquitin	unigene0055062	polyubiquitin gene with 4 ubiquitin repeats. The first ubiquitin repeat has 16 amino acid replacements.	-10.751
protein.degradation.ubiquitin	unigene0050548	Regulatory particle non-ATPase subunit of the 26S proteasome with multiubiquitin-chain-binding capabilities	6.18417
protein.degradation.ubiquitin	unigene0052343	Regulatory particle non-ATPase subunit of the 26S proteasome with multiubiquitin-chain-binding capabilities	4.52179
protein.degradation.ubiquitin	unigene0071621	Regulatory particle non-ATPase subunit of the 26S proteasome with multiubiquitin-chain-binding capabilities	-1.81143
protein.degradation.ubiquitin	unigene0072349	Regulatory particle non-ATPase subunit of the 26S proteasome with multiubiquitin-chain-binding capabilities	3.55722
protein.degradation.ubiquitin	unigene0135970	Regulatory particle non-ATPase subunit of the 26S proteasome with multiubiquitin-chain-binding capabilities	9.28586
protein.degradation.ubiquitin.E1	unigene0159262	Encodes a ubiquitin-activating enzyme (E1), involved in the first step in conjugating multiple ubiquitins to proteins targeted for degradation. Gene is expressed in most tissues examined. Mutant is able to revert the constitutive defense responses phenotype of snc1, which indicates the gene is involved in defense response. It also indicates that ubiquitination plays a role in plant defense signal…	-10.7814
protein.degradation.ubiquitin.E1	unigene0159263	Ubiquitin-activating enzyme E1 2 - Triticum aestivum (Wheat) & (at5g06460 : 173.0) Encodes a ubiquitin-activating enzyme (E1), involved in the first step in conjugating multiple ubiquitins to proteins targeted for degradation. Gene is expressed in most tissues examined.	-10.4952
protein.degradation.ubiquitin.E2	unigene0131876	Encodes a SUMO liagse that directs the attachment of the small protein SUMO to target proteins via an isopeptide bond. This enzyme is localized to the nucleus and plants with reduced levels of this protein show higher sensitivity to ABA in root growth inhibition assays. It has high similarity to the yeast UBC9 SUMO ligase and is sometimes referred to by that name.	-12.3489
protein.degradation.ubiquitin.E2	unigene0118632	MMZ3/UEV1C encodes a protein that may play a role in DNA damage responses and error-free post-replicative DNA repair by participating in lysine-63-based polyubiquitination reactions. UEV1C can form diubiquitin and triubiquitin chains in combination with UBC13A/UBC35 in vitro. It can also functionally complement an mms2 mutation in budding yeast, both by increasing mms2 mutant viability in the pre…	-6.96434
protein.degradation.ubiquitin.E2	unigene0137594	One of the polypeptides that constitute the ubiquitin-conjugating enzyme E2	-10.112
protein.degradation.ubiquitin.E2	unigene0158446	UBC36/UBC13B encodes a protein that may play a role in DNA damage responses and error-free post-replicative DNA repair. It can bind to the MMZ/UEV1 proteins in vitro.	-10.515
protein.degradation.ubiquitin.E2	unigene0071905	ubiquitin-conjugating enzyme 12 (UBC12)	-10.8943
protein.degradation.ubiquitin.E2	unigene0137475	ubiquitin-conjugating enzyme 14 (UBC14)	-1.50977
protein.degradation.ubiquitin.E2	unigene0170650	ubiquitin-conjugating enzyme 14 (UBC14)	-11.2546
protein.degradation.ubiquitin.E2	unigene0035422	ubiquitin-conjugating enzyme 22 (UBC22)	-10.3068
protein.degradation.ubiquitin.E2	unigene0059089	ubiquitin-conjugating enzyme 30 (UBC30)	-6.43582
protein.degradation.ubiquitin.E2	unigene0157098	Ubiquitin-conjugating enzyme E2-17 kDa (EC 6.3.2.19) (Ubiquitin-protein ligase) (Ubiquitin carrier protein) - Triticum aestivum (Wheat) & (at1g14400 : 252.0) ubiquitin carrier protein	-10.9317
protein.degradation.ubiquitin.E3.BTB/POZ Cullin3.BTB/POZ	unigene0101332	BTB and TAZ domain protein. Located in cytoplasm and expressed in fruit, flower and leaves.	2.57932
protein.degradation.ubiquitin.E3.BTB/POZ Cullin3.Cullin3	unigene0018686	Cullin family protein	-10.3182
protein.degradation.ubiquitin.E3.BTB/POZ Cullin3.Cullin3	unigene0085305	Cullin, putative, similar to Cullin homolog 3 (CUL-3) SP:Q13618, GI:3639052 from (Homo sapiens)	-12.2238
protein.degradation.ubiquitin.E3.DCX	unigene0085304	Structurally similar to damaged DNA binding proteins.DDB1a is part of a 350 KDa nuclear localized DET1 protein complex. This complex may physically interact with histone tails and while bound to chromatin- repress transcription of genes involved in photomorphogenesis.	-9.22038
protein.degradation.ubiquitin.E3.HECT	unigene0088279	encodes a member of HECT ubiquitin protein ligase family that is involved in trichome cell morphogenesis. Mutants in this gene exhibit supernumerary trichome branches and increased DNA content.	-10.5667
protein.degradation.ubiquitin.E3.HECT	unigene0089559	encodes a ubiquitin-protein ligase containing a HECT domain. There are six other HECT-domain UPLs in Arabidopsis.	-9.86625
protein.degradation.ubiquitin.E3.HECT	unigene0105720	encodes a ubiquitin-protein ligase-like protein containing a HECT domain. There are six other HECT-domain UPLs in Arabidopsis.	-10.9144
protein.degradation.ubiquitin.E3.HECT	unigene0147791	encodes a ubiquitin-protein ligase-like protein containing a HECT domain. There are six other HECT-domain UPLs in Arabidopsis.	-10.0316
protein.degradation.ubiquitin.E3.RING	unigene0175338	ARIADNE 8 (ARI8)	1.74574
protein.degradation.ubiquitin.E3.RING	unigene0009782	ARM repeat superfamily protein	1.26142
protein.degradation.ubiquitin.E3.RING	unigene0045647	ARM repeat superfamily protein	1.69344
protein.degradation.ubiquitin.E3.RING	unigene0052612	ARM repeat superfamily protein	3.24287
protein.degradation.ubiquitin.E3.RING	unigene0056476	ARM repeat superfamily protein	2.39768
protein.degradation.ubiquitin.E3.RING	unigene0095188	ARM repeat superfamily protein	1.14634
protein.degradation.ubiquitin.E3.RING	unigene0095932	ARM repeat superfamily protein	1.80986
protein.degradation.ubiquitin.E3.RING	unigene0099128	ARM repeat superfamily protein	2.83603
protein.degradation.ubiquitin.E3.RING	unigene0168624	ARM repeat superfamily protein	1.20145
protein.degradation.ubiquitin.E3.RING	unigene0047868	CHY-type/CTCHY-type/RING-type Zinc finger protein	2.85934
protein.degradation.ubiquitin.E3.RING	unigene0155856	CHY-type/CTCHY-type/RING-type Zinc finger protein	-1.04737
protein.degradation.ubiquitin.E3.RING	unigene0040602	CONTAINS InterPro DOMAIN/s: Protein of unknown function DUF23 (InterPro:IPR008166)	-1.09657
protein.degradation.ubiquitin.E3.RING	unigene0168543	Contains two ring finger domains and one ZZ domain. Week similarity to yeast Rad18p. Putative component of the N-end rule pathway (ubiquitin-dependent proteolysis).	1.12332
protein.degradation.ubiquitin.E3.RING	unigene0141032	embryo sac development arrest 40 (EDA40)	1.38286
protein.degradation.ubiquitin.E3.RING	unigene0175159	embryo sac development arrest 40 (EDA40)	1.85277
protein.degradation.ubiquitin.E3.RING	unigene0046249	Encodes a protein containing a U-box and an ARM domain.	2.41052
protein.degradation.ubiquitin.E3.RING	unigene0049161	Encodes a protein containing a UND, a U-box, and an ARM domain. This protein has E3 ubiquitin ligase activity based on in vitro assays.	-1.45711
protein.degradation.ubiquitin.E3.RING	unigene0090118	Encodes a protein containing a UND, a U-box, and an ARM domain. This protein has E3 ubiquitin ligase activity based on in vitro assays. Can be phosphorylated in vitro by MLPK, ARK1, and ARK2 but not by SD1-29.	1.52946
protein.degradation.ubiquitin.E3.RING	unigene0072895	Encodes a protein containing a UND, a U-box, and an ARM domain. This protein has E3 ubiquitin ligase activity. It is required for cell death and full resistance specified by Arabidopsis RPM1 and RPS4 resistance proteins against Pseudomonas syringae pv tomato.	1.87027
protein.degradation.ubiquitin.E3.RING	unigene0083805	Encodes a putative RING-H2 finger protein RHA2a.	1.36953
protein.degradation.ubiquitin.E3.RING	unigene0175668	Encodes a putative RING-H2 zinc finger protein ATL3 (ATL3).	3.33809
protein.degradation.ubiquitin.E3.RING	unigene0063333	Encodes a putative RING-H2 zinc finger protein ATL6 (ATL6).	1.90765
protein.degradation.ubiquitin.E3.RING	unigene0120659	Encodes a putative RING-H2 zinc finger protein ATL6 (ATL6).	2.18546
protein.degradation.ubiquitin.E3.RING	unigene0055800	Encodes AtBRCA1, an ortholog of the human breast cancer susceptibility gene 1. Contains one N-terminal RING finger, two C-terminal BRCT and the p300/CBP interacting domain. Strongly induced by gamma rays, consistent with a putative role in DNA repair and in cell cycle control.	1.42061
protein.degradation.ubiquitin.E3.RING	unigene0157207	RING domain ligase1 (RGLG1)	2.40677
protein.degradation.ubiquitin.E3.RING	unigene0006203	RING/U-box superfamily protein	1.17063
protein.degradation.ubiquitin.E3.RING	unigene0019849	RING/U-box superfamily protein	1.20119
protein.degradation.ubiquitin.E3.RING	unigene0030459	RING/U-box superfamily protein	1.68737
protein.degradation.ubiquitin.E3.RING	unigene0032546	RING/U-box superfamily protein	-1.61
protein.degradation.ubiquitin.E3.RING	unigene0037804	RING/U-box superfamily protein	-2.10247
protein.degradation.ubiquitin.E3.RING	unigene0045028	RING/U-box superfamily protein	1.10681
protein.degradation.ubiquitin.E3.RING	unigene0046046	RING/U-box superfamily protein	1.47968
protein.degradation.ubiquitin.E3.RING	unigene0052545	RING/U-box superfamily protein	1.11751
protein.degradation.ubiquitin.E3.RING	unigene0060148	RING/U-box superfamily protein	1.31936
protein.degradation.ubiquitin.E3.RING	unigene0062569	RING/U-box superfamily protein	1.72552
protein.degradation.ubiquitin.E3.RING	unigene0098850	RING/U-box superfamily protein	1.40643
protein.degradation.ubiquitin.E3.RING	unigene0103492	RING/U-box superfamily protein	-1.19354
protein.degradation.ubiquitin.E3.RING	unigene0108156	RING/U-box superfamily protein	2.02753
protein.degradation.ubiquitin.E3.RING	unigene0121476	RING/U-box superfamily protein	-1.91177
protein.degradation.ubiquitin.E3.RING	unigene0143680	RING/U-box superfamily protein	2.25582
protein.degradation.ubiquitin.E3.RING	unigene0149007	RING/U-box superfamily protein	-2.55633
protein.degradation.ubiquitin.E3.RING	unigene0161902	RING/U-box superfamily protein	1.259
protein.degradation.ubiquitin.E3.RING	unigene0163590	RING/U-box superfamily protein	-11.2546
protein.degradation.ubiquitin.E3.RING	unigene0004945	RING-H2 protein induced after exposure to chitin or inactivated crude cellulase preparations.	2.53009
protein.degradation.ubiquitin.E3.RING	unigene0076362	RMA1 encodes a novel 28 kDa protein with a RING finger motif and a C-terminal membrane-anchoring domain that is involved in the secretory pathway. Has E3 ubiquitin ligase activity.	1.0597
protein.degradation.ubiquitin.E3.RING	unigene0040511	SBP (S-ribonuclease binding protein) family protein	-1.28178
protein.degradation.ubiquitin.E3.RING	unigene0116754	SBP (S-ribonuclease binding protein) family protein	-2.46977
protein.degradation.ubiquitin.E3.RING	unigene0128648	SBP (S-ribonuclease binding protein) family protein	2.26935
protein.degradation.ubiquitin.E3.RING	unigene0146437	SBP (S-ribonuclease binding protein) family protein	-2.39708
protein.degradation.ubiquitin.E3.RING	unigene0122652	The protein that is predicted to be encoded by this gene model lacks the U-box domain identified in the AT3G07360.1 gene model.	2.46424
protein.degradation.ubiquitin.E3.RING	unigene0007000	Transcription factor jumonji (jmjC) domain-containing protein	10.3332
protein.degradation.ubiquitin.E3.RING	unigene0150359	Transcription factor jumonji (jmjC) domain-containing protein	1.39486
protein.degradation.ubiquitin.E3.RING	unigene0075003	Zinc finger (C3HC4-type RING finger) family protein	-5.31389
protein.degradation.ubiquitin.E3.RING	unigene0079713	Zinc finger (C3HC4-type RING finger) family protein	-3.59359
protein.degradation.ubiquitin.E3.RING	unigene0133512	zinc finger (C3HC4-type RING finger) family protein	2.61502
protein.degradation.ubiquitin.E3.RING	unigene0000015	encodes a RING-type E3 ubiquitin ligase implicated in gametogenesis. RHF1a can interact with the cell cycle inhibitor ICK4/KRP6 in vitro. It apppears to target ICK4KRP6 for degradation following meiosis in order to allow the mitoses associated with megagametogenesis and microgametogenesis to occur. RHF1a is expressed in the carpels throughout floral development. It is expressed in various tissues…	2.72813
protein.degradation.ubiquitin.E3.RING	unigene0070301	RING/U-box superfamily protein	-4.31667
protein.degradation.ubiquitin.E3.RING	unigene0072928	RING/U-box superfamily protein	-1.00042
protein.degradation.ubiquitin.E3.RING	unigene0114539	Transducin/WD40 repeat-like superfamily protein	-4.3603
protein.degradation.ubiquitin.E3.RING	unigene0152503	Transducin/WD40 repeat-like superfamily protein	-3.53471
protein.degradation.ubiquitin.E3.SCF.cullin	unigene0018686	Cullin family protein	-10.3182
protein.degradation.ubiquitin.E3.SCF.FBOX	unigene0029948	Arabidopsis thaliana EIN3-binding F-box protein 2 (EBF2) mRNA. Part of the SCF complex, it is located in the nucleus and is involved in the ethylene-response pathway.	2.42963
protein.degradation.ubiquitin.E3.SCF.FBOX	unigene0040455	Arabidopsis thaliana EIN3-binding F-box protein 2 (EBF2) mRNA. Part of the SCF complex, it is located in the nucleus and is involved in the ethylene-response pathway.	-1.15569
protein.degradation.ubiquitin.E3.SCF.FBOX	unigene0073138	AtSKP2	1.09635
protein.degradation.ubiquitin.E3.SCF.FBOX	unigene0097821	AtSKP2	1.2106
protein.degradation.ubiquitin.E3.SCF.FBOX	unigene0073621	CONTAINS InterPro DOMAIN/s: F-box domain, cyclin-like (InterPro:IPR001810), F-box domain, Skp2-like (InterPro:IPR022364), Protein of unknown function DUF295 (InterPro:IPR005174)	2.39215
protein.degradation.ubiquitin.E3.SCF.FBOX	unigene0028355	EID1 is an F-box protein that functions as a negative regulator in phytochrome A (phyA)-specific light signalling. Expressed at all stages of plant development independently of light conditions, localizes to the nucleus, and forms nuclear speckles under continuous far-red light. Forms stable dimeric and trimeric complexes with several ASK proteins and Cullin1 in yeast and in planta.	-1.03456
protein.degradation.ubiquitin.E3.SCF.FBOX	unigene0063085	Encodes a protein containing Leu-rich repeats and a degenerate F-box motif. Associates with AtCUL1, AtRbx1, and the Skp1-like proteins ASK1 and ASK2 to assemble SCF COI1 ubiquitin-ligase complexes in planta. A single amino acid substitution in the F-box motif of COI1 abolishes the formation of the SCF(COI1) complexes and results in loss of the JA response. Required for wound- and jasmonates-induc…	1.45648
protein.degradation.ubiquitin.E3.SCF.FBOX	unigene0072177	Encodes a protein containing Leu-rich repeats and a degenerate F-box motif. Associates with AtCUL1, AtRbx1, and the Skp1-like proteins ASK1 and ASK2 to assemble SCF COI1 ubiquitin-ligase complexes in planta. A single amino acid substitution in the F-box motif of COI1 abolishes the formation of the SCF(COI1) complexes and results in loss of the JA response. Required for wound- and jasmonates-induc…	10.3554
protein.degradation.ubiquitin.E3.SCF.FBOX	unigene0174434	Encodes a protein containing Leu-rich repeats and a degenerate F-box motif. Associates with AtCUL1, AtRbx1, and the Skp1-like proteins ASK1 and ASK2 to assemble SCF COI1 ubiquitin-ligase complexes in planta. A single amino acid substitution in the F-box motif of COI1 abolishes the formation of the SCF(COI1) complexes and results in loss of the JA response. Required for wound- and jasmonates-induc…	3.16013
protein.degradation.ubiquitin.E3.SCF.FBOX	unigene0051437	Encodes an F-box protein involved in the ubiquitin/proteasome-dependent proteolysis of EIN3.	-1.85344
protein.degradation.ubiquitin.E3.SCF.FBOX	unigene0000751	Encodes an SKP1 interacting partner (SKIP2).Encodes an F-box protein. Based on genetic analysis appears to be functionally redundant with VFB1,2, and 3. When expression of all 4 genes is reduced plants show defects in growth and reduced expression of auxin response genes.	1.2947
protein.degradation.ubiquitin.E3.SCF.FBOX	unigene0043358	Encodes an SKP1 interacting partner (SKIP2).Encodes an F-box protein. Based on genetic analysis appears to be functionally redundant with VFB1,2, and 3. When expression of all 4 genes is reduced plants show defects in growth and reduced expression of auxin response genes.	-1.33169
protein.degradation.ubiquitin.E3.SCF.FBOX	unigene0006946	Encodes CPR30 (Constitutive Expresser of PR Genes 30), a F-Box protein that functions as a negative regulator of defense response.	1.5434
protein.degradation.ubiquitin.E3.SCF.FBOX	unigene0003293	F-box and associated interaction domains-containing protein	1.1254
protein.degradation.ubiquitin.E3.SCF.FBOX	unigene0033537	F-box and associated interaction domains-containing protein	2.68438
protein.degradation.ubiquitin.E3.SCF.FBOX	unigene0013458	F-box family protein	2.46964
protein.degradation.ubiquitin.E3.SCF.FBOX	unigene0024355	F-box family protein	-1.40372
protein.degradation.ubiquitin.E3.SCF.FBOX	unigene0064404	F-box family protein	2.09723
protein.degradation.ubiquitin.E3.SCF.FBOX	unigene0069701	F-box family protein	1.32912
protein.degradation.ubiquitin.E3.SCF.FBOX	unigene0076174	F-box family protein	4.26787
protein.degradation.ubiquitin.E3.SCF.FBOX	unigene0085276	F-box family protein	2.19669
protein.degradation.ubiquitin.E3.SCF.FBOX	unigene0088267	F-box family protein	2.37185
protein.degradation.ubiquitin.E3.SCF.FBOX	unigene0100543	F-box family protein	2.03161
protein.degradation.ubiquitin.E3.SCF.FBOX	unigene0015063	F-box protein that is involved in GA signaling. Regulates seed germination. Component of E3 ubiquitin complex. Interacts with DELLA proteins.	-1.02909
protein.degradation.ubiquitin.E3.SCF.FBOX	unigene0090867	F-box protein that is involved in GA signaling. Regulates seed germination. Component of E3 ubiquitin complex. Interacts with DELLA proteins.	1.62792
protein.degradation.ubiquitin.E3.SCF.FBOX	unigene0003866	F-box/RNI-like superfamily protein	1.56589
protein.degradation.ubiquitin.E3.SCF.FBOX	unigene0006388	F-box/RNI-like superfamily protein	2.15604
protein.degradation.ubiquitin.E3.SCF.FBOX	unigene0044911	F-box/RNI-like superfamily protein	1.83458
protein.degradation.ubiquitin.E3.SCF.FBOX	unigene0074817	F-box/RNI-like superfamily protein	1.74525
protein.degradation.ubiquitin.E3.SCF.FBOX	unigene0094390	F-box/RNI-like superfamily protein	3.42626
protein.degradation.ubiquitin.E3.SCF.FBOX	unigene0154228	F-box/RNI-like superfamily protein	1.73911
protein.degradation.ubiquitin.E3.SCF.FBOX	unigene0005957	F-box/RNI-like/FBD-like domains-containing protein	-1.1667
protein.degradation.ubiquitin.E3.SCF.FBOX	unigene0000690	Galactose oxidase/kelch repeat superfamily protein	1.02323
protein.degradation.ubiquitin.E3.SCF.FBOX	unigene0021534	Galactose oxidase/kelch repeat superfamily protein	-1.85025
protein.degradation.ubiquitin.E3.SCF.FBOX	unigene0045225	Galactose oxidase/kelch repeat superfamily protein	-1.47444
protein.degradation.ubiquitin.E3.SCF.FBOX	unigene0056342	Galactose oxidase/kelch repeat superfamily protein	-1.20107
protein.degradation.ubiquitin.E3.SCF.FBOX	unigene0062704	Galactose oxidase/kelch repeat superfamily protein	1.48246
protein.degradation.ubiquitin.E3.SCF.FBOX	unigene0063926	Galactose oxidase/kelch repeat superfamily protein	3.77842
protein.degradation.ubiquitin.E3.SCF.FBOX	unigene0076876	Galactose oxidase/kelch repeat superfamily protein	1.58567
protein.degradation.ubiquitin.E3.SCF.FBOX	unigene0119002	Galactose oxidase/kelch repeat superfamily protein	-3.0915
protein.degradation.ubiquitin.E3.SCF.FBOX	unigene0127186	Galactose oxidase/kelch repeat superfamily protein	-1.32725
protein.degradation.ubiquitin.E3.SCF.FBOX	unigene0160873	Galactose oxidase/kelch repeat superfamily protein	1.40273
protein.degradation.ubiquitin.E3.SCF.FBOX	unigene0162942	Galactose oxidase/kelch repeat superfamily protein	1.54323
protein.degradation.ubiquitin.E3.SCF.FBOX	unigene0171895	Galactose oxidase/kelch repeat superfamily protein	1.16355
protein.degradation.ubiquitin.E3.SCF.FBOX	unigene0142175	KAR-UP F-box 1 (KUF1)	1.69162
protein.degradation.ubiquitin.E3.SCF.FBOX	unigene0108407	phloem protein 2-B11 (PP2-B11)	-2.23899
protein.degradation.ubiquitin.E3.SCF.FBOX	unigene0001354	RNI-like superfamily protein	-1.61975
protein.degradation.ubiquitin.E3.SCF.FBOX	unigene0081883	RNI-like superfamily protein	1.32398
protein.degradation.ubiquitin.E3.SCF.FBOX	unigene0050502	transferases, transferring glycosyl groups	3.93809
protein.degradation.ubiquitin.E3.SCF.FBOX	unigene0076473	F-box family protein	-3.05063
protein.degradation.ubiquitin.E3.SCF.FBOX	unigene0082176	F-box family protein	2.45601
protein.degradation.ubiquitin.E3.SCF.FBOX	unigene0128583	F-box family protein	12.9317
protein.degradation.ubiquitin.E3.SCF.FBOX	unigene0042438	F-box/RNI-like superfamily protein	4.23672
protein.degradation.ubiquitin.E3.SCF.FBOX	unigene0043408	F-box/RNI-like superfamily protein	3.30288
protein.degradation.ubiquitin.E3.SCF.FBOX	unigene0056022	F-box/RNI-like superfamily protein	-2.79856
protein.degradation.ubiquitin.E3.SCF.FBOX	unigene0061314	Galactose oxidase/kelch repeat superfamily protein	1.27858
protein.degradation.ubiquitin.E3.SCF.RBX	unigene0143174	Encodes a ring-box 1 like protein and component of the SCF ubiquitinization complex mediating auxin responses. Forms a E3 ubiquitin ligase complex with CUL3A and At1g21780.1 a BTB domain protein.	-11.4023
protein.degradation.ubiquitin.E3.SCF.SKP	unigene0000751	Encodes an SKP1 interacting partner (SKIP2).Encodes an F-box protein. Based on genetic analysis appears to be functionally redundant with VFB1,2, and 3. When expression of all 4 genes is reduced plants show defects in growth and reduced expression of auxin response genes.	1.2947
protein.degradation.ubiquitin.E3.SCF.SKP	unigene0043358	Encodes an SKP1 interacting partner (SKIP2).Encodes an F-box protein. Based on genetic analysis appears to be functionally redundant with VFB1,2, and 3. When expression of all 4 genes is reduced plants show defects in growth and reduced expression of auxin response genes.	-1.33169
protein.degradation.ubiquitin.E3.SCF.SKP	unigene0096438	Similar to SKP1 in yeast and humans which are involved in mitotic cell cycle control and ubiquitin mediated proteolysis.	-3.23389
protein.degradation.ubiquitin.E3.SCF.SKP	unigene0149280	SKP1 is core component of the SCF family of E3 ubiquitin ligases and serves to tether the rest of the complex to an F-box protein, which provides specificity in binding to ubiquitin ligase substrate proteins. Predominately expressed from leptotene to pachytene. Negatively regulates recombination. Interacts with P0, a silencing suppressor protein encoded by poleroviruses by means of a conserved mi…	-10.6469
protein.degradation.ubiquitin.E3.SCF.SKP	unigene0142593	BTB/POZ domain-containing protein	-11.3011
protein.degradation.ubiquitin.proteasom	unigene0038846	20S proteasome beta subunit PBG1 (PBG1) mRNA, complete cds	-10.7341
protein.degradation.ubiquitin.proteasom	unigene0119014	26S proteasome AAA-ATPase subunit RPT2a (RPT2a) mRNA,	-10.4443
protein.degradation.ubiquitin.proteasom	unigene0114045	26S proteasome AAA-ATPase subunit RPT4a (RPT4a) mRNA,	-10.0945
protein.degradation.ubiquitin.proteasom	unigene0005593	26S proteasome regulatory complex, non-ATPase subcomplex, Rpn2/Psmd1 subunit	2.7874
protein.degradation.ubiquitin.proteasom	unigene0032686	26S proteasome regulatory complex, non-ATPase subcomplex, Rpn2/Psmd1 subunit	2.76033
protein.degradation.ubiquitin.proteasom	unigene0137927	26S proteasome regulatory complex, non-ATPase subcomplex, Rpn2/Psmd1 subunit	-10.8271
protein.degradation.ubiquitin.proteasom	unigene0005642	AAA-type ATPase family protein	-10.3916
protein.degradation.ubiquitin.proteasom	unigene0131911	AAA-type ATPase family protein	-10.9489
protein.degradation.ubiquitin.proteasom	unigene0025684	Encodes 20S proteasome beta subunit PBD2 (PBD2).	-10.1336
protein.degradation.ubiquitin.proteasom	unigene0010385	Encodes 20S proteasome beta subunit PBF1 (PBF1).	-11.2107
protein.degradation.ubiquitin.proteasom	unigene0117633	Encodes 20S proteasome subunit PAF2 (PAF2).	-10.9019
protein.degradation.ubiquitin.proteasom	unigene0019470	Encodes 20S proteasome subunit PBA1 (PBA1).	-10.37
protein.degradation.ubiquitin.proteasom	unigene0144911	Encodes a putative 26S proteasome subunit RPN8a. The function of RPN8a and other 26S subunits may be required for specifying leaf adaxial identity.	-10.3736
protein.degradation.ubiquitin.proteasom	unigene0141423	Encodes alpha5 subunit of 20S proteosome complex involved in protein degradation.	-3.32604
protein.degradation.ubiquitin.proteasom	unigene0166238	Encodes one of two isoforms for the 26S proteasome regulatory protein (RN) subunit RPN5. For many functions it acts redundantly with the paralogous gene RPN5b but also appears to exert independent effects.	-10.027
protein.degradation.ubiquitin.proteasom	unigene0117126	Encodes RPT5a (Regulatory Particle 5a), one of the six AAA-ATPases of the proteasome regulatory particle. Essential for gametophyte development. In Arabidopsis, the RPT5 subunit is encoded by two highly homologous genes, RPT5a and RPT5b. RPT5a and RPT5b show accession-dependent functional redundancy. In Wassilewskija (Ws) accession: mutant alleles of RPT5a displayed 50% pollen lethality, indicati…	-1.60605
protein.degradation.ubiquitin.proteasom	unigene0145927	Encodes RPT5a (Regulatory Particle 5a), one of the six AAA-ATPases of the proteasome regulatory particle. Essential for gametophyte development. In Arabidopsis, the RPT5 subunit is encoded by two highly homologous genes, RPT5a and RPT5b. RPT5a and RPT5b show accession-dependent functional redundancy. In Wassilewskija (Ws) accession: mutant alleles of RPT5a displayed 50% pollen lethality, indicati…	-6.75933
protein.degradation.ubiquitin.proteasom	unigene0018841	encoding the RPN subunits of the 26S proteasome	-10.5887
protein.degradation.ubiquitin.proteasom	unigene0142562	encoding the RPN subunits of the 26S proteasome	2.18007
protein.degradation.ubiquitin.proteasom	unigene0155521	Mov34/MPN/PAD-1 family protein	-10.8765
protein.degradation.ubiquitin.proteasom	unigene0148716	Proteasome component (PCI) domain protein	-5.63807
protein.degradation.ubiquitin.proteasom	unigene0156754	specifically interacts with FUS6/COP11 via the C-terminal domain of FUS6/COP11 and associates with an ATPase subunit of the 19S proteasome regulatory complex, AtS6A.	-9.88671
protein.degradation.ubiquitin.proteasom	unigene0153255	translation initiation factor eIF2 p47 subunit homolog	-10.4443
protein.degradation.ubiquitin.proteasom	unigene0073397	UDP-glucosyl transferase 73C1 (UGT73C1)	3.42603
protein.degradation.ubiquitin.proteasom	unigene0049882	26S protease regulatory subunit 7 (26S proteasome subunit 7) (26S proteasome AAA-ATPase subunit RPT1) (Regulatory particle triple-A ATPase subunit 1) - Oryza sativa (Rice) & (at1g53750 : 637.0) 26S proteasome AAA-ATPase subunit RPT1a (RPT1a) mRNA,	-10.8918
protein.degradation.ubiquitin.proteasom	unigene0018601	26S proteasome non-ATPase regulatory subunit 6 (26S proteasome regulatory particle non-ATPase subunit 7) (OsRPN7) - Oryza sativa (Rice) & (at4g24820 : 134.0) 26S proteasome, regulatory subunit Rpn7	-10.5249
protein.degradation.ubiquitin.proteasom	unigene0018600	26S proteasome, regulatory subunit Rpn7	-10.184
protein.degradation.ubiquitin.proteasom	unigene0007216	P-loop containing nucleoside triphosphate hydrolases superfamily protein	3.34341
protein.degradation.ubiquitin.proteasom	unigene0087796	Probable 26S proteasome non-ATPase regulatory subunit 3 (26S proteasome subunit S3) (Nuclear antigen 21D7) - Nicotiana tabacum (Common tobacco) & (at1g75990 : 193.0) PAM domain (PCI/PINT associated module) protein	-11.0566
protein.degradation.ubiquitin.proteasom	unigene0146054	Proteasome component (PCI) domain protein	-10.6618
protein.degradation.ubiquitin.proteasom	unigene0139263	Proteasome subunit alpha type 2 (EC 3.4.25.1) (20S proteasome alpha subunit B) (20S proteasome subunit alpha-2) - Oryza sativa (Rice) & (at1g16470 : 285.0) Encodes 20S proteasome subunit PAB1 (PAB1).	-10.9144
protein.degradation.ubiquitin.proteasom	unigene0164943	Proteasome subunit alpha type 4-1 (EC 3.4.25.1) (20S proteasome alpha subunit C) (20S proteasome subunit alpha-3) - Oryza sativa (Rice) & (at3g22110 : 265.0) Encodes the alpha-3 subunit of 20s proteasome.	-10.9944
protein.degradation.ubiquitin.proteasom	unigene0034679	Proteasome subunit alpha type 5 (EC 3.4.25.1) (20S proteasome alpha subunit E) (20S proteasome subunit alpha-5) - Oryza sativa (Rice) & (at1g53850 : 300.0) Encodes alpha5 subunit of 20s proteosome involved in protein degradation.	-10.1464
protein.degradation.ubiquitin.proteasom	unigene0121698	Proteasome subunit alpha type 6 (EC 3.4.25.1) (20S proteasome alpha subunit A) (20S proteasome subunit alpha-1) - Nicotiana tabacum (Common tobacco) & (at5g35590 : 384.0) Encodes 20S proteasome subunit PAA1 (PAA1).	-1.87924
protein.degradation.ubiquitin.proteasom	unigene0146242	Proteasome subunit alpha type 6 (EC 3.4.25.1) (20S proteasome alpha subunit A) (20S proteasome subunit alpha-1) - Oryza sativa (Rice) & (at5g35590 : 228.0) Encodes 20S proteasome subunit PAA1 (PAA1).	-10.42
protein.degradation.ubiquitin.proteasom	unigene0034396	Proteasome subunit alpha type 7 (EC 3.4.25.1) (20S proteasome alpha subunit D) (20S proteasome subunit alpha-4) - Oryza sativa (Rice) & (at5g66140 : 264.0) Encodes alpha5 subunit of 20S proteosome complex involved in protein degradation.	-10.5475
protein.degradation.ubiquitin.proteasom	unigene0024271	Proteasome subunit beta type 3 (EC 3.4.25.1) (20S proteasome alpha subunit C) (20S proteasome subunit beta-3) - Oryza sativa (Rice) & (at1g21720 : 202.0) 20S proteasome beta subunit PBC1 truncated protein (PBC1)	-2.08144
protein.degradation.ubiquitin.proteasom	unigene0147931	Proteasome subunit beta type 3 (EC 3.4.25.1) (20S proteasome alpha subunit C) (20S proteasome subunit beta-3) - Oryza sativa (Rice) & (at1g77440 : 206.0) Encodes beta subunit of 20s proteosome complex which is involved in protein degradation.	-10.4339
protein.degradation.ubiquitin.proteasom	unigene0014287	Proteasome subunit beta type 5 precursor (EC 3.4.25.1) (20S proteasome subunit E) (Proteasome epsilon chain) - Spinacia oleracea (Spinach) & (at1g13060 : 254.0) Encodes 20S proteasome beta subunit PBE1 (PBE1).	-10.6853
protein.degradation.ubiquitin.ubiquitin	unigene0048445	encodes a ubiquitin polyprotein.	7.91787
protein.degradation.ubiquitin.ubiquitin	unigene0087950	encodes a ubiquitin polyprotein.	-6.87303
protein.degradation.ubiquitin.ubiquitin	unigene0092912	encodes a ubiquitin polyprotein.	-12.0868
protein.degradation.ubiquitin.ubiquitin	unigene0014127	Encodes a ubiquitin-related protein that is conjugated to target proteins by neddylation. It has been shown to be conjugated to the cullin AtCUL1. The RUB-conjugation pathway has been implicated in in auxin response.	-10.0813
protein.degradation.ubiquitin.ubiquitin	unigene0004073	encodes ubiquitin that is attached to proteins destined for degradation. UBQ3 is most homologous with UBQ4, and is expressed in higher levels in vegetative tissue but lower levels in flowers than UBQ4. UBQ3 encodes different number of ubiquitins in different ecotypes. UBQ3 transcript level is modulated by UV-B and light/dark treatments.	2.32528
protein.degradation.ubiquitin.ubiquitin	unigene0022091	encodes ubiquitin that is attached to proteins destined for degradation. UBQ3 is most homologous with UBQ4, and is expressed in higher levels in vegetative tissue but lower levels in flowers than UBQ4. UBQ3 encodes different number of ubiquitins in different ecotypes. UBQ3 transcript level is modulated by UV-B and light/dark treatments.	2.10668
protein.degradation.ubiquitin.ubiquitin	unigene0117278	encodes ubiquitin that is attached to proteins destined for degradation. UBQ3 is most homologous with UBQ4, and is expressed in higher levels in vegetative tissue but lower levels in flowers than UBQ4. UBQ3 encodes different number of ubiquitins in different ecotypes. UBQ3 transcript level is modulated by UV-B and light/dark treatments.	9.94154
protein.degradation.ubiquitin.ubiquitin	unigene0121309	encodes ubiquitin that is attached to proteins destined for degradation. UBQ3 is most homologous with UBQ4, and is expressed in higher levels in vegetative tissue but lower levels in flowers than UBQ4. UBQ3 encodes different number of ubiquitins in different ecotypes. UBQ3 transcript level is modulated by UV-B and light/dark treatments.	-2.77327
protein.degradation.ubiquitin.ubiquitin	unigene0129595	encodes ubiquitin that is attached to proteins destined for degradation. UBQ3 is most homologous with UBQ4, and is expressed in higher levels in vegetative tissue but lower levels in flowers than UBQ4. UBQ3 encodes different number of ubiquitins in different ecotypes. UBQ3 transcript level is modulated by UV-B and light/dark treatments.	4.91289
protein.degradation.ubiquitin.ubiquitin	unigene0140922	encodes ubiquitin that is attached to proteins destined for degradation. UBQ3 is most homologous with UBQ4, and is expressed in higher levels in vegetative tissue but lower levels in flowers than UBQ4. UBQ3 encodes different number of ubiquitins in different ecotypes. UBQ3 transcript level is modulated by UV-B and light/dark treatments.	1.03019
protein.degradation.ubiquitin.ubiquitin	unigene0141242	encodes ubiquitin that is attached to proteins destined for degradation. UBQ3 is most homologous with UBQ4, and is expressed in higher levels in vegetative tissue but lower levels in flowers than UBQ4. UBQ3 encodes different number of ubiquitins in different ecotypes. UBQ3 transcript level is modulated by UV-B and light/dark treatments.	1.16675
protein.degradation.ubiquitin.ubiquitin	unigene0141243	encodes ubiquitin that is attached to proteins destined for degradation. UBQ3 is most homologous with UBQ4, and is expressed in higher levels in vegetative tissue but lower levels in flowers than UBQ4. UBQ3 encodes different number of ubiquitins in different ecotypes. UBQ3 transcript level is modulated by UV-B and light/dark treatments.	1.28896
protein.degradation.ubiquitin.ubiquitin	unigene0149506	encodes ubiquitin that is attached to proteins destined for degradation. UBQ3 is most homologous with UBQ4, and is expressed in higher levels in vegetative tissue but lower levels in flowers than UBQ4. UBQ3 encodes different number of ubiquitins in different ecotypes. UBQ3 transcript level is modulated by UV-B and light/dark treatments.	-2.06968
protein.degradation.ubiquitin.ubiquitin	unigene0164466	encodes ubiquitin that is attached to proteins destined for degradation. UBQ3 is most homologous with UBQ4, and is expressed in higher levels in vegetative tissue but lower levels in flowers than UBQ4. UBQ3 encodes different number of ubiquitins in different ecotypes. UBQ3 transcript level is modulated by UV-B and light/dark treatments.	3.19056
protein.degradation.ubiquitin.ubiquitin	unigene0174382	encodes ubiquitin that is attached to proteins destined for degradation. UBQ3 is most homologous with UBQ4, and is expressed in higher levels in vegetative tissue but lower levels in flowers than UBQ4. UBQ3 encodes different number of ubiquitins in different ecotypes. UBQ3 transcript level is modulated by UV-B and light/dark treatments.	1.01619
protein.degradation.ubiquitin.ubiquitin	unigene0004980	One of five polyubiquitin genes in A. thaliana. These genes encode the highly conserved 76-amino acid protein ubiquitin that is covalently attached to substrate proteins targeting most for degradation. Polyubiquitin genes are characterized by the presence of tandem repeats of the 228 bp that encode a ubiquitin monomer. Induced by salicylic acid. Independent of NPR1 for their induction by salicyli…	1.16048
protein.degradation.ubiquitin.ubiquitin	unigene0042516	One of five polyubiquitin genes in A. thaliana. These genes encode the highly conserved 76-amino acid protein ubiquitin that is covalently attached to substrate proteins targeting most for degradation. Polyubiquitin genes are characterized by the presence of tandem repeats of the 228 bp that encode a ubiquitin monomer. Induced by salicylic acid. Independent of NPR1 for their induction by salicyli…	-2.74663
protein.degradation.ubiquitin.ubiquitin	unigene0099963	ubiquitin family protein	-1.80487
protein.degradation.ubiquitin.ubiquitin	unigene0023067	Ubiquitin-like superfamily protein	-1.24134
protein.degradation.ubiquitin.ubiquitin	unigene0005309	encodes ubiquitin that is attached to proteins destined for degradation. UBQ3 is most homologous with UBQ4, and is expressed in higher levels in vegetative tissue but lower levels in flowers than UBQ4. UBQ3 encodes different number of ubiquitins in different ecotypes. UBQ3 transcript level is modulated by UV-B and light/dark treatments.	3.2555
protein.degradation.ubiquitin.ubiquitin	unigene0113351	encodes ubiquitin that is attached to proteins destined for degradation. UBQ3 is most homologous with UBQ4, and is expressed in higher levels in vegetative tissue but lower levels in flowers than UBQ4. UBQ3 encodes different number of ubiquitins in different ecotypes. UBQ3 transcript level is modulated by UV-B and light/dark treatments.	-2.69463
protein.degradation.ubiquitin.ubiquitin	unigene0055062	polyubiquitin gene with 4 ubiquitin repeats. The first ubiquitin repeat has 16 amino acid replacements.	-10.751
protein.degradation.ubiquitin.ubiquitin	unigene0052961	Ubiquitin-like protein SMT3 - Oryza sativa (Rice) & (at4g26840 : 89.7) Encodes a small ubiquitin-like modifier (SUMO) polypeptide that becomes covalently attached to various intracellular protein targets, much like ubiquitination, leading to post-translational modification of those targets.	-11.6196
protein.degradation.ubiquitin.ubiquitin protease	unigene0042058	Encodes a ubiquitin-specific protease.	-5.18587
protein.degradation.ubiquitin.ubiquitin protease	unigene0096354	Encodes a ubiquitin-specific protease.	-6.52095
protein.degradation.ubiquitin.ubiquitin protease	unigene0157973	Encodes a ubiquitin-specific protease.	-10.4546
