# Supplementary material for: Key factors for differential drought tolerance in two contrasting wild materials of Artemisia wellbyi identified using comparative transcriptomics
Source: BMC Plant Biol. 2022 Sep 17;22:445. doi: 10.1186/s12870-022-03830-3 (PMC9482295; doi:10.1186/s12870-022-03830-3)
Supplement: Supplementary file 7 — Additional file 7: Table S7. DEGs involved in protein modification genes in the drought-tolerant A.wellbyi under drought stress. [file 12870_2022_3830_MOESM7_ESM.xlsx]

## Sheet: Sheet1
Table S7 DEGs involved in protein modification genes
Binname	id	type	description	log2FC
protein.postranslational modification	unigene0000816	Transcript	S-locus lectin protein kinase family protein	1.17078
protein.postranslational modification	unigene0001142	Transcript	S-locus lectin protein kinase family protein	1.4348
protein.postranslational modification	unigene0001473	Transcript	Receptor-like protein kinase-related family protein	1.6388
protein.postranslational modification	unigene0001881	Transcript	Protein kinase superfamily protein	10.8507
protein.postranslational modification	unigene0002160	Transcript	cysteine-rich RLK (RECEPTOR-like protein kinase) 41 (CRK41)	8.48233
protein.postranslational modification	unigene0002250	Transcript	Protein kinase superfamily protein	1.86048
protein.postranslational modification	unigene0002407	Transcript	Protein kinase superfamily protein	11.8124
protein.postranslational modification	unigene0002607	Transcript	Protein kinase superfamily protein	3.77112
protein.postranslational modification	unigene0002649	Transcript	MAPKKKs	1.11797
protein.postranslational modification	unigene0003055	Transcript	casein kinase 1 (CK1)	4.45032
protein.postranslational modification	unigene0004349	Transcript	cysteine-rich receptor-like protein kinase (CRK19)	-2.19219
protein.postranslational modification	unigene0005332	Transcript	protein phosphatase 2A subunit A2 (PP2AA2)	-10.6883
protein.postranslational modification	unigene0006344	Transcript	CBL-interacting protein kinase 6 (CIPK6)	-1.41127
protein.postranslational modification	unigene0006544	Transcript	MYC2	3.00437
protein.postranslational modification	unigene0007339	Transcript	inositol requiring 1-1 (IRE1-1)	-4.76424
protein.postranslational modification	unigene0007367	Transcript	receptor-like protein kinase 1 (RLK1)	3.1094
protein.postranslational modification	unigene0009574	Transcript	S-locus lectin protein kinase family protein	4.38916
protein.postranslational modification	unigene0011663	Transcript	calcium-dependent protein kinase 28 (CPK28)	2.61731
protein.postranslational modification	unigene0012936	Transcript	mitogen-activated protein kinase kinase kinase 14 (MAPKKK14)	1.86503
protein.postranslational modification	unigene0012937	Transcript	mitogen-activated protein kinase kinase kinase 14 (MAPKKK14)	-2.46522
protein.postranslational modification	unigene0013240	Transcript	Protein tyrosine phosphatase-like	-10.0316
protein.postranslational modification	unigene0015749	Transcript	CBL-interacting protein kinase 2 (CIPK2)	5.08449
protein.postranslational modification	unigene0017598	Transcript	Cell division control protein 2 homolog	1.18536
protein.postranslational modification	unigene0020351	Transcript	cysteine-rich RLK (RECEPTOR-like protein kinase) 38 (CRK38)	3.60193
protein.postranslational modification	unigene0020419	Transcript	Serine/threonine-protein kinase-like domain	-8.77808
protein.postranslational modification	unigene0022162	Transcript	casein kinase II beta subunit 4 (CKB4)	-10.7759
protein.postranslational modification	unigene0022214	Transcript	casein kinase I-like 8 (ckl8)	-11.2248
protein.postranslational modification	unigene0029601	Transcript	Protein phosphatase 2C family protein	1.1814
protein.postranslational modification	unigene0034040	Transcript	mitogen-activated protein kinase kinase kinase 21 (MAPKKK21)	3.9018
protein.postranslational modification	unigene0034959	Transcript	type one serine/threonine protein phosphatase 4 (TOPP4)	-7.40429
protein.postranslational modification	unigene0039743	Transcript	GSK3/SHAGGY-like protein kinase 1 (GSK1)	9.06788
protein.postranslational modification	unigene0039928	Transcript	receptor-like protein kinase 1 (RLK1)	1.81913
protein.postranslational modification	unigene0039998	Transcript	Putative receptor protein kinase ZmPK1 precursor	2.18404
protein.postranslational modification	unigene0040128	Transcript	Serine-threonine/tyrosine-protein kinase	11.1964
protein.postranslational modification	unigene0040395	Transcript	Serine-threonine/tyrosine-protein kinase	1.59166
protein.postranslational modification	unigene0040433	Transcript	Protein phosphatase 2C	4.96817
protein.postranslational modification	unigene0040588	Transcript	Putative receptor protein kinase ZmPK1 precursor	2.0593
protein.postranslational modification	unigene0041373	Transcript	casein kinase 1 (CK1)	-10.2208
protein.postranslational modification	unigene0042831	Transcript	S-domain-2 5 (SD2-5)	2.16516
protein.postranslational modification	unigene0043157	Transcript	shaggy-like kinase 13 (SK13)	-5.82528
protein.postranslational modification	unigene0043512	Transcript	ARFA1D	-3.77844
protein.postranslational modification	unigene0044822	Transcript	mitogen-activated protein kinase kinase kinase 21 (MAPKKK21)	4.24975
protein.postranslational modification	unigene0045221	Transcript	Serine/threonine-protein phosphatase PP1 isozyme 1	-10.6707
protein.postranslational modification	unigene0045792	Transcript	CBL-interacting protein kinase 20 (CIPK20)	-1.23749
protein.postranslational modification	unigene0047517	Transcript	S-locus lectin protein kinase family protein	1.75389
protein.postranslational modification	unigene0047522	Transcript	lectin protein kinase family protein	-3.82655
protein.postranslational modification	unigene0048387	Transcript	HopW1-1-Interacting protein 2 (WIN2)	4.28568
protein.postranslational modification	unigene0048797	Transcript	TOUSLED (TSL)	-10.7313
protein.postranslational modification	unigene0048922	Transcript	shaggy-related kinase 11 (SK 11)	1.18455
protein.postranslational modification	unigene0049830	Transcript	mitogen-activated protein kinase phosphatase 1 (MKP1)	1.94165
protein.postranslational modification	unigene0049887	Transcript	Serine/threonine-protein kinase-like domain	1.77332
protein.postranslational modification	unigene0050250	Transcript	Protein kinase superfamily protein	1.11006
protein.postranslational modification	unigene0050580	Transcript	Protein phosphatase 2C	2.91548
protein.postranslational modification	unigene0051349	Transcript	protein with similarity to MAP kinases (MAPK9)	1.48177
protein.postranslational modification	unigene0051459	Transcript	Serine/threonine-protein kinase	1.08734
protein.postranslational modification	unigene0052752	Transcript	Protein kinase superfamily protein	-10.348
protein.postranslational modification	unigene0053586	Transcript	PTEN3	-10.1758
protein.postranslational modification	unigene0055563	Transcript	RACK1B	-5.66107
protein.postranslational modification	unigene0055741	Transcript	lectin protein kinase family protein	2.4249
protein.postranslational modification	unigene0057034	Transcript	Serine-threonine/tyrosine-protein kinase	1.29978
protein.postranslational modification	unigene0057295	Transcript	Serine/threonine-protein kinase	-1.20372
protein.postranslational modification	unigene0059160	Transcript	CBL-interacting protein kinase 7 (CIPK7)	1.74287
protein.postranslational modification	unigene0061648	Transcript	Protein phosphatase 2C	2.5049
protein.postranslational modification	unigene0062989	Transcript	Serine-threonine/tyrosine-protein kinase	2.87289
protein.postranslational modification	unigene0063021	Transcript	CBL-interacting protein kinase 25 (CIPK25)	2.50567
protein.postranslational modification	unigene0063284	Transcript	Protein phosphatase 2C	-10.8084
protein.postranslational modification	unigene0063679	Transcript	Chaperonin Cpn60/TCP-1	-11.2954
protein.postranslational modification	unigene0065037	Transcript	Protein phosphatase 2C	2.35161
protein.postranslational modification	unigene0066250	Transcript	protein phosphatase 2A (PP2A) B'eta subunit	1.21088
protein.postranslational modification	unigene0067367	Transcript	Serine/threonine-protein kinase-like domain	1.29472
protein.postranslational modification	unigene0068935	Transcript	Chloroplast thylakoid protein kinase STN8	-1.13331
protein.postranslational modification	unigene0070928	Transcript	SnRK2	1.80422
protein.postranslational modification	unigene0071940	Transcript	Tetratricopeptide repeat (TPR)-like superfamily protein	-3.82312
protein.postranslational modification	unigene0075381	Transcript	protein phosphatase 2CA (PP2CA)	1.46872
protein.postranslational modification	unigene0075675	Transcript	Protein phosphatase 2C-related	1.85444
protein.postranslational modification	unigene0076785	Transcript	protein phosphatase X 2 (PPX2)	-5.22497
protein.postranslational modification	unigene0076786	Transcript	protein phosphatase X 2 (PPX2)	-10.427
protein.postranslational modification	unigene0077691	Transcript	CDC2C	-2.29921
protein.postranslational modification	unigene0077876	Transcript	casein kinase I-like 12 (ckl12)	-4.35755
protein.postranslational modification	unigene0079906	Transcript	Protein-tyrosine phosphatase, SIW14-like	1.49517
protein.postranslational modification	unigene0080213	Transcript	mitogen-activated protein kinase kinase kinase 21 (MAPKKK21)	5.34599
protein.postranslational modification	unigene0082128	Transcript	CBL-interacting protein kinase 6 (CIPK6)	1.54059
protein.postranslational modification	unigene0082962	Transcript	type 2A protein serine/threonine phosphatase 55 kDa B	-10.573
protein.postranslational modification	unigene0084988	Transcript	ADP-ribosylation factor A1E (ARFA1E)	2.2003
protein.postranslational modification	unigene0085728	Transcript	serine/threonine protein kinase 1 (SR1)	1.70875
protein.postranslational modification	unigene0087605	Transcript	Protein phosphatase 2C	3.27316
protein.postranslational modification	unigene0088013	Transcript	Protein phosphatase 2C	-1.34467
protein.postranslational modification	unigene0088894	Transcript	highly ABA-induced PP2C gene 3 (HAI3)	1.28065
protein.postranslational modification	unigene0089184	Transcript	CALLUS EXPRESSION OF RBCS 101 (CES101)	-1.5979
protein.postranslational modification	unigene0090173	Transcript	Serine-threonine/tyrosine-protein kinase	1.92547
protein.postranslational modification	unigene0093026	Transcript	ABA INSENSITIVE 1 (ABI1)	1.82127
protein.postranslational modification	unigene0097356	Transcript	Integrin-linked protein kinase	1.4907
protein.postranslational modification	unigene0098181	Transcript	inositol requiring 1-1 (IRE1-1)	2.70995
protein.postranslational modification	unigene0098963	Transcript	Protein phosphatase 2C-related	1.57281
protein.postranslational modification	unigene0099199	Transcript	Protein kinase superfamily protein	-11.2005
protein.postranslational modification	unigene0100878	Transcript	Protein phosphatase 2C family protein	1.5453
protein.postranslational modification	unigene0103437	Transcript	CBL-interacting protein kinase 12 (CIPK12)	-1.82814
protein.postranslational modification	unigene0104150	Transcript	AHG1 (ABA-hypersensitive germination 1)	1.80405
protein.postranslational modification	unigene0107841	Transcript	Serine/threonine-protein kinase, ATN1-like	2.17617
protein.postranslational modification	unigene0110341	Transcript	LAMMER kinases	-11.2147
protein.postranslational modification	unigene0110932	Transcript	Calcium-dependent protein kinase	1.88927
protein.postranslational modification	unigene0111365	Transcript	receptor-like protein kinase 1 (RLK1)	-2.39282
protein.postranslational modification	unigene0111877	Transcript	receptor-like protein kinase 1 (RLK1)	2.66095
protein.postranslational modification	unigene0120654	Transcript	S-locus glycoprotein	3.23012
protein.postranslational modification	unigene0121570	Transcript	Protein kinase superfamily protein	3.70571
protein.postranslational modification	unigene0122183	Transcript	S-domain-2 5 (SD2-5)	2.40354
protein.postranslational modification	unigene0124742	Transcript	receptor-like protein kinase 1 (RLK1)	1.38576
protein.postranslational modification	unigene0129441	Transcript	Concanavalin A-like lectin/glucanase	-2.73094
protein.postranslational modification	unigene0130543	Transcript	Serine/threonine protein kinase-like, ATMRK	1.00042
protein.postranslational modification	unigene0130909	Transcript	Serine/threonine-protein phosphatase PP2A-1 catalytic subunit	-12.427
protein.postranslational modification	unigene0131084	Transcript	S-locus lectin protein kinase family protein	1.65561
protein.postranslational modification	unigene0132141	Transcript	protein tyrosine phosphatase Propyzamide-Hypersensitive 1 (PHS1)	1.23266
protein.postranslational modification	unigene0132186	Transcript	CALLUS EXPRESSION OF RBCS 101 (CES101)	1.37765
protein.postranslational modification	unigene0132338	Transcript	PINOID (PID)	2.5954
protein.postranslational modification	unigene0135770	Transcript	Protein kinase superfamily protein	-1.84831
protein.postranslational modification	unigene0136355	Transcript	calmodulin-like domain protein kinase 9 (CDPK9)	-10.8297
protein.postranslational modification	unigene0136487	Transcript	high leaf temperature 1 (HT1)	-1.89616
protein.postranslational modification	unigene0136875	Transcript	CBL-interacting protein kinase 25 (CIPK25)	2.04981
protein.postranslational modification	unigene0137996	Transcript	Protein kinase G11A (EC 2.7.11.1)	3.55395
protein.postranslational modification	unigene0138064	Transcript	Protein phosphatase 2C-related	1.2653
protein.postranslational modification	unigene0140040	Transcript	AP2C1	6.43848
protein.postranslational modification	unigene0145254	Transcript	Guanine nucleotide-binding protein subunit beta-like protein	-9.16992
protein.postranslational modification	unigene0145255	Transcript	Guanine nucleotide-binding protein subunit beta-like protein	-4.01552
protein.postranslational modification	unigene0145407	Transcript	Protein phosphatase 2C family protein	-10.7566
protein.postranslational modification	unigene0146393	Transcript	Calcium and calcium/calmodulin-dependent serine/threonine-protein kinase(PsCCaMK)	-10.4094
protein.postranslational modification	unigene0153966	Transcript	ADP-ribosylation factor 1	-10.6408
protein.postranslational modification	unigene0155846	Transcript	Guanine nucleotide-binding protein subunit beta-like protein	-10.4818
protein.postranslational modification	unigene0156747	Transcript	Concanavalin A-like lectin protein kinase family protein	3.35893
protein.postranslational modification	unigene0158717	Transcript	protein tyrosine phosphatase 1 (PTP1)	-11.2025
protein.postranslational modification	unigene0158915	Transcript	Kinase interacting (KIP1-like) family protein	1.70892
protein.postranslational modification	unigene0160926	Transcript	(at4g21390 : 513.0) B120	2.46282
protein.postranslational modification	unigene0162242	Transcript	ADP-ribosylation factor 1	-10.973
protein.postranslational modification	unigene0165702	Transcript	Encodes a cysteine-rich receptor-like protein kinase	2.53762
protein.postranslational modification	unigene0167276	Transcript	S-locus lectin protein kinase family protein	3.52267
protein.postranslational modification	unigene0167446	Transcript	highly ABA-induced PP2C gene 2 (HAI2)	2.09228
protein.postranslational modification	unigene0170171	Transcript	S-domain-1 13 (SD1-13)	1.5404
protein.postranslational modification	unigene0171053	Transcript	Mitogen-activated protein kinase kinase 1(MAPKK1)	-11.0967
protein.postranslational modification	unigene0171360	Transcript	high leaf temperature 1 (HT1)	-2.20358
protein.postranslational modification	unigene0173996	Transcript	PAS domain-containing protein tyrosine kinase family protein	2.51937
protein.postranslational modification	unigene0175550	Transcript	SOS3-interacting protein 4 (SIP4)	1.26906
protein.postranslational modification.kinase	unigene0002160	Transcript	cysteine-rich RLK (RECEPTOR-like protein kinase) 41 (CRK41)	8.48233
protein.postranslational modification.kinase	unigene0002521	Transcript	Nodulation receptor kinase precursor	2.55571
protein.postranslational modification.kinase	unigene0004027	Transcript	MAP kinase kinase 2	-1.09259
protein.postranslational modification.kinase	unigene0011663	Transcript	calcium-dependent protein kinase 28 (CPK28)	2.61731
protein.postranslational modification.kinase	unigene0022162	Transcript	casein kinase II beta subunit 4 (CKB4)	-10.7759
protein.postranslational modification.kinase	unigene0043157	Transcript	shaggy-like kinase 13 (SK13)	-5.82528
protein.postranslational modification.kinase	unigene0048546	Transcript	SNF1-related protein kinase	-2.89056
protein.postranslational modification.kinase	unigene0050250	Transcript	Nodulation receptor kinase precursor	1.11006
protein.postranslational modification.kinase	unigene0051459	Transcript	Cell division control protein 2 homolog 1	1.08734
protein.postranslational modification.kinase	unigene0077691	Transcript	CDC2C (cdc2cAt)	-2.29921
protein.postranslational modification.kinase	unigene0136355	Transcript	calmodulin-like domain protein kinase 9 (CDPK9)	-10.8297
protein.postranslational modification.kinase.receptor like cytoplasmatic kinase I	unigene0059698	Transcript	Putative receptor protein kinase CRINKLY4 precursor	2.19455
protein.postranslational modification.kinase.receptor like cytoplasmatic kinase II	unigene0057034	Transcript	Putative receptor protein kinase CRINKLY4 precursor	1.29978
protein.postranslational modification.kinase.receptor like cytoplasmatic kinase IV	unigene0002160	Transcript	cysteine-rich RLK (RECEPTOR-like protein kinase) 41 (CRK41)	8.48233
protein.postranslational modification.kinase.receptor like cytoplasmatic kinase IV	unigene0002250	Transcript	Nodulation receptor kinase precursor (EC 2.7.11.1)	1.86048
protein.postranslational modification.kinase.receptor like cytoplasmatic kinase IV	unigene0004448	Transcript	wall-associated kinase; wall associated kinase 3 (WAK3)	5.35965
protein.postranslational modification.kinase.receptor like cytoplasmatic kinase V	unigene0001252	Transcript	THESEUS1 (THE1)	1.98525
protein.postranslational modification.kinase.receptor like cytoplasmatic kinase V	unigene0001430	Transcript	Phytosulfokine LRR receptor kinase	1.06601
protein.postranslational modification.kinase.receptor like cytoplasmatic kinase V	unigene0001535	Transcript	hercules receptor kinase 1	5.49941
protein.postranslational modification.kinase.receptor like cytoplasmatic kinase V	unigene0001781	Transcript	Putative receptor protein kinase CRINKLY4 precursor	3.72732
protein.postranslational modification.kinase.receptor like cytoplasmatic kinase V	unigene0001881	Transcript	Phytosulfokine receptor precursor	10.8507
protein.postranslational modification.kinase.receptor like cytoplasmatic kinase V	unigene0001926	Transcript	Phytosulfokine LRR receptor kinase	2.84116
protein.postranslational modification.kinase.receptor like cytoplasmatic kinase V	unigene0002160	Transcript	RECEPTOR-like protein kinase 41 (CRK41)	8.48233
protein.postranslational modification.kinase.receptor like cytoplasmatic kinase V	unigene0002407	Transcript	Phytosulfokine LRR receptor kinase	11.8124
protein.postranslational modification.kinase.receptor like cytoplasmatic kinase V	unigene0002521	Transcript	Nodulation receptor kinase precursor	2.55571
protein.postranslational modification.kinase.receptor like cytoplasmatic kinase V	unigene0002583	Transcript	ANXUR2 (ANX2)	1.99419
protein.postranslational modification.kinase.receptor like cytoplasmatic kinase V	unigene0002607	Transcript	Phytosulfokine LRR receptor kinase	3.77112
protein.postranslational modification.kinase.receptor like cytoplasmatic kinase V	unigene0078555	Transcript	Phytosulfokine LRR receptor kinase	1.26703
protein.postranslational modification.kinase.receptor like cytoplasmatic kinase V	unigene0088574	Transcript	Malectin/receptor-like protein kinase	-4.1867
protein.postranslational modification.kinase.receptor like cytoplasmatic kinase V	unigene0090173	Transcript	Nodulation receptor kinase precursor	1.92547
protein.postranslational modification.kinase.receptor like cytoplasmatic kinase V	unigene0097203	Transcript	Malectin/receptor-like protein kinase family protein	5.05006
protein.postranslational modification.kinase.receptor like cytoplasmatic kinase V	unigene0097427	Transcript	Malectin/receptor-like protein kinase family protein	2.78683
protein.postranslational modification.kinase.receptor like cytoplasmatic kinase V	unigene0159331	Transcript	Malectin/receptor-like protein kinase family protein	-3.51096
protein.postranslational modification.kinase.receptor like cytoplasmatic kinase VI	unigene0001535	Transcript	Protein kinase superfamily protein	5.49941
protein.postranslational modification.kinase.receptor like cytoplasmatic kinase VI	unigene0001785	Transcript	WALL ASSOCIATED KINASE (WAK)-LIKE 10	5.09364
protein.postranslational modification.kinase.receptor like cytoplasmatic kinase VI	unigene0001881	Transcript	Phytosulfokine LRR receptor kinase	10.8507
protein.postranslational modification.kinase.receptor like cytoplasmatic kinase VI	unigene0002032	Transcript	Nodulation receptor kinase precursor	1.44671
protein.postranslational modification.kinase.receptor like cytoplasmatic kinase VI	unigene0002160	Transcript	cysteine-rich RLK41 (CRK41)	8.48233
protein.postranslational modification.kinase.receptor like cytoplasmatic kinase VI	unigene0002407	Transcript	Phytosulfokine receptor precursor	11.8124
protein.postranslational modification.kinase.receptor like cytoplasmatic kinase VI	unigene0002521	Transcript	Nodulation receptor kinase precursor	2.55571
protein.postranslational modification.kinase.receptor like cytoplasmatic kinase VI	unigene0002583	Transcript	Phytosulfokine LRR receptor kinase	1.99419
protein.postranslational modification.kinase.receptor like cytoplasmatic kinase VI	unigene0067084	Transcript	MtSYMRK	-1.18021
protein.postranslational modification.kinase.receptor like cytoplasmatic kinase VI	unigene0084592	Transcript	Phytosulfokine LRR receptor kinase	3.13061
protein.postranslational modification.kinase.receptor like cytoplasmatic kinase VI	unigene0090173	Transcript	MtSYMRK	1.92547
protein.postranslational modification.kinase.receptor like cytoplasmatic kinase VI	unigene0094910	Transcript	HERCULES1 (HERK1)	2.7837
protein.postranslational modification.kinase.receptor like cytoplasmatic kinase VI	unigene0120654	Transcript	S-locus lectin protein kinase family protein	3.23012
protein.postranslational modification.kinase.receptor like cytoplasmatic kinase VII	unigene0000733	Transcript	CRINKLY4 precursor	2.46273
protein.postranslational modification.kinase.receptor like cytoplasmatic kinase VII	unigene0001252	Transcript	THESEUS1 (THE1)	1.98525
protein.postranslational modification.kinase.receptor like cytoplasmatic kinase VII	unigene0001430	Transcript	Phytosulfokine LRR receptor kinase	1.06601
protein.postranslational modification.kinase.receptor like cytoplasmatic kinase VII	unigene0001648	Transcript	MtSYMRK	1.27642
protein.postranslational modification.kinase.receptor like cytoplasmatic kinase VII	unigene0001787	Transcript	ANXUR2 (ANX2)	4.35755
protein.postranslational modification.kinase.receptor like cytoplasmatic kinase VII	unigene0001847	Transcript	FERONIA (FER)	11.5281
protein.postranslational modification.kinase.receptor like cytoplasmatic kinase VII	unigene0001881	Transcript	Phytosulfokine LRR receptor kinase	10.8507
protein.postranslational modification.kinase.receptor like cytoplasmatic kinase VII	unigene0002032	Transcript	FERONIA (FER)	1.44671
protein.postranslational modification.kinase.receptor like cytoplasmatic kinase VII	unigene0002160	Transcript	cysteine-rich RLK41 (CRK41)	8.48233
protein.postranslational modification.kinase.receptor like cytoplasmatic kinase VII	unigene0002250	Transcript	MtSYMRK	1.86048
protein.postranslational modification.kinase.receptor like cytoplasmatic kinase VII	unigene0002344	Transcript	cysteine-rich RLK (RECEPTOR-like protein kinase) 34 (CRK34)	7.37214
protein.postranslational modification.kinase.receptor like cytoplasmatic kinase VII	unigene0002407	Transcript	Phytosulfokine LRR receptor kinase	11.8124
protein.postranslational modification.kinase.receptor like cytoplasmatic kinase VII	unigene0002583	Transcript	ANXUR2 (ANX2)	1.99419
protein.postranslational modification.kinase.receptor like cytoplasmatic kinase VII	unigene0002607	Transcript	Phytosulfokine LRR receptor kinase	3.77112
protein.postranslational modification.kinase.receptor like cytoplasmatic kinase VII	unigene0002680	Transcript	Nodulation receptor kinase precursor	1.39165
protein.postranslational modification.kinase.receptor like cytoplasmatic kinase VII	unigene0002839	Transcript	Malectin/receptor-like protein kinase family protein	2.29211
protein.postranslational modification.kinase.receptor like cytoplasmatic kinase VII	unigene0004444	Transcript	Malectin/receptor-like protein kinase family protein	11.3736
protein.postranslational modification.kinase.receptor like cytoplasmatic kinase VII	unigene0005780	Transcript	FERONIA (FER)	2.06907
protein.postranslational modification.kinase.receptor like cytoplasmatic kinase VII	unigene0044294	Transcript	Protein kinase superfamily protein	10.9033
protein.postranslational modification.kinase.receptor like cytoplasmatic kinase VII	unigene0049967	Transcript	Protein kinase superfamily protein	4.01136
protein.postranslational modification.kinase.receptor like cytoplasmatic kinase VII	unigene0052016	Transcript	Protein kinase superfamily protein	1.08735
protein.postranslational modification.kinase.receptor like cytoplasmatic kinase VII	unigene0052293	Transcript	HERCULES1 (HERK1)	2.21209
protein.postranslational modification.kinase.receptor like cytoplasmatic kinase VII	unigene0054049	Transcript	protein kinase 2B (APK2B)	3.16641
protein.postranslational modification.kinase.receptor like cytoplasmatic kinase VII	unigene0057031	Transcript	putative serine-threonine kinase.; avrPphB susceptible 1 (PBS1)	2.13642
protein.postranslational modification.kinase.receptor like cytoplasmatic kinase VII	unigene0061938	Transcript	Protein kinase superfamily protein	1.44225
protein.postranslational modification.kinase.receptor like cytoplasmatic kinase VII	unigene0065345	Transcript	protein kinase 1B (PK1B)	2.49534
protein.postranslational modification.kinase.receptor like cytoplasmatic kinase VII	unigene0072117	Transcript	HERCULES1 (HERK1)	-4.06949
protein.postranslational modification.kinase.receptor like cytoplasmatic kinase VII	unigene0072861	Transcript	Protein kinase superfamily protein	1.05164
protein.postranslational modification.kinase.receptor like cytoplasmatic kinase VII	unigene0079353	Transcript	STRUBBELIG-receptor family 8 (SRF8)	1.79668
protein.postranslational modification.kinase.receptor like cytoplasmatic kinase VII	unigene0081034	Transcript	protein kinase 1B (PK1B)	3.06423
protein.postranslational modification.kinase.receptor like cytoplasmatic kinase VII	unigene0081762	Transcript	Protein kinase superfamily protein	2.23609
protein.postranslational modification.kinase.receptor like cytoplasmatic kinase VII	unigene0081885	Transcript	FERONIA (FER)	-5.83289
protein.postranslational modification.kinase.receptor like cytoplasmatic kinase VII	unigene0083178	Transcript	Protein kinase superfamily protein	3.11063
protein.postranslational modification.kinase.receptor like cytoplasmatic kinase VII	unigene0084592	Transcript	Protein kinase superfamily protein	3.13061
protein.postranslational modification.kinase.receptor like cytoplasmatic kinase VII	unigene0088225	Transcript	Protein kinase superfamily protein	1.0681
protein.postranslational modification.kinase.receptor like cytoplasmatic kinase VII	unigene0088574	Transcript	Protein kinase superfamily protein	-4.1867
protein.postranslational modification.kinase.receptor like cytoplasmatic kinase VII	unigene0089575	Transcript	Protein kinase superfamily protein	6.00234
protein.postranslational modification.kinase.receptor like cytoplasmatic kinase VII	unigene0090173	Transcript	Protein kinase superfamily protein	1.92547
protein.postranslational modification.kinase.receptor like cytoplasmatic kinase VII	unigene0091532	Transcript	Protein kinase superfamily protein	1.12386
protein.postranslational modification.kinase.receptor like cytoplasmatic kinase VII	unigene0092571	Transcript	Putative receptor protein kinase CRINKLY4 precursor	10.5887
protein.postranslational modification.kinase.receptor like cytoplasmatic kinase VII	unigene0097203	Transcript	Malectin/receptor-like protein kinase family protein	5.05006
protein.postranslational modification.kinase.receptor like cytoplasmatic kinase VII	unigene0097518	Transcript	Protein kinase superfamily protein	1.93967
protein.postranslational modification.kinase.receptor like cytoplasmatic kinase VII	unigene0102027	Transcript	Malectin/receptor-like protein kinase family protein	10.573
protein.postranslational modification.kinase.receptor like cytoplasmatic kinase VII	unigene0103349	Transcript	Protein kinase superfamily protein	2.77032
protein.postranslational modification.kinase.receptor like cytoplasmatic kinase VII	unigene0112464	Transcript	Protein kinase superfamily protein	3.11669
protein.postranslational modification.kinase.receptor like cytoplasmatic kinase VII	unigene0114720	Transcript	protein kinase APK2b	1.7676
protein.postranslational modification.kinase.receptor like cytoplasmatic kinase VII	unigene0118202	Transcript	Protein kinase superfamily protein	2.02537
protein.postranslational modification.kinase.receptor like cytoplasmatic kinase VII	unigene0121460	Transcript	Protein kinase superfamily protein	1.89819
protein.postranslational modification.kinase.receptor like cytoplasmatic kinase VII	unigene0121570	Transcript	Protein kinase superfamily protein	3.70571
protein.postranslational modification.kinase.receptor like cytoplasmatic kinase VII	unigene0130999	Transcript	Protein kinase superfamily protein	1.87112
protein.postranslational modification.kinase.receptor like cytoplasmatic kinase VII	unigene0135938	Transcript	Malectin/receptor-like protein kinase family protein	8.36923
protein.postranslational modification.kinase.receptor like cytoplasmatic kinase VII	unigene0152424	Transcript	Protein kinase superfamily protein	1.50703
protein.postranslational modification.kinase.receptor like cytoplasmatic kinase VII	unigene0156917	Transcript	Protein kinase superfamily protein	-11.6883
protein.postranslational modification.kinase.receptor like cytoplasmatic kinase VII	unigene0159277	Transcript	protein kinase NAK	1.7011
protein.postranslational modification.kinase.receptor like cytoplasmatic kinase VII	unigene0159331	Transcript	Malectin/receptor-like protein kinase family protein	-3.51096
protein.postranslational modification.kinase.receptor like cytoplasmatic kinase VII	unigene0175028	Transcript	Protein kinase superfamily protein	-10.1033
protein.postranslational modification.kinase.receptor like cytoplasmatic kinase VIII	unigene0000733	Transcript	Protein kinase superfamily protein	2.46273
protein.postranslational modification.kinase.receptor like cytoplasmatic kinase VIII	unigene0002391	Transcript	HERCULES1 (HERK1)	3.18892
protein.postranslational modification.kinase.receptor like cytoplasmatic kinase VIII	unigene0090173	Transcript	Protein kinase superfamily protein	1.92547
protein.postranslational modification.kinase.receptor like cytoplasmatic kinase VIII	unigene0117040	Transcript	Protein kinase superfamily protein	3.18646
protein.postranslational modification.kinase.receptor like cytoplasmatic kinase IX	unigene0015949	Transcript	Putative receptor protein kinase CRINKLY4 precursor	1.07263
protein.postranslational modification.kinase.receptor like cytoplasmatic kinase IX	unigene0044294	Transcript	Protein kinase superfamily protein	10.9033
