# Supplementary material for: Key factors for differential drought tolerance in two contrasting wild materials of Artemisia wellbyi identified using comparative transcriptomics
Source: BMC Plant Biol. 2022 Sep 17;22:445. doi: 10.1186/s12870-022-03830-3 (PMC9482295; doi:10.1186/s12870-022-03830-3)
Supplement: Supplementary file 8 — Additional file 8: Table S8. Hormone, Ca2+ signalling genes related DEGs in the drought-tolerant A.wellbyi under drought stress. [file 12870_2022_3830_MOESM8_ESM.xlsx]

## Sheet: Sheet1
Table S8 Hormone, Ca2+ signalling genes
Binname	id	type	description	log2FC
hormone metabolism.auxin.synthesis-degradation	unigene0006381	Transcript	Indole-3-acetate beta-glucosyltransferase	-1.27302
hormone metabolism.auxin.synthesis-degradation	unigene0043522	Transcript	Indole-3-acetate beta-glucosyltransferase	-1.07767
hormone metabolism.auxin.synthesis-degradation	unigene0057100	Transcript	UDP-glucose:indole-3-acetate beta-D-glucosyltransferase	1.5403
hormone metabolism.auxin.synthesis-degradation	unigene0057101	Transcript	UDP-glucose:indole-3-acetate beta-D-glucosyltransferase	1.57346
hormone metabolism.auxin.synthesis-degradation	unigene0138255	Transcript	UDP-glucose:indole-3-acetate beta-D-glucosyltransferase	-4.58496
hormone metabolism.auxin.signal transduction	unigene0009397	Transcript	CYP711A1	-10.3294
hormone metabolism.auxin.signal transduction	unigene0087675	Transcript	TRANSPORT INHIBITOR RESPONSE 1 (TIR1)	-1.02598
hormone metabolism.auxin.signal transduction	unigene0118773	Transcript	HSP40/DnaJ peptide-binding	-9.81912
hormone metabolism.auxin.induced-regulated-responsive-activated	unigene0003496	Transcript	Auxin-responsive family protein	2.23753
hormone metabolism.auxin.induced-regulated-responsive-activated	unigene0005439	Transcript	Auxin-responsive family protein	1.78331
hormone metabolism.auxin.induced-regulated-responsive-activated	unigene0008118	Transcript	SAUR-like auxin-responsive protein family	-3.6538
hormone metabolism.auxin.induced-regulated-responsive-activated	unigene0010010	Transcript	O-fucosyltransferase family protein	1.12657
hormone metabolism.auxin.induced-regulated-responsive-activated	unigene0011990	Transcript	O-fucosyltransferase family protein	3.74655
hormone metabolism.auxin.induced-regulated-responsive-activated	unigene0013951	Transcript	SAUR-like auxin-responsive protein family	3.91427
hormone metabolism.auxin.induced-regulated-responsive-activated	unigene0017085	Transcript	SAUR-like auxin-responsive protein family	-4.19001
hormone metabolism.auxin.induced-regulated-responsive-activated	unigene0018398	Transcript	O-fucosyltransferase family protein	1.44057
hormone metabolism.auxin.induced-regulated-responsive-activated	unigene0023513	Transcript	Auxin-responsive family protein	1.95491
hormone metabolism.auxin.induced-regulated-responsive-activated	unigene0036950	Transcript	Auxin induced gene, IAA13 (IAA13)	1.86212
hormone metabolism.auxin.induced-regulated-responsive-activated	unigene0037119	Transcript	indole-3-acetic acid-amido synthetase GH3.1	1.39565
hormone metabolism.auxin.induced-regulated-responsive-activated	unigene0042740	Transcript	Aluminium induced protein with YGL and LRDR motifs	2.41825
hormone metabolism.auxin.induced-regulated-responsive-activated	unigene0043875	Transcript	Auxin-responsive family protein	-1.45987
hormone metabolism.auxin.induced-regulated-responsive-activated	unigene0045077	Transcript	SAUR-like auxin-responsive protein family	-3.30521
hormone metabolism.auxin.induced-regulated-responsive-activated	unigene0052600	Transcript	SAUR-like auxin-responsive protein family	1.25791
hormone metabolism.auxin.induced-regulated-responsive-activated	unigene0057306	Transcript	Auxin-responsive family protein	1.44891
hormone metabolism.auxin.induced-regulated-responsive-activated	unigene0070005	Transcript	SAUR-like auxin-responsive protein family	-1.16446
hormone metabolism.auxin.induced-regulated-responsive-activated	unigene0103613	Transcript	SAUR-like auxin-responsive protein family	-4.09472
hormone metabolism.auxin.induced-regulated-responsive-activated	unigene0107873	Transcript	SAUR-like auxin-responsive protein family	1.1198
hormone metabolism.auxin.induced-regulated-responsive-activated	unigene0112043	Transcript	SAUR-like auxin-responsive protein family	-4.4471
hormone metabolism.auxin.induced-regulated-responsive-activated	unigene0117905	Transcript	SAUR-like auxin-responsive protein family	2.41429
hormone metabolism.auxin.induced-regulated-responsive-activated	unigene0127258	Transcript	SAUR-like auxin-responsive protein family	-5.64621
hormone metabolism.auxin.induced-regulated-responsive-activated	unigene0130321	Transcript	NAD(P)-linked oxidoreductase superfamily protein	1.68185
hormone metabolism.auxin.induced-regulated-responsive-activated	unigene0135307	Transcript	SAUR-like auxin-responsive protein family	-1.84416
hormone metabolism.auxin.induced-regulated-responsive-activated	unigene0138273	Transcript	Auxin-responsive family protein	1.91068
hormone metabolism.auxin.induced-regulated-responsive-activated	unigene0150994	Transcript	O-fucosyltransferase family protein	-1.59851
hormone metabolism.auxin.induced-regulated-responsive-activated	unigene0160047	Transcript	GH3-related gene involved in red light-specific hypocotyl elongation	-1.2363
hormone metabolism.auxin.induced-regulated-responsive-activated	unigene0171329	Transcript	IAA-amido synthases	3.68853
hormone metabolism.abscisic acid.synthesis-degradation	unigene0000686	Transcript	HYR1, a UDP glycosyltransferase (UGT)	1.37619
hormone metabolism.abscisic acid.synthesis-degradation	unigene0001078	Transcript	Anthocyanidin 3-O-glucosyltransferase (EC 2.4.1.115) (Flavonol 3-O-glucosyltransferase) (UDP-glucose flavonoid 3-O-glucosyltransferase)	-1.47876
hormone metabolism.abscisic acid.synthesis-degradation	unigene0007578	Transcript	HYR1, a UDP glycosyltransferase (UGT)	1.948
hormone metabolism.abscisic acid.synthesis-degradation	unigene0054050	Transcript	HYR1, a UDP glycosyltransferase (UGT)	1.73027
hormone metabolism.abscisic acid.synthesis-degradation	unigene0074027	Transcript	HVA22-like protein H (ATHVA22H) (HVA22H)	-2.24493
hormone metabolism.abscisic acid.synthesis-degradation	unigene0091330	Transcript	carotenoid cleavage dioxygenases	2.52124
hormone metabolism.abscisic acid.synthesis-degradation.synthesis.9-cis-epoxycarotenoid dioxygenase	unigene0079175	Transcript	9-cis-epoxycarotenoid dioxygenase	3.62899
hormone metabolism.abscisic acid.synthesis-degradation.synthesis.9-cis-epoxycarotenoid dioxygenase	unigene0158337	Transcript	9-cis-epoxycarotenoid dioxygenase	2.45961
hormone metabolism.abscisic acid.synthesis-degradation.synthesis.short chain alcohol dehydrogenmase (ABA2)	unigene0042244	Transcript	cytosolic short-chain dehydrogenase/reductase	1.43873
hormone metabolism.abscisic acid.synthesis-degradation.synthesis.short chain alcohol dehydrogenmase (ABA2)	unigene0086910	Transcript	putative hydroxysteroid dehydrogenase (HSD)	-3.09899
hormone metabolism.abscisic acid.synthesis-degradation.synthesis.short chain alcohol dehydrogenmase (ABA2)	unigene0124095	Transcript	cytosolic short-chain dehydrogenase/reductase	-2.82641
hormone metabolism.abscisic acid.synthesis-degradation.degradation.8-hydroxylase	unigene0009397	Transcript	cytochrome P450, family 711, subfamily A, polypeptide 1" (CYP711A1)	-10.3294
hormone metabolism.abscisic acid.synthesis-degradation.degradation.8-hydroxylase	unigene0044615	Transcript	ABA 8'-hydroxylase activity	1.90488
hormone metabolism.abscisic acid.synthesis-degradation.degradation.8-hydroxylase	unigene0120066	Transcript	ABA 9'-hydroxylase activity	4.98484
hormone metabolism.abscisic acid.signal transduction	unigene0093026	Transcript	ABA INSENSITIVE 1 (ABI1)	1.82127
hormone metabolism.abscisic acid.induced-regulated-responsive-activated	unigene0016115	Transcript	GRAM domain family protein	3.13574
hormone metabolism.abscisic acid.induced-regulated-responsive-activated	unigene0016369	Transcript	tryptophan-rich sensory protein (TspO)	2.66873
hormone metabolism.abscisic acid.induced-regulated-responsive-activated	unigene0073017	Transcript	GRAM domain family protein	2.53507
hormone metabolism.abscisic acid.induced-regulated-responsive-activated	unigene0088894	Transcript	highly ABA-induced PP2C gene 3 (HAI3)	1.28065
hormone metabolism.abscisic acid.induced-regulated-responsive-activated	unigene0097878	Transcript	GRAM domain-containing protein / ABA-responsive protein-related	2.53748
hormone metabolism.abscisic acid.induced-regulated-responsive-activated	unigene0105347	Transcript	HVA22 homologue D (HVA22D)	-10.5887
hormone metabolism.abscisic acid.induced-regulated-responsive-activated	unigene0167446	Transcript	highly ABA-induced PP2C gene 2 (HAI2)	2.09228
hormone metabolism.brassinosteroid.synthesis-degradation.BRs.DET2	unigene0018567	Transcript	3-oxo-5-alpha-steroid 4-dehydrogenase family protein	-10.5314
hormone metabolism.brassinosteroid.synthesis-degradation.BRs.DET2	unigene0058338	Transcript	3-oxo-5-alpha-steroid 4-dehydrogenase family protein	-1.9147
hormone metabolism.brassinosteroid.synthesis-degradation.BRs.CPD	unigene0009397	Transcript	cytochrome P450, family 711, subfamily A, polypeptide 1 (CYP711A1)	-10.3294
hormone metabolism.brassinosteroid.synthesis-degradation.BRs.metabolic regulation	unigene0025834	Transcript	brassinosteroid sulfotransferase	1.55574
hormone metabolism.brassinosteroid.synthesis-degradation.BRs.metabolic regulation	unigene0068658	Transcript	brassinosteroid sulfotransferase	4.77166
hormone metabolism.brassinosteroid.synthesis-degradation.BRs.metabolic regulation	unigene0100084	Transcript	P-loop containing nucleoside triphosphate hydrolases superfamily protein	-2.83933
hormone metabolism.brassinosteroid.synthesis-degradation.BRs.metabolic regulation	unigene0112490	Transcript	PHYB ACTIVATION TAGGED SUPPRESSOR 1 (BAS1)	4.24793
hormone metabolism.brassinosteroid.synthesis-degradation.BRs.metabolic regulation	unigene0129978	Transcript	P-loop containing nucleoside triphosphate hydrolases superfamily protein	-11.2368
hormone metabolism.brassinosteroid.synthesis-degradation.BRs.metabolic regulation	unigene0162749	Transcript	desulfoglucosinolate sulfotransferase	-1.44444
hormone metabolism.brassinosteroid.signal transduction.BRI	unigene0012704	Transcript	Leucine-rich repeat protein kinase family protein	2.9902
hormone metabolism.brassinosteroid.signal transduction.BRI	unigene0039743	Transcript	GSK3/shaggy-like protein kinase	9.06788
hormone metabolism.brassinosteroid.signal transduction.BRI	unigene0043157	Transcript	shaggy-like kinase 13 (SK13)	-5.82528
hormone metabolism.brassinosteroid.signal transduction.BRI	unigene0084297	Transcript	receptor like protein 53 (RLP53)	-10.184
hormone metabolism.brassinosteroid.signal transduction.BRI	unigene0093178	Transcript	Leucine-rich receptor-like protein kinase family protein	-1.7887
hormone metabolism.brassinosteroid.signal transduction.BZR	unigene0079642	Transcript	BES1/BZR1 homolog 4 (BEH4)	1.7832
hormone metabolism.brassinosteroid.signal transduction.other	unigene0076123	Transcript	homolog of mammalian TGF-beta receptor interacting protein	-10.5411
hormone metabolism.brassinosteroid.induced-regulated-responsive-activated	unigene0053181	Transcript	brassinosteroid-responsive RING-H2 (BRH1)	-3.61234
hormone metabolism.brassinosteroid.induced-regulated-responsive-activated	unigene0098320	Transcript	brassinosteroid-responsive RING-H2 (BRH1)	1.94696
hormone metabolism.ethylene.synthesis-degradation	unigene0000731	Transcript	2-oxoglutarate (2OG) and Fe(II)-dependent oxygenase superfamily protein	-1.31137
hormone metabolism.ethylene.synthesis-degradation	unigene0006352	Transcript	2-oxoglutarate (2OG) and Fe(II)-dependent oxygenase superfamily protein	-1.64202
hormone metabolism.ethylene.synthesis-degradation	unigene0041751	Transcript	2-oxoglutarate (2OG) and Fe(II)-dependent oxygenase superfamily protein	2.16035
hormone metabolism.ethylene.synthesis-degradation	unigene0059212	Transcript	2-oxoglutarate (2OG) and Fe(II)-dependent oxygenase superfamily protein	3.85798
hormone metabolism.ethylene.synthesis-degradation	unigene0063820	Transcript	ACC oxidase	-10.9094
hormone metabolism.ethylene.synthesis-degradation	unigene0073265	Transcript	2-oxoglutarate (2OG) and Fe(II)-dependent oxygenase superfamily protein	-1.27975
hormone metabolism.ethylene.synthesis-degradation	unigene0081722	Transcript	Desacetoxyvindoline 4-hydroxylase	2.21647
hormone metabolism.ethylene.synthesis-degradation.1-aminocyclopropane-1-carboxylate synthase	unigene0009714	Transcript	1-aminocyclopropane-1-carboxylate synthase(ACC synthase)	1.85078
hormone metabolism.ethylene.synthesis-degradation.1-aminocyclopropane-1-carboxylate synthase	unigene0012226	Transcript	1-amino-cyclopropane-1-carboxylate synthase 7 (ACS7)	3.24005
hormone metabolism.ethylene.synthesis-degradation.1-aminocyclopropane-1-carboxylate synthase	unigene0038241	Transcript	1-aminocyclopropane-1-carboxylate synthase CMA101(ACC synthase)	1.69896
hormone metabolism.ethylene.synthesis-degradation.1-aminocyclopropane-1-carboxylate synthase	unigene0059490	Transcript	ACC synthase 10 (ACS10)	-1.30172
hormone metabolism.ethylene.synthesis-degradation.1-aminocyclopropane-1-carboxylate synthase	unigene0115503	Transcript	1-aminocyclopropane-1-carboxylate synthase (ACC synthase)	2.09215
hormone metabolism.ethylene.synthesis-degradation.1-aminocyclopropane-1-carboxylate synthase	unigene0129236	Transcript	1-aminocyclopropane-1-carboxylate synthase 9 (ACS9)	5.43899
hormone metabolism.ethylene.synthesis-degradation.1-aminocyclopropane-1-carboxylate oxidase	unigene0006927	Transcript	1-aminocyclopropane-1-carboxylate oxidase 4 (ACC oxidase 4)	4.13955
hormone metabolism.ethylene.signal transduction	unigene0012703	Transcript	Ethylene-responsive transcription factor 2 (EREBP-2)	2.13921
hormone metabolism.ethylene.signal transduction	unigene0031821	Transcript	Ethylene-responsive transcription factor 4(EREBP-4)	2.86143
hormone metabolism.ethylene.signal transduction	unigene0044616	Transcript	ERF (ethylene response factor) subfamily B-3 of ERF/AP2 transcription factor family	5.89761
hormone metabolism.ethylene.signal transduction	unigene0052189	Transcript	ERF (ethylene response factor) subfamily B-3 of ERF/AP2 transcription factor family	6.56322
hormone metabolism.ethylene.signal transduction	unigene0055581	Transcript	ERF (ethylene response factor) subfamily B-1 of ERF/AP2 transcription factor family (ERF12)	3.4735
hormone metabolism.ethylene.signal transduction	unigene0058840	Transcript	ERF (ethylene response factor) subfamily B-1 of ERF/AP2 transcription factor family (ATERF-9)	1.74795
hormone metabolism.ethylene.signal transduction	unigene0064040	Transcript	Ethylene-responsive transcription factor 3(EREBP-5)	2.48911
hormone metabolism.ethylene.signal transduction	unigene0068316	Transcript	ERF (ethylene response factor) subfamily B-3 of ERF/AP2 transcription factor family (ERF1)	1.04847
hormone metabolism.ethylene.signal transduction	unigene0072509	Transcript	ERF (ethylene response factor) subfamily B-3 of ERF/AP2 transcription factor family (ERF1)	3.06346
hormone metabolism.ethylene.signal transduction	unigene0073994	Transcript	Protein of unknown function DUF247	2.57171
hormone metabolism.ethylene.signal transduction	unigene0080231	Transcript	Ethylene-responsive transcription factor 5	1.47352
hormone metabolism.ethylene.signal transduction	unigene0093381	Transcript	Ethylene-responsive transcription factor 2	2.09419
hormone metabolism.ethylene.signal transduction	unigene0093646	Transcript	ERF (ethylene response factor) subfamily B-1 of ERF/AP2 transcription factor family (ERF12)	2.25738
hormone metabolism.ethylene.signal transduction	unigene0100168	Transcript	ERF (ethylene response factor) subfamily B-3 of ERF/AP2 transcription factor family (ERF1)	-2.64235
hormone metabolism.ethylene.signal transduction	unigene0100284	Transcript	Ethylene-responsive transcription factor 5	1.05531
hormone metabolism.ethylene.signal transduction	unigene0101906	Transcript	ERF (ethylene response factor) subfamily B-3 of ERF/AP2 transcription factor family (ERF1)	12.1695
hormone metabolism.ethylene.signal transduction	unigene0110313	Transcript	ERF (ethylene response factor) subfamily B-1 of ERF/AP2 transcription factor family (ATERF-4)	3.64483
hormone metabolism.ethylene.signal transduction	unigene0130749	Transcript	ERF (ethylene response factor) subfamily B-3 of ERF/AP2 transcription factor family (ATERF-1)	3.7227
hormone metabolism.ethylene.signal transduction	unigene0132691	Transcript	Ethylene-responsive transcription factor 5	-1.37563
hormone metabolism.ethylene.signal transduction	unigene0161791	Transcript	ERF (ethylene response factor) subfamily B-3 of ERF/AP2 transcription factor family	5.60119
hormone metabolism.ethylene.signal transduction	unigene0171696	Transcript	ERF (ethylene response factor) subfamily B-3 of ERF/AP2 transcription factor family	2.11942
hormone metabolism.ethylene.induced-regulated-responsive-activated	unigene0053111	Transcript	basic helix-loop-helix (bHLH) DNA-binding superfamily protein	2.36411
hormone metabolism.ethylene.induced-regulated-responsive-activated	unigene0140266	Transcript	basic helix-loop-helix (bHLH) DNA-binding superfamily protein	1.8228
hormone metabolism.ethylene.induced-regulated-responsive-activated	unigene0162241	Transcript	DEA(D/H)-box RNA helicase family protein	-9.96687
hormone metabolism.ethylene.induced-regulated-responsive-activated	unigene0162243	Transcript	DEA(D/H)-box RNA helicase family protein	-5.65025
hormone metabolism.ethylene.induced-regulated-responsive-activated	unigene0162244	Transcript	DEA(D/H)-box RNA helicase family protein	-11.2368
hormone metabolism.ethylene.induced-regulated-responsive-activated	unigene0172337	Transcript	multiprotein bridging factor 1B (MBF1B)	-4.82867
hormone metabolism.cytokinin.synthesis-degradation	unigene0043876	Transcript	UDP-glucosyl transferase 85A7 (UGT85A7)	-1.1544
hormone metabolism.cytokinin.synthesis-degradation	unigene0043879	Transcript	UDP-glucosyl transferase 85A5 (UGT85A5)	1.52889
hormone metabolism.cytokinin.synthesis-degradation	unigene0054660	Transcript	UDP-glucosyl transferase 85A2 (UGT85A2)	-1.57539
hormone metabolism.cytokinin.synthesis-degradation	unigene0061285	Transcript	cytokinin oxidase/dehydrogenase 1 (CKX1)	1.21882
hormone metabolism.cytokinin.synthesis-degradation	unigene0063644	Transcript	UDP-glucosyl transferase	-2.82143
hormone metabolism.cytokinin.synthesis-degradation	unigene0073397	Transcript	UDP-glucosyl transferase 73C1 (UGT73C1)	3.42603
hormone metabolism.cytokinin.synthesis-degradation	unigene0087989	Transcript	DON-Glucosyltransferase	2.22055
hormone metabolism.cytokinin.synthesis-degradation	unigene0098258	Transcript	cytokinin oxidase/dehydrogenase 1 (CKX1)	1.86004
hormone metabolism.cytokinin.synthesis-degradation	unigene0109442	Transcript	UDP-Glycosyltransferase superfamily protein	-1.81772
hormone metabolism.cytokinin.synthesis-degradation	unigene0136623	Transcript	UDP-glucosyl transferase	-5.27922
hormone metabolism.cytokinin.synthesis-degradation	unigene0146801	Transcript	cytokinin oxidase 5 (CKX5)	1.55352
hormone metabolism.cytokinin.synthesis-degradation	unigene0164172	Transcript	UDP-glucosyl transferase 85A2 (UGT85A2)	4.52496
hormone metabolism.cytokinin.synthesis-degradation	unigene0165504	Transcript	UDP-Glycosyltransferase superfamily protein	-1.55143
hormone metabolism.cytokinin.synthesis-degradation	unigene0168824	Transcript	UDP-Glycosyltransferase superfamily protein	-1.48959
hormone metabolism.cytokinin.synthesis-degradation	unigene0173967	Transcript	UDP-glucose:flavonol-3-O-glycoside-7-O-glucosyltransferase (UGT73C6)	1.60379
hormone metabolism.cytokinin.signal transduction	unigene0049605	Transcript	histidine kinase 5 (HK5)	-2.16534
hormone metabolism.jasmonate.synthesis-degradation.lipases	unigene0163289	Transcript	DEFECTIVE ANTHER DEHISCENCE 1 (DAD1)	6.1851
hormone metabolism.jasmonate.synthesis-degradation.lipoxygenase	unigene0001205	Transcript	PLAT/LH2 domain-containing lipoxygenase family protein	2.45464
hormone metabolism.jasmonate.synthesis-degradation.lipoxygenase	unigene0003871	Transcript	lipoxygenase 3 (LOX3)	1.98185
hormone metabolism.jasmonate.synthesis-degradation.lipoxygenase	unigene0006250	Transcript	lipoxygenase 3 (LOX3)	3.74862
hormone metabolism.jasmonate.synthesis-degradation.lipoxygenase	unigene0065824	Transcript	lipoxygenase 6	4.30144
hormone metabolism.jasmonate.synthesis-degradation.lipoxygenase	unigene0070384	Transcript	lipoxygenase 3 (LOX3)	8.02237
hormone metabolism.jasmonate.synthesis-degradation.lipoxygenase	unigene0087445	Transcript	lipoxygenase 8	3.97568
hormone metabolism.jasmonate.synthesis-degradation.lipoxygenase	unigene0089668	Transcript	Lipoxygenase 1	-3.02354
hormone metabolism.jasmonate.synthesis-degradation.lipoxygenase	unigene0168277	Transcript	lipoxygenase 1 (LOX1)	10.4615
hormone metabolism.jasmonate.synthesis-degradation.allene oxidase synthase	unigene0084147	Transcript	cytochrome p450 CYP74 gene family that functions as an allene oxide synthase	3.48108
hormone metabolism.jasmonate.synthesis-degradation.allene oxidase cyclase	unigene0106418	Transcript	oxide cyclase 2 (AOC2)	1.24103
hormone metabolism.jasmonate.synthesis-degradation.12-Oxo-PDA-reductase	unigene0046604	Transcript	oxophytodienoate-reductase 3 (OPR3)	4.79381
hormone metabolism.jasmonate.synthesis-degradation.12-Oxo-PDA-reductase	unigene0128490	Transcript	oxophytodienoate-reductase 3 (OPR3)	3.45519
hormone metabolism.jasmonate.synthesis-degradation.jasmonate-O-methyltransferase	unigene0073705	Transcript	SAM:salicylic acid carboxyl methyltransferase (SAMT)	1.11262
hormone metabolism.jasmonate.synthesis-degradation.jasmonate-O-methyltransferase	unigene0082384	Transcript	Benzoate carboxyl methyltransferase	9.99906
hormone metabolism.jasmonate.synthesis-degradation.jasmonate-O-methyltransferase	unigene0172370	Transcript	Benzoate carboxyl methyltransferase	-2.96505
hormone metabolism.jasmonate.signal transduction	unigene0006028	Transcript	JAZ1	2.70989
hormone metabolism.jasmonate.signal transduction	unigene0043716	Transcript	JAZ1	1.82361
hormone metabolism.salicylic acid.synthesis-degradation	unigene0073705	Transcript	salicylic acid carboxyl methyltransferase (SAMT)	1.11262
hormone metabolism.salicylic acid.synthesis-degradation	unigene0078416	Transcript	S-adenosyl-L-methionine-dependent methyltransferases superfamily protein	-3.25919
hormone metabolism.salicylic acid.synthesis-degradation	unigene0082384	Transcript	Benzoate carboxyl methyltransferase	9.99906
hormone metabolism.salicylic acid.synthesis-degradation	unigene0172370	Transcript	Benzoate carboxyl methyltransferase	-2.96505
hormone metabolism.salicylic acid.synthesis-degradation.synthesis.methyl-SA methylesterase	unigene0073705	Transcript	Benzoate carboxyl methyltransferase	1.11262
hormone metabolism.salicylic acid.synthesis-degradation.synthesis.methyl-SA methylesterase	unigene0078416	Transcript	S-adenosyl-L-methionine-dependent methyltransferases superfamily protein	-3.25919
hormone metabolism.salicylic acid.synthesis-degradation.synthesis.methyl-SA methylesterase	unigene0082384	Transcript	Benzoate carboxyl methyltransferase	9.99906
hormone metabolism.salicylic acid.synthesis-degradation.synthesis.methyl-SA methylesterase	unigene0172370	Transcript	salicylic acid carboxyl methyltransferase (SAMT)	-2.96505
hormone metabolism.gibberelin.synthesis-degradation	unigene0014299	Transcript	2-oxoglutarate (2OG) and Fe(II)-dependent oxygenase superfamily protein	-11.1314
hormone metabolism.gibberelin.synthesis-degradation	unigene0156623	Transcript	2-oxoglutarate (2OG) and Fe(II)-dependent oxygenase superfamily protein	1.35977
hormone metabolism.gibberelin.synthesis-degradation.copalyl diphosphate synthase	unigene0096560	Transcript	GA REQUIRING 1 (GA1)	-6.48864
hormone metabolism.gibberelin.synthesis-degradation.ent-kaurene oxidase	unigene0104377	Transcript	GA requiring 3 (GA3)	2.01424
hormone metabolism.gibberelin.synthesis-degradation.GA3 oxidase	unigene0117817	Transcript	gibberellin 3-oxidase 2 (GA3OX2)	-1.66346
hormone metabolism.gibberelin.synthesis-degradation.GA2 oxidase	unigene0048219	Transcript	Gibberellin 2-beta-dioxygenase 1	3.38658
hormone metabolism.gibberelin.synthesis-degradation.GA2 oxidase	unigene0048220	Transcript	Gibberellin 2-beta-dioxygenase 1	3.3602
hormone metabolism.gibberelin.synthesis-degradation.GA2 oxidase	unigene0111833	Transcript	Gibberellin 2-beta-dioxygenase 2	1.20551
hormone metabolism.gibberelin.signal transduction	unigene0014884	Transcript	ARM repeat superfamily protein	4.28402
hormone metabolism.gibberelin.signal transduction	unigene0058289	Transcript	ARM repeat superfamily protein	5.51708
hormone metabolism.gibberelin.induced-regulated-responsive-activated	unigene0022801	Transcript	AT-hook protein of GA feedback 2 (AGF2)	2.49865
hormone metabolism.gibberelin.induced-regulated-responsive-activated	unigene0024298	Transcript	Gibberellin-regulated family protein	-1.3291
hormone metabolism.gibberelin.induced-regulated-responsive-activated	unigene0053069	Transcript	GAST1 protein homolog 1 (GASA1)	-6.26545
hormone metabolism.gibberelin.induced-regulated-responsive-activated	unigene0110098	Transcript	Gibberellin-regulated GASA/GAST/Snakin family protein	-2.29471
signalling.calcium	unigene0001041	Transcript	calmodulin-binding family protein	1.86622
signalling.calcium	unigene0002698	Transcript	calmodulin-binding protein CBP60g	3.66722
signalling.calcium	unigene0002947	Transcript	sodium/calcium exchanger family protein / calcium-binding EF hand family protein	-1.09134
signalling.calcium	unigene0003252	Transcript	calmodulin-regulated Ca(2+)-pump located in the endoplasmic reticulum	3.76185
signalling.calcium	unigene0005574	Transcript	calcium-dependent protein kinase 1 (CDPK1)	1.65805
signalling.calcium	unigene0006943	Transcript	LETM1-like protein	-3.96639
signalling.calcium	unigene0007348	Transcript	Calmodulin like protein localized in the plant vacuolar compartment	1.54763
signalling.calcium	unigene0007965	Transcript	ATPase E1-E2 type family protein / haloacid dehalogenase-like hydrolase family protein	4.61769
signalling.calcium	unigene0010825	Transcript	EF hand domain protein encodes a calmodulin	-7.76818
signalling.calcium	unigene0010927	Transcript	calcium sensor that is essential for K+ nutrition, K+/Na+ selectivity, and salt tolerance	-1.01644
signalling.calcium	unigene0011663	Transcript	calcium-dependent protein kinase 28 (CPK28)	2.61731
signalling.calcium	unigene0012384	Transcript	endoplasmic reticulum-type calcium-transporting ATPase 3 (ECA3)	-6.75711
signalling.calcium	unigene0013712	Transcript	A member of ARF GAP domain (AGD)	2.78839
signalling.calcium	unigene0018961	Transcript	Calcium sensor involved in trichome branching.; calmodulin like 42 (CML42)	3.40691
signalling.calcium	unigene0020934	Transcript	EF hand calcium-binding protein family	-4.60705
signalling.calcium	unigene0023350	Transcript	calmodulin-like 11 (CML11)	-13.1752
signalling.calcium	unigene0024364	Transcript	Calcium-binding EF-hand family protein	-10.0084
signalling.calcium	unigene0032903	Transcript	ATPase E1-E2 type family protein / haloacid dehalogenase-like hydrolase family protein	1.82292
signalling.calcium	unigene0032904	Transcript	ATPase E1-E2 type family protein / haloacid dehalogenase-like hydrolase family protein	3.18982
signalling.calcium	unigene0034793	Transcript	Calcium-binding EF-hand family protein	-1.65261
signalling.calcium	unigene0037203	Transcript	Calmodulin-3 (CaM-3)	-10.5635
signalling.calcium	unigene0041784	Transcript	Calcium-dependent lipid-binding (CaLB domain) family protein	5.97131
signalling.calcium	unigene0043255	Transcript	calmodulin-like 38 (CML38)	4.96539
signalling.calcium	unigene0043256	Transcript	calmodulin-like 41 (CML41)	2.31569
signalling.calcium	unigene0043259	Transcript	Calcium-binding EF-hand family protein	6.08379
signalling.calcium	unigene0043459	Transcript	sodium/calcium exchanger family protein / calcium-binding EF hand family protein	2.40179
signalling.calcium	unigene0044937	Transcript	embryo sac development arrest 39 (EDA39)	3.50429
signalling.calcium	unigene0045727	Transcript	sodium/calcium exchanger family protein / calcium-binding EF hand family protein	2.18864
signalling.calcium	unigene0046713	Transcript	calmodulin binding	2.34189
signalling.calcium	unigene0047337	Transcript	calcium-binding EF hand family protein	2.47849
signalling.calcium	unigene0049395	Transcript	Calcium-binding EF-hand family protein	1.69475
signalling.calcium	unigene0052541	Transcript	PRIORITY IN SWEET LIFE 4 (PSL4)	-2.05528
signalling.calcium	unigene0052752	Transcript	CDPK-related kinase 1	-10.348
signalling.calcium	unigene0053386	Transcript	sodium/calcium exchanger family protein / calcium-binding EF hand family protein	-1.29082
signalling.calcium	unigene0056729	Transcript	ATPase E1-E2 type family protein / haloacid dehalogenase-like hydrolase family protein	4.6105
signalling.calcium	unigene0059864	Transcript	Ca2+-binding protein 1 (CP1)	2.01674
signalling.calcium	unigene0064231	Transcript	autoinhibited Ca(2+)-ATPase 10 (ACA10)	-9.67948
signalling.calcium	unigene0064233	Transcript	calcium-transporting ATPase 6, (Ca(2+)-ATPase isoform 6)	-11.0407
signalling.calcium	unigene0071558	Transcript	Calcium-binding EF-hand family protein	2.91904
signalling.calcium	unigene0072388	Transcript	sodium/calcium exchanger family protein / calcium-binding EF hand family protein	1.28528
signalling.calcium	unigene0072389	Transcript	sodium/calcium exchanger family protein / calcium-binding EF hand family protein	1.81475
signalling.calcium	unigene0078864	Transcript	calreticulin 1b (CRT1b)	-9.28829
signalling.calcium	unigene0081320	Transcript	Calmodulin-binding protein	6.12078
signalling.calcium	unigene0087644	Transcript	Calcium-binding EF-hand family protein	2.73111
signalling.calcium	unigene0087645	Transcript	Calcium-binding EF-hand family protein	2.28129
signalling.calcium	unigene0088236	Transcript	EF hand calcium-binding protein family	2.99469
signalling.calcium	unigene0089673	Transcript	EPS15 homology domain 1 (EHD1)	-11.0967
signalling.calcium	unigene0092292	Transcript	Calcium-dependent lipid-binding (CaLB domain) family protein	2.77117
signalling.calcium	unigene0094263	Transcript	Calcium-dependent protein kinase, isoform 2 (CDPK 2)	2.28771
signalling.calcium	unigene0097612	Transcript	Calcium-binding EF-hand family protein	2.63599
signalling.calcium	unigene0098000	Transcript	Calcium-binding EF-hand family protein	2.21143
signalling.calcium	unigene0100952	Transcript	Protein of unknown function (DUF1645)	1.58602
signalling.calcium	unigene0106923	Transcript	calmodulin-binding family protein	1.77523
signalling.calcium	unigene0111304	Transcript	Calcium-binding EF-hand family protein	-2.06816
signalling.calcium	unigene0114441	Transcript	calmodulin 2 (CAM2)	1.77151
signalling.calcium	unigene0115216	Transcript	NTMC2T6.1	2.27998
signalling.calcium	unigene0115584	Transcript	ARF-GAP domain 11 (AGD11)	1.2428
signalling.calcium	unigene0123416	Transcript	Calcium-binding EF-hand family protein	1.29027
signalling.calcium	unigene0124224	Transcript	calcineurin B-like protein 10 (CBL10)	-1.20321
signalling.calcium	unigene0128931	Transcript	calmodulin-domain protein kinase cdpk isoform 2 (CPK2)	3.98077
signalling.calcium	unigene0134816	Transcript	Calcium-binding EF-hand family protein	1.95534
signalling.calcium	unigene0136355	Transcript	calmodulin-like domain protein kinase 9 (CDPK9)	-10.8297
signalling.calcium	unigene0137851	Transcript	ATPase E1-E2 type family protein / haloacid dehalogenase-like hydrolase family protein	2.53029
signalling.calcium	unigene0146393	Transcript	phosphoenolpyruvate carboxylase-related kinase 2 (PEPKR2)	-10.4094
signalling.calcium	unigene0147408	Transcript	calmodulin-like 38 (CML38)	2.74906
signalling.calcium	unigene0147836	Transcript	calnexin 1 (CNX1)	-10.3106
signalling.calcium	unigene0151336	Transcript	TOUCH 2 (TCH2)	2.39258
signalling.calcium	unigene0151337	Transcript	calmodulin like 23 (CML23)	3.79523
signalling.calcium	unigene0154423	Transcript	calmodulin-domain protein kinase CDPK isoform 7 (CPK7)	1.28518
signalling.calcium	unigene0155458	Transcript	calmodulin binding	2.10034
signalling.calcium	unigene0157007	Transcript	calmodulin-domain protein kinase cdpk isoform 2 (CPK2)	1.87744
signalling.calcium	unigene0158676	Transcript	calmodulin 7 (CAM7)	-11.3663
signalling.calcium	unigene0159940	Transcript	calmodulin-binding family protein	3.40288
signalling.calcium	unigene0162337	Transcript	SALT OVERLY SENSITIVE 3 (SOS3)	-2.10143
signalling.calcium	unigene0164415	Transcript	Calmodulin binding protein-like	2.15516
signalling.calcium	unigene0164446	Transcript	Calcium-binding EF-hand family protein	-1.38326
signalling.calcium	unigene0172511	Transcript	IQ-domain 23 (IQD23)	2.30052
signalling.calcium	unigene0173882	Transcript	Calmodulin-binding protein	3.06865
