# Supplementary material for: Key factors for differential drought tolerance in two contrasting wild materials of Artemisia wellbyi identified using comparative transcriptomics
Source: BMC Plant Biol. 2022 Sep 17;22:445. doi: 10.1186/s12870-022-03830-3 (PMC9482295; doi:10.1186/s12870-022-03830-3)
Supplement: Supplementary file 9 — Additional file 9: Table S9. Receptor kinases related DEGs significantly regulated by drought. [file 12870_2022_3830_MOESM9_ESM.xlsx]

## Sheet: Sheet1
Table S9 Receptor kinases significantly regulated by drought
Binname	id	type	description	log2FC
signalling.receptor kinases.leucine rich repeat I	unigene0005885	Transcript	ANXUR1 (ANX1)	4.20294
signalling.receptor kinases.leucine rich repeat I	unigene0092571	Transcript	ANXUR1 (ANX1)	10.5887
signalling.receptor kinases.leucine rich repeat I	unigene0002185	Transcript	ANXUR2 (ANX2)	3.6546
signalling.receptor kinases.leucine rich repeat I	unigene0157002	Transcript	ANXUR2 (ANX2)	-4.80736
signalling.receptor kinases.leucine rich repeat I	unigene0001847	Transcript	FERONIA (FER)	11.5281
signalling.receptor kinases.leucine rich repeat I	unigene0002032	Transcript	FERONIA (FER)	1.44671
signalling.receptor kinases.leucine rich repeat I	unigene0081885	Transcript	FERONIA (FER)	-5.83289
signalling.receptor kinases.leucine rich repeat I	unigene0123889	Transcript	FERONIA (FER)	-4.7866
signalling.receptor kinases.leucine rich repeat I	unigene0052293	Transcript	hercules receptor kinase 1 (HERK1)	2.21209
signalling.receptor kinases.leucine rich repeat I	unigene0001648	Transcript	HERCULES1 (HERK1)	1.27642
signalling.receptor kinases.leucine rich repeat I	unigene0002444	Transcript	HERCULES1 (HERK1)	1.905
signalling.receptor kinases.leucine rich repeat I	unigene0007906	Transcript	HERCULES1 (HERK1)	3.01324
signalling.receptor kinases.leucine rich repeat I	unigene0072117	Transcript	HERCULES1 (HERK1)	-4.06949
signalling.receptor kinases.leucine rich repeat I	unigene0002253	Transcript	Leucine-rich repeat protein kinase family protein	10.1207
signalling.receptor kinases.leucine rich repeat I	unigene0024524	Transcript	Leucine-rich repeat protein kinase family protein	4.26029
signalling.receptor kinases.leucine rich repeat I	unigene0054584	Transcript	Leucine-rich repeat protein kinase family protein	3.19855
signalling.receptor kinases.leucine rich repeat I	unigene0095911	Transcript	Leucine-rich repeat protein kinase family protein	-10.6287
signalling.receptor kinases.leucine rich repeat I	unigene0150997	Transcript	Leucine-rich repeat protein kinase family protein	-2.32364
signalling.receptor kinases.leucine rich repeat I	unigene0006227	Transcript	Leucine-rich repeat transmembrane protein kinase protein	-1.49178
signalling.receptor kinases.leucine rich repeat I	unigene0014603	Transcript	Leucine-rich repeat transmembrane protein kinase protein	-1.87532
signalling.receptor kinases.leucine rich repeat I	unigene0075439	Transcript	Leucine-rich repeat transmembrane protein kinase protein	-10.9144
signalling.receptor kinases.leucine rich repeat I	unigene0097427	Transcript	Malectin/receptor-like protein kinase family protein	2.78683
signalling.receptor kinases.leucine rich repeat I	unigene0141333	Transcript	Malectin/receptor-like protein kinase family protein	-3.92892
signalling.receptor kinases.leucine rich repeat I	unigene0000733	Transcript	Protein kinase superfamily protein	2.46273
signalling.receptor kinases.leucine rich repeat I	unigene0002250	Transcript	Protein kinase superfamily protein	1.86048
signalling.receptor kinases.leucine rich repeat I	unigene0002680	Transcript	Protein kinase superfamily protein	1.39165
signalling.receptor kinases.leucine rich repeat I	unigene0002838	Transcript	Protein kinase superfamily protein	2.89975
signalling.receptor kinases.leucine rich repeat I	unigene0044294	Transcript	Protein kinase superfamily protein	10.9033
signalling.receptor kinases.leucine rich repeat I	unigene0084592	Transcript	Protein kinase superfamily protein	3.13061
signalling.receptor kinases.leucine rich repeat I	unigene0086850	Transcript	Protein kinase superfamily protein	2.17998
signalling.receptor kinases.leucine rich repeat I	unigene0088574	Transcript	Protein kinase superfamily protein	-4.1867
signalling.receptor kinases.leucine rich repeat I	unigene0090173	Transcript	Protein kinase superfamily protein	1.92547
signalling.receptor kinases.leucine rich repeat I	unigene0001531	Transcript	root hair specific 16 (RHS16)	3.09255
signalling.receptor kinases.leucine rich repeat I	unigene0095119	Transcript	root hair specific 16 (RHS16)	10.9825
signalling.receptor kinases.leucine rich repeat I	unigene0133955	Transcript	root hair specific 16 (RHS16)	-1.15233
signalling.receptor kinases.leucine rich repeat I	unigene0004448	Transcript	wall associated kinase 3 (WAK3)	5.35965
signalling.receptor kinases.leucine rich repeat X	unigene0003271	Transcript	Encodes a BAK1-interacting receptor-like kinase named BIR1	2.61593
signalling.receptor kinases.leucine rich repeat X	unigene0019236	Transcript	Encodes a BAK1-interacting receptor-like kinase named BIR1	2.28315
signalling.receptor kinases.leucine rich repeat X	unigene0050882	Transcript	Encodes a BAK1-interacting receptor-like kinase named BIR1	1.09825
signalling.receptor kinases.leucine rich repeat X	unigene0079279	Transcript	Encodes a BAK1-interacting receptor-like kinase named BIR1	2.66728
signalling.receptor kinases.leucine rich repeat X	unigene0089674	Transcript	Encodes a BAK1-interacting receptor-like kinase named BIR1	10.5571
signalling.receptor kinases.leucine rich repeat X	unigene0002160	Transcript	Encodes a cysteine-rich receptor-like protein kinase.	8.48233
signalling.receptor kinases.leucine rich repeat X	unigene0020351	Transcript	Encodes a cysteine-rich receptor-like protein kinase.	3.60193
signalling.receptor kinases.leucine rich repeat X	unigene0136719	Transcript	leucine-rich repeat receptor kinase (LRR-RK)	-9.65583
signalling.receptor kinases.leucine rich repeat X	unigene0091020	Transcript	receptor-like kinase that, together with ER and ERL2 governs the initial decision of protodermal cells to either divide proliferatively to produce pavement cells or divide asymmetrically to generate stomatal complexes	3.29507
signalling.receptor kinases.leucine rich repeat X	unigene0052293	Transcript	HERCULES1 (HERK1)	2.21209
signalling.receptor kinases.leucine rich repeat X	unigene0105765	Transcript	Leucine-rich repeat protein kinase family protein	6.23532
signalling.receptor kinases.leucine rich repeat X	unigene0157005	Transcript	Leucine-rich repeat protein kinase family protein	-3.13034
signalling.receptor kinases.leucine rich repeat X	unigene0001582	Transcript	Leucine-rich repeat receptor-like protein kinase family protein	3.90945
signalling.receptor kinases.leucine rich repeat X	unigene0014499	Transcript	leucine-rich repeat transmembrane protein kinase family protein	7.36882
signalling.receptor kinases.leucine rich repeat X	unigene0044929	Transcript	leucine-rich repeat transmembrane protein kinase family protein	2.74123
signalling.receptor kinases.leucine rich repeat X	unigene0001430	Transcript	Protein kinase superfamily protein	1.06601
signalling.receptor kinases.leucine rich repeat X	unigene0001881	Transcript	Protein kinase superfamily protein	10.8507
signalling.receptor kinases.leucine rich repeat X	unigene0002407	Transcript	Protein kinase superfamily protein	11.8124
signalling.receptor kinases.leucine rich repeat X	unigene0002521	Transcript	Protein kinase superfamily protein	2.55571
signalling.receptor kinases.leucine rich repeat X	unigene0040536	Transcript	Protein kinase superfamily protein	1.04191
signalling.receptor kinases.leucine rich repeat X	unigene0084592	Transcript	Protein kinase superfamily protein	3.13061
signalling.receptor kinases.leucine rich repeat X	unigene0088574	Transcript	Protein kinase superfamily protein	-4.1867
signalling.receptor kinases.leucine rich repeat X	unigene0090173	Transcript	Protein kinase superfamily protein	1.92547
signalling.receptor kinases.leucine rich repeat X	unigene0121570	Transcript	Protein kinase superfamily protein	3.70571
signalling.receptor kinases.leucine rich repeat X	unigene0002167	Transcript	receptor like protein 35 (RLP35)	-4.57143
signalling.receptor kinases.leucine rich repeat X	unigene0001525	Transcript	receptor like protein 53 (RLP53)	-2.00924
signalling.receptor kinases.leucine rich repeat X	unigene0002583	Transcript	Receptor-like kinase required for maintenance of pollen tube growth	1.99419
signalling.receptor kinases.leucine rich repeat X	unigene0094910	Transcript	HERCULES1 (HERK1)	2.7837
signalling.receptor kinases.leucine rich repeat X	unigene0069420	Transcript	Leucine-rich receptor-like protein kinase family protein	-2.68998
signalling.receptor kinases.leucine rich repeat X	unigene0093178	Transcript	Leucine-rich receptor-like protein kinase family protein	-1.7887
signalling.receptor kinases.leucine rich repeat X	unigene0024524	Transcript	Leucine-rich repeat protein kinase family protein	4.26029
signalling.receptor kinases.leucine rich repeat X	unigene0160641	Transcript	Leucine-rich repeat protein kinase family protein	2.07512
signalling.receptor kinases.leucine rich repeat X	unigene0002607	Transcript	Protein kinase superfamily protein	3.77112
signalling.receptor kinases.leucine rich repeat X	unigene0001785	Transcript	Wall-associated kinase family protein	5.09364
signalling.receptor kinases.leucine rich repeat XI	unigene0020351	Transcript	Encodes a cysteine-rich receptor-like protein kinase.	3.60193
signalling.receptor kinases.leucine rich repeat XI	unigene0002080	Transcript	leucine-rich repeat receptor kinase (LRR-RLK)	-1.89668
signalling.receptor kinases.leucine rich repeat XI	unigene0002911	Transcript	SRRLK	1.63329
signalling.receptor kinases.leucine rich repeat XI	unigene0023436	Transcript	SRRLK	1.68236
signalling.receptor kinases.leucine rich repeat XI	unigene0089268	Transcript	SRRLK	2.28409
signalling.receptor kinases.leucine rich repeat XI	unigene0175186	Transcript	SRRLK	4.16797
signalling.receptor kinases.leucine rich repeat XI	unigene0034545	Transcript	Encodes a receptor-like kinase	2.99523
signalling.receptor kinases.leucine rich repeat XI	unigene0091020	Transcript	Encodes a receptor-like kinase	3.29507
signalling.receptor kinases.leucine rich repeat XI	unigene0002032	Transcript	Encodes a synergid-expressed	1.44671
signalling.receptor kinases.leucine rich repeat XI	unigene0000800	Transcript	Encodes GASSHO2 (GSO2)	1.89084
signalling.receptor kinases.leucine rich repeat XI	unigene0002074	Transcript	Leucine-rich repeat protein kinase family protein	-1.53668
signalling.receptor kinases.leucine rich repeat XI	unigene0005523	Transcript	Leucine-rich repeat protein kinase family protein	3.19263
signalling.receptor kinases.leucine rich repeat XI	unigene0056494	Transcript	Leucine-rich repeat protein kinase family protein	1.60068
signalling.receptor kinases.leucine rich repeat XI	unigene0001582	Transcript	Leucine-rich repeat receptor-like protein kinase family protein	3.90945
signalling.receptor kinases.leucine rich repeat XI	unigene0002605	Transcript	Leucine-rich repeat receptor-like protein kinase family protein	-2.6939
signalling.receptor kinases.leucine rich repeat XI	unigene0002128	Transcript	Protein kinase family protein with leucine-rich repeat domain	-1.75027
signalling.receptor kinases.leucine rich repeat XI	unigene0002619	Transcript	Protein kinase family protein with leucine-rich repeat domain	3.17686
signalling.receptor kinases.leucine rich repeat XI	unigene0051456	Transcript	Protein kinase family protein with leucine-rich repeat domain	1.75558
signalling.receptor kinases.leucine rich repeat XI	unigene0158593	Transcript	Protein kinase family protein with leucine-rich repeat domain	2.40785
signalling.receptor kinases.leucine rich repeat XI	unigene0090173	Transcript	Protein kinase superfamily protein	1.92547
signalling.receptor kinases.leucine rich repeat XI	unigene0121570	Transcript	Protein kinase superfamily protein	3.70571
signalling.receptor kinases.leucine rich repeat XI	unigene0001346	Transcript	receptor like protein 11 (RLP11)	-4.15477
signalling.receptor kinases.leucine rich repeat XI	unigene0063148	Transcript	receptor like protein 19 (RLP19)	11.0201
signalling.receptor kinases.leucine rich repeat XI	unigene0147269	Transcript	receptor like protein 34 (RLP34)	-11.7027
signalling.receptor kinases.leucine rich repeat XI	unigene0002502	Transcript	receptor like protein 43 (RLP43)	3.14447
signalling.receptor kinases.leucine rich repeat XI	unigene0001525	Transcript	receptor like protein 53 (RLP53)	-2.00924
signalling.receptor kinases.leucine rich repeat XI	unigene0001900	Transcript	receptor like protein 53 (RLP53)	3.91488
signalling.receptor kinases.leucine rich repeat XI	unigene0084297	Transcript	receptor like protein 53 (RLP53)	-10.184
signalling.receptor kinases.leucine rich repeat XI	unigene0093240	Transcript	RLK7 belongs to a leucine-rich repeat class of receptor-likekinase (LRR-RLKs)	1.25363
signalling.receptor kinases.leucine rich repeat XI	unigene0132215	Transcript	Leucine-rich receptor-like protein kinase family protein	-1.5341
signalling.receptor kinases.leucine rich repeat XI	unigene0145204	Transcript	Protein kinase family protein with leucine-rich repeat domain	2.06757
signalling.receptor kinases.leucine rich repeat XI	unigene0124784	Transcript	Receptor-like protein kinase precursor	4.02474
signalling.receptor kinases.leucine rich repeat XI	unigene0063205	Transcript	Receptor-like protein kinase precursor	4.52479
signalling.receptor kinases.leucine rich repeat XI	unigene0169855	Transcript	Receptor-like protein kinase precursor	4.44943
signalling.receptor kinases.leucine rich repeat XI	unigene0069125	Transcript	Encodes a CLAVATA2 (CLV2)-related gene	4.3356
signalling.receptor kinases.leucine rich repeat XI	unigene0163387	Transcript	Encodes a predicted leucine-rich repeat receptor kinase (LRR-RLK)	3.60958
signalling.receptor kinases.leucine rich repeat XI	unigene0040440	Transcript	Encodes GASSHO1 (GSO1)	11.6868
signalling.receptor kinases.leucine rich repeat XI	unigene0151370	Transcript	Homologous to receptor protein kinases	3.89461
signalling.receptor kinases.leucine rich repeat XI	unigene0002268	Transcript	Leucine-rich receptor-like protein kinase family protein	-11.4512
signalling.receptor kinases.leucine rich repeat XI	unigene0009026	Transcript	Leucine-rich receptor-like protein kinase family protein	4.61244
signalling.receptor kinases.leucine rich repeat XI	unigene0069420	Transcript	Leucine-rich receptor-like protein kinase family protein	-2.68998
signalling.receptor kinases.leucine rich repeat XI	unigene0093178	Transcript	Leucine-rich receptor-like protein kinase family protein	-1.7887
signalling.receptor kinases.leucine rich repeat XI	unigene0024524	Transcript	Leucine-rich repeat protein kinase family protein	4.26029
signalling.receptor kinases.leucine rich repeat XI	unigene0048581	Transcript	Leucine-rich repeat protein kinase family protein	5.00776
signalling.receptor kinases.leucine rich repeat XI	unigene0121603	Transcript	Leucine-rich repeat protein kinase family protein	4.02151
signalling.receptor kinases.leucine rich repeat XI	unigene0142677	Transcript	Leucine-rich repeat protein kinase family protein	4.67634
signalling.receptor kinases.leucine rich repeat XI	unigene0160641	Transcript	Leucine-rich repeat protein kinase family protein	2.07512
signalling.receptor kinases.leucine rich repeat XI	unigene0097427	Transcript	Malectin/receptor-like protein kinase family protein	2.78683
signalling.receptor kinases.leucine rich repeat XI	unigene0002410	Transcript	Protein kinase family protein with leucine-rich repeat domain	3.5695
signalling.receptor kinases.leucine rich repeat XI	unigene0079487	Transcript	Protein kinase family protein with leucine-rich repeat domain	2.98028
signalling.receptor kinases.leucine rich repeat XI	unigene0044313	Transcript	receptor like protein 35 (RLP35)	3.9413
signalling.receptor kinases.leucine rich repeat XI	unigene0001785	Transcript	Wall-associated kinase family protein	5.09364
signalling.receptor kinases.leucine rich repeat XII	unigene0004720	Transcript	Encodes a leucine-rich repeat serine/threonine protein kinase	2.79622
signalling.receptor kinases.leucine rich repeat XII	unigene0159986	Transcript	Encodes a leucine-rich repeat serine/threonine protein kinase	3.21505
signalling.receptor kinases.leucine rich repeat XII	unigene0001514	Transcript	Encodes a predicted leucine-rich repeat receptor kinase (LRR-RLK)	2.27937
signalling.receptor kinases.leucine rich repeat XII	unigene0001757	Transcript	Encodes a predicted leucine-rich repeat receptor kinase (LRR-RLK)	-5.31722
signalling.receptor kinases.leucine rich repeat XII	unigene0001762	Transcript	Encodes a predicted leucine-rich repeat receptor kinase (LRR-RLK)	3.82279
signalling.receptor kinases.leucine rich repeat XII	unigene0002080	Transcript	Encodes a predicted leucine-rich repeat receptor kinase (LRR-RLK)	-1.89668
signalling.receptor kinases.leucine rich repeat XII	unigene0090923	Transcript	Encodes a predicted leucine-rich repeat receptor kinase (LRR-RLK)	2.43577
signalling.receptor kinases.leucine rich repeat XII	unigene0091020	Transcript	Encodes a receptor-like kinase	3.29507
signalling.receptor kinases.leucine rich repeat XII	unigene0001248	Transcript	Leucine-rich repeat protein kinase family protein	1.36386
signalling.receptor kinases.leucine rich repeat XII	unigene0001327	Transcript	Leucine-rich repeat protein kinase family protein	-10.5699
signalling.receptor kinases.leucine rich repeat XII	unigene0001448	Transcript	Leucine-rich repeat protein kinase family protein	3.22419
signalling.receptor kinases.leucine rich repeat XII	unigene0001494	Transcript	Leucine-rich repeat protein kinase family protein	3.53853
signalling.receptor kinases.leucine rich repeat XII	unigene0001593	Transcript	Leucine-rich repeat protein kinase family protein	4.32241
signalling.receptor kinases.leucine rich repeat XII	unigene0001644	Transcript	Leucine-rich repeat protein kinase family protein	-4.25824
signalling.receptor kinases.leucine rich repeat XII	unigene0001721	Transcript	Leucine-rich repeat protein kinase family protein	7.42537
signalling.receptor kinases.leucine rich repeat XII	unigene0001804	Transcript	Leucine-rich repeat protein kinase family protein	1.54337
signalling.receptor kinases.leucine rich repeat XII	unigene0001838	Transcript	Leucine-rich repeat protein kinase family protein	2.30149
signalling.receptor kinases.leucine rich repeat XII	unigene0001867	Transcript	Leucine-rich repeat protein kinase family protein	1.67792
signalling.receptor kinases.leucine rich repeat XII	unigene0002054	Transcript	Leucine-rich repeat protein kinase family protein	2.77007
signalling.receptor kinases.leucine rich repeat XII	unigene0002074	Transcript	Leucine-rich repeat protein kinase family protein	-1.53668
signalling.receptor kinases.leucine rich repeat XII	unigene0002108	Transcript	Leucine-rich repeat protein kinase family protein	2.15497
signalling.receptor kinases.leucine rich repeat XII	unigene0002244	Transcript	Leucine-rich repeat protein kinase family protein	-2.6532
signalling.receptor kinases.leucine rich repeat XII	unigene0002255	Transcript	Leucine-rich repeat protein kinase family protein	6.46962
signalling.receptor kinases.leucine rich repeat XII	unigene0002441	Transcript	Leucine-rich repeat protein kinase family protein	-3.63443
signalling.receptor kinases.leucine rich repeat XII	unigene0002461	Transcript	Leucine-rich repeat protein kinase family protein	6.52468
signalling.receptor kinases.leucine rich repeat XII	unigene0002482	Transcript	Leucine-rich repeat protein kinase family protein	1.36266
signalling.receptor kinases.leucine rich repeat XII	unigene0002548	Transcript	Leucine-rich repeat protein kinase family protein	1.16793
signalling.receptor kinases.leucine rich repeat XII	unigene0005523	Transcript	Leucine-rich repeat protein kinase family protein	3.19263
signalling.receptor kinases.leucine rich repeat XII	unigene0007934	Transcript	Leucine-rich repeat protein kinase family protein	3.67383
signalling.receptor kinases.leucine rich repeat XII	unigene0029800	Transcript	Leucine-rich repeat protein kinase family protein	2.75041
signalling.receptor kinases.leucine rich repeat XII	unigene0052084	Transcript	Leucine-rich repeat protein kinase family protein	4.6475
signalling.receptor kinases.leucine rich repeat XII	unigene0056494	Transcript	Leucine-rich repeat protein kinase family protein	1.60068
signalling.receptor kinases.leucine rich repeat XII	unigene0070880	Transcript	Leucine-rich repeat protein kinase family protein	2.75891
signalling.receptor kinases.leucine rich repeat XII	unigene0081180	Transcript	Leucine-rich repeat protein kinase family protein	2.95708
signalling.receptor kinases.leucine rich repeat XII	unigene0119100	Transcript	Leucine-rich repeat protein kinase family protein	4.58764
signalling.receptor kinases.leucine rich repeat XII	unigene0000472	Transcript	Leucine-rich repeat receptor-like protein kinase family protein	-2.31845
signalling.receptor kinases.leucine rich repeat XII	unigene0001582	Transcript	Leucine-rich repeat receptor-like protein kinase family protein	3.90945
signalling.receptor kinases.leucine rich repeat XII	unigene0002605	Transcript	Leucine-rich repeat receptor-like protein kinase family protein	-2.6939
signalling.receptor kinases.leucine rich repeat XII	unigene0004474	Transcript	Leucine-rich repeat receptor-like protein kinase family protein	2.03539
signalling.receptor kinases.leucine rich repeat XII	unigene0004475	Transcript	Leucine-rich repeat receptor-like protein kinase family protein	1.50176
signalling.receptor kinases.leucine rich repeat XII	unigene0008002	Transcript	Leucine-rich repeat receptor-like protein kinase family protein	2.545
signalling.receptor kinases.leucine rich repeat XII	unigene0065579	Transcript	Leucine-rich repeat receptor-like protein kinase family protein	1.59606
signalling.receptor kinases.leucine rich repeat XII	unigene0091017	Transcript	Leucine-rich repeat receptor-like protein kinase family protein	1.20909
signalling.receptor kinases.leucine rich repeat XII	unigene0144260	Transcript	Leucine-rich repeat receptor-like protein kinase family protein	-6.18322
signalling.receptor kinases.leucine rich repeat XII	unigene0002128	Transcript	Protein kinase family protein with leucine-rich repeat domain	-1.75027
signalling.receptor kinases.leucine rich repeat XII	unigene0002619	Transcript	Protein kinase family protein with leucine-rich repeat domain	3.17686
signalling.receptor kinases.leucine rich repeat XII	unigene0003241	Transcript	Protein kinase family protein with leucine-rich repeat domain	-2.19944
signalling.receptor kinases.leucine rich repeat XII	unigene0003242	Transcript	Protein kinase family protein with leucine-rich repeat domain	-3.12705
signalling.receptor kinases.leucine rich repeat XII	unigene0103741	Transcript	Protein kinase family protein with leucine-rich repeat domain	-10.2248
signalling.receptor kinases.leucine rich repeat XII	unigene0171844	Transcript	Protein kinase family protein with leucine-rich repeat domain	2.71767
signalling.receptor kinases.leucine rich repeat XII	unigene0147269	Transcript	receptor like protein 34 (RLP34)	-11.7027
signalling.receptor kinases.leucine rich repeat XII	unigene0002167	Transcript	receptor like protein 35 (RLP35)	-4.57143
signalling.receptor kinases.leucine rich repeat XII	unigene0001472	Transcript	receptor like protein 43 (RLP43)	-10.9634
signalling.receptor kinases.leucine rich repeat XII	unigene0002502	Transcript	receptor like protein 43 (RLP43)	3.14447
signalling.receptor kinases.leucine rich repeat XII	unigene0001525	Transcript	receptor like protein 53 (RLP53)	-2.00924
signalling.receptor kinases.leucine rich repeat XII	unigene0084297	Transcript	receptor like protein 53 (RLP53)	-10.184
signalling.receptor kinases.leucine rich repeat XII	unigene0051090	Transcript	Encodes a predicted leucine-rich repeat receptor kinase (LRR-RLK)	5.82134
signalling.receptor kinases.leucine rich repeat XII	unigene0095682	Transcript	Encodes a predicted leucine-rich repeat receptor kinase (LRR-RLK)	3.27802
signalling.receptor kinases.leucine rich repeat XII	unigene0097936	Transcript	Encodes a predicted leucine-rich repeat receptor kinase (LRR-RLK)	4.95737
signalling.receptor kinases.leucine rich repeat XII	unigene0163387	Transcript	Encodes a predicted leucine-rich repeat receptor kinase (LRR-RLK)	3.60958
signalling.receptor kinases.leucine rich repeat XII	unigene0151370	Transcript	Homologous to receptor protein kinases	3.89461
signalling.receptor kinases.leucine rich repeat XII	unigene0069420	Transcript	Leucine-rich receptor-like protein kinase family protein	-2.68998
signalling.receptor kinases.leucine rich repeat XII	unigene0093178	Transcript	Leucine-rich receptor-like protein kinase family protein	-1.7887
signalling.receptor kinases.leucine rich repeat XII	unigene0048581	Transcript	Leucine-rich repeat protein kinase family protein	5.00776
signalling.receptor kinases.leucine rich repeat XII	unigene0121603	Transcript	Leucine-rich repeat protein kinase family protein	4.02151
signalling.receptor kinases.leucine rich repeat XII	unigene0142677	Transcript	Leucine-rich repeat protein kinase family protein	4.67634
signalling.receptor kinases.leucine rich repeat XII	unigene0146712	Transcript	Leucine-rich repeat protein kinase family protein	-3.22278
signalling.receptor kinases.leucine rich repeat XII	unigene0160641	Transcript	Leucine-rich repeat protein kinase family protein	2.07512
signalling.receptor kinases.leucine rich repeat XII	unigene0002410	Transcript	Protein kinase family protein with leucine-rich repeat domain	3.5695
signalling.receptor kinases.leucine rich repeat XII	unigene0079487	Transcript	Protein kinase family protein with leucine-rich repeat domain	2.98028
signalling.receptor kinases.leucine rich repeat XII	unigene0044313	Transcript	receptor like protein 35 (RLP35)	3.9413
signalling.receptor kinases.leucine rich repeat XIII	unigene0002080	Transcript	Encodes a predicted leucine-rich repeat receptor kinase (LRR-RLK)	-1.89668
signalling.receptor kinases.leucine rich repeat XIII	unigene0034545	Transcript	Encodes a receptor-like kinase	2.99523
signalling.receptor kinases.leucine rich repeat XIII	unigene0091020	Transcript	Encodes a receptor-like kinase	3.29507
signalling.receptor kinases.leucine rich repeat XIII	unigene0002391	Transcript	HERCULES1 (HERK1)	3.18892
signalling.receptor kinases.leucine rich repeat XIII	unigene0002444	Transcript	HERCULES1 (HERK1)	1.905
signalling.receptor kinases.leucine rich repeat XIII	unigene0005523	Transcript	Leucine-rich repeat protein kinase family protein	3.19263
signalling.receptor kinases.leucine rich repeat XIII	unigene0001582	Transcript	Leucine-rich repeat receptor-like protein kinase family protein	3.90945
signalling.receptor kinases.leucine rich repeat XIII	unigene0090173	Transcript	Protein kinase superfamily protein	1.92547
signalling.receptor kinases.leucine rich repeat XIII	unigene0084297	Transcript	receptor like protein 53 (RLP53)	-10.184
signalling.receptor kinases.leucine rich repeat XIII	unigene0001412	Transcript	Encodes a receptor-like kinase	11.4235
signalling.receptor kinases.leucine rich repeat XIII	unigene0103451	Transcript	Encodes a receptor-like kinase	2.28333
signalling.receptor kinases.leucine rich repeat XIII	unigene0151370	Transcript	Homologous to receptor protein kinases	3.89461
signalling.receptor kinases.leucine rich repeat XIII	unigene0069420	Transcript	Leucine-rich receptor-like protein kinase family protein	-2.68998
signalling.receptor kinases.leucine rich repeat XIII	unigene0150997	Transcript	Leucine-rich repeat protein kinase family protein	-2.32364
signalling.receptor kinases.leucine rich repeat XIII	unigene0097427	Transcript	Malectin/receptor-like protein kinase family protein	2.78683
signalling.receptor kinases.leucine rich repeat XIII	unigene0001531	Transcript	root hair specific 16 (RHS16)	3.09255
signalling.receptor kinases.leucine rich repeat XIII	unigene0001785	Transcript	Wall-associated kinase family protein	5.09364
signalling.receptor kinases.leucine rich repeat XIV	unigene0091020	Transcript	Encodes a receptor-like kinase	3.29507
signalling.receptor kinases.leucine rich repeat XIV	unigene0001582	Transcript	Leucine-rich repeat receptor-like protein kinase family protein	3.90945
signalling.receptor kinases.thaumatin like	unigene0045503	Transcript	Encodes a Protease inhibitor/seed storage/LTP family protein	1.00314
signalling.receptor kinases.Catharanthus roseus-like RLK1	unigene0002160	Transcript	Encodes a cysteine-rich receptor-like protein kinase.	8.48233
signalling.receptor kinases.Catharanthus roseus-like RLK1	unigene0020351	Transcript	Encodes a cysteine-rich receptor-like protein kinase.	3.60193
signalling.receptor kinases.Catharanthus roseus-like RLK1	unigene0000102	Transcript	Encodes a synergid-expressed	1.38775
signalling.receptor kinases.Catharanthus roseus-like RLK1	unigene0001449	Transcript	Encodes a synergid-expressed	6.04611
signalling.receptor kinases.Catharanthus roseus-like RLK1	unigene0001678	Transcript	Encodes a synergid-expressed	2.38466
signalling.receptor kinases.Catharanthus roseus-like RLK1	unigene0001781	Transcript	Encodes a synergid-expressed	3.72732
signalling.receptor kinases.Catharanthus roseus-like RLK1	unigene0001847	Transcript	Encodes a synergid-expressed	11.5281
signalling.receptor kinases.Catharanthus roseus-like RLK1	unigene0001926	Transcript	Encodes a synergid-expressed	2.84116
signalling.receptor kinases.Catharanthus roseus-like RLK1	unigene0002032	Transcript	Encodes a synergid-expressed	1.44671
signalling.receptor kinases.Catharanthus roseus-like RLK1	unigene0002118	Transcript	Encodes a synergid-expressed	1.86752
signalling.receptor kinases.Catharanthus roseus-like RLK1	unigene0003428	Transcript	Encodes a synergid-expressed	3.37679
signalling.receptor kinases.Catharanthus roseus-like RLK1	unigene0003429	Transcript	Encodes a synergid-expressed	4.49196
signalling.receptor kinases.Catharanthus roseus-like RLK1	unigene0005475	Transcript	Encodes a synergid-expressed	2.83308
signalling.receptor kinases.Catharanthus roseus-like RLK1	unigene0005780	Transcript	Encodes a synergid-expressed	2.06907
signalling.receptor kinases.Catharanthus roseus-like RLK1	unigene0006369	Transcript	Encodes a synergid-expressed	-4.76766
signalling.receptor kinases.Catharanthus roseus-like RLK1	unigene0007241	Transcript	Encodes a synergid-expressed	-8.78136
signalling.receptor kinases.Catharanthus roseus-like RLK1	unigene0007244	Transcript	Encodes a synergid-expressed	1.96078
signalling.receptor kinases.Catharanthus roseus-like RLK1	unigene0007995	Transcript	Encodes a synergid-expressed	1.20246
signalling.receptor kinases.Catharanthus roseus-like RLK1	unigene0014070	Transcript	Encodes a synergid-expressed	1.21729
signalling.receptor kinases.Catharanthus roseus-like RLK1	unigene0026125	Transcript	Encodes a synergid-expressed	1.86028
signalling.receptor kinases.Catharanthus roseus-like RLK1	unigene0061337	Transcript	Encodes a synergid-expressed	-3.47143
signalling.receptor kinases.Catharanthus roseus-like RLK1	unigene0081885	Transcript	Encodes a synergid-expressed	-5.83289
signalling.receptor kinases.Catharanthus roseus-like RLK1	unigene0083936	Transcript	Encodes a synergid-expressed	1.4311
signalling.receptor kinases.Catharanthus roseus-like RLK1	unigene0114982	Transcript	Encodes a synergid-expressed	2.25442
signalling.receptor kinases.Catharanthus roseus-like RLK1	unigene0123889	Transcript	Encodes a synergid-expressed	-4.7866
signalling.receptor kinases.Catharanthus roseus-like RLK1	unigene0144760	Transcript	Encodes a synergid-expressed	4.37504
signalling.receptor kinases.Catharanthus roseus-like RLK1	unigene0175417	Transcript	Encodes a synergid-expressed	4.69188
signalling.receptor kinases.Catharanthus roseus-like RLK1	unigene0004448	Transcript	encodes a wall-associated kinase	5.35965
signalling.receptor kinases.Catharanthus roseus-like RLK1	unigene0001487	Transcript	Encodes HERCULES1 (HERK1)	2.57643
signalling.receptor kinases.Catharanthus roseus-like RLK1	unigene0001648	Transcript	Encodes HERCULES1 (HERK1)	1.27642
signalling.receptor kinases.Catharanthus roseus-like RLK1	unigene0001702	Transcript	Encodes HERCULES1 (HERK1)	1.78576
signalling.receptor kinases.Catharanthus roseus-like RLK1	unigene0001728	Transcript	Encodes HERCULES1 (HERK1)	2.52463
signalling.receptor kinases.Catharanthus roseus-like RLK1	unigene0001860	Transcript	Encodes HERCULES1 (HERK1)	1.90849
signalling.receptor kinases.Catharanthus roseus-like RLK1	unigene0002391	Transcript	Encodes HERCULES1 (HERK1)	3.18892
signalling.receptor kinases.Catharanthus roseus-like RLK1	unigene0002444	Transcript	Encodes HERCULES1 (HERK1)	1.905
signalling.receptor kinases.Catharanthus roseus-like RLK1	unigene0003076	Transcript	Encodes HERCULES1 (HERK1)	3.70695
signalling.receptor kinases.Catharanthus roseus-like RLK1	unigene0007906	Transcript	Encodes HERCULES1 (HERK1)	3.01324
signalling.receptor kinases.Catharanthus roseus-like RLK1	unigene0052293	Transcript	Encodes HERCULES1 (HERK1)	2.21209
signalling.receptor kinases.Catharanthus roseus-like RLK1	unigene0056086	Transcript	Encodes HERCULES1 (HERK1)	3.64652
signalling.receptor kinases.Catharanthus roseus-like RLK1	unigene0072117	Transcript	Encodes HERCULES1 (HERK1)	-4.06949
signalling.receptor kinases.Catharanthus roseus-like RLK1	unigene0073098	Transcript	Encodes HERCULES1 (HERK1)	1.1957
signalling.receptor kinases.Catharanthus roseus-like RLK1	unigene0001252	Transcript	Encodes THESEUS1 (THE1)	1.98525
signalling.receptor kinases.Catharanthus roseus-like RLK1	unigene0054584	Transcript	Leucine-rich repeat protein kinase family protein	3.19855
signalling.receptor kinases.Catharanthus roseus-like RLK1	unigene0000345	Transcript	Malectin/receptor-like protein kinase family protein	3.88982
signalling.receptor kinases.Catharanthus roseus-like RLK1	unigene0000551	Transcript	Malectin/receptor-like protein kinase family protein	-4.73094
signalling.receptor kinases.Catharanthus roseus-like RLK1	unigene0001720	Transcript	Malectin/receptor-like protein kinase family protein	3.35133
signalling.receptor kinases.Catharanthus roseus-like RLK1	unigene0002839	Transcript	Malectin/receptor-like protein kinase family protein	2.29211
signalling.receptor kinases.Catharanthus roseus-like RLK1	unigene0004444	Transcript	Malectin/receptor-like protein kinase family protein	11.3736
signalling.receptor kinases.Catharanthus roseus-like RLK1	unigene0007501	Transcript	Malectin/receptor-like protein kinase family protein	-3.62859
signalling.receptor kinases.Catharanthus roseus-like RLK1	unigene0049581	Transcript	Malectin/receptor-like protein kinase family protein	-4.49585
signalling.receptor kinases.Catharanthus roseus-like RLK1	unigene0063062	Transcript	Malectin/receptor-like protein kinase family protein	1.8699
signalling.receptor kinases.Catharanthus roseus-like RLK1	unigene0097203	Transcript	Malectin/receptor-like protein kinase family protein	5.05006
signalling.receptor kinases.Catharanthus roseus-like RLK1	unigene0102027	Transcript	Malectin/receptor-like protein kinase family protein	10.573
signalling.receptor kinases.Catharanthus roseus-like RLK1	unigene0118143	Transcript	Malectin/receptor-like protein kinase family protein	2.19742
signalling.receptor kinases.Catharanthus roseus-like RLK1	unigene0135938	Transcript	Malectin/receptor-like protein kinase family protein	8.36923
signalling.receptor kinases.Catharanthus roseus-like RLK1	unigene0141333	Transcript	Malectin/receptor-like protein kinase family protein	-3.92892
signalling.receptor kinases.Catharanthus roseus-like RLK1	unigene0156202	Transcript	Malectin/receptor-like protein kinase family protein	2.06689
signalling.receptor kinases.Catharanthus roseus-like RLK1	unigene0156570	Transcript	Malectin/receptor-like protein kinase family protein	4.05945
signalling.receptor kinases.Catharanthus roseus-like RLK1	unigene0159331	Transcript	Malectin/receptor-like protein kinase family protein	-3.51096
signalling.receptor kinases.Catharanthus roseus-like RLK1	unigene0175354	Transcript	Malectin/receptor-like protein kinase family protein	3.29437
signalling.receptor kinases.Catharanthus roseus-like RLK1	unigene0000726	Transcript	Protein kinase superfamily protein	-1.88862
signalling.receptor kinases.Catharanthus roseus-like RLK1	unigene0000733	Transcript	Protein kinase superfamily protein	2.46273
signalling.receptor kinases.Catharanthus roseus-like RLK1	unigene0001430	Transcript	Protein kinase superfamily protein	1.06601
signalling.receptor kinases.Catharanthus roseus-like RLK1	unigene0001881	Transcript	Protein kinase superfamily protein	10.8507
signalling.receptor kinases.Catharanthus roseus-like RLK1	unigene0002250	Transcript	Protein kinase superfamily protein	1.86048
signalling.receptor kinases.Catharanthus roseus-like RLK1	unigene0002274	Transcript	Protein kinase superfamily protein	3.83409
signalling.receptor kinases.Catharanthus roseus-like RLK1	unigene0002407	Transcript	Protein kinase superfamily protein	11.8124
signalling.receptor kinases.Catharanthus roseus-like RLK1	unigene0002521	Transcript	Protein kinase superfamily protein	2.55571
signalling.receptor kinases.Catharanthus roseus-like RLK1	unigene0002680	Transcript	Protein kinase superfamily protein	1.39165
signalling.receptor kinases.Catharanthus roseus-like RLK1	unigene0002838	Transcript	Protein kinase superfamily protein	2.89975
signalling.receptor kinases.Catharanthus roseus-like RLK1	unigene0007983	Transcript	Protein kinase superfamily protein	-1.38942
signalling.receptor kinases.Catharanthus roseus-like RLK1	unigene0028548	Transcript	Protein kinase superfamily protein	-10.125
signalling.receptor kinases.Catharanthus roseus-like RLK1	unigene0050250	Transcript	Protein kinase superfamily protein	1.11006
signalling.receptor kinases.Catharanthus roseus-like RLK1	unigene0075753	Transcript	Protein kinase superfamily protein	-10.0407
signalling.receptor kinases.Catharanthus roseus-like RLK1	unigene0084592	Transcript	Protein kinase superfamily protein	3.13061
signalling.receptor kinases.Catharanthus roseus-like RLK1	unigene0086850	Transcript	Protein kinase superfamily protein	2.17998
signalling.receptor kinases.Catharanthus roseus-like RLK1	unigene0088574	Transcript	Protein kinase superfamily protein	-4.1867
signalling.receptor kinases.Catharanthus roseus-like RLK1	unigene0090173	Transcript	Protein kinase superfamily protein	1.92547
signalling.receptor kinases.Catharanthus roseus-like RLK1	unigene0121570	Transcript	Protein kinase superfamily protein	3.70571
signalling.receptor kinases.Catharanthus roseus-like RLK1	unigene0134953	Transcript	Protein kinase superfamily protein	5.53657
signalling.receptor kinases.Catharanthus roseus-like RLK1	unigene0000607	Transcript	Receptor-like kinase	8.97871
signalling.receptor kinases.Catharanthus roseus-like RLK1	unigene0001267	Transcript	Receptor-like kinase	3.97362
signalling.receptor kinases.Catharanthus roseus-like RLK1	unigene0001787	Transcript	Receptor-like kinase	4.35755
signalling.receptor kinases.Catharanthus roseus-like RLK1	unigene0002185	Transcript	Receptor-like kinase	3.6546
signalling.receptor kinases.Catharanthus roseus-like RLK1	unigene0002202	Transcript	Receptor-like kinase	-2.76789
signalling.receptor kinases.Catharanthus roseus-like RLK1	unigene0002215	Transcript	Receptor-like kinase	4.65942
signalling.receptor kinases.Catharanthus roseus-like RLK1	unigene0002397	Transcript	Receptor-like kinase	3.29624
signalling.receptor kinases.Catharanthus roseus-like RLK1	unigene0002406	Transcript	Receptor-like kinase	2.36794
signalling.receptor kinases.Catharanthus roseus-like RLK1	unigene0002519	Transcript	Receptor-like kinase	4.25728
signalling.receptor kinases.Catharanthus roseus-like RLK1	unigene0002583	Transcript	Receptor-like kinase	1.99419
signalling.receptor kinases.Catharanthus roseus-like RLK1	unigene0007410	Transcript	Receptor-like kinase	1.02608
signalling.receptor kinases.Catharanthus roseus-like RLK1	unigene0048142	Transcript	Receptor-like kinase	4.88101
signalling.receptor kinases.Catharanthus roseus-like RLK1	unigene0062047	Transcript	Receptor-like kinase	4.04249
signalling.receptor kinases.Catharanthus roseus-like RLK1	unigene0073865	Transcript	Receptor-like kinase	12.0316
signalling.receptor kinases.Catharanthus roseus-like RLK1	unigene0083179	Transcript	Receptor-like kinase	3.12003
signalling.receptor kinases.Catharanthus roseus-like RLK1	unigene0092571	Transcript	Receptor-like kinase	10.5887
signalling.receptor kinases.Catharanthus roseus-like RLK1	unigene0121635	Transcript	Receptor-like kinase	5.57635
signalling.receptor kinases.Catharanthus roseus-like RLK1	unigene0157002	Transcript	Receptor-like kinase	-4.80736
signalling.receptor kinases.Catharanthus roseus-like RLK1	unigene0172004	Transcript	Receptor-like kinase	2.81622
signalling.receptor kinases.Catharanthus roseus-like RLK1	unigene0170301	Transcript	Encodes a synergid-expressed	1.37717
signalling.receptor kinases.Catharanthus roseus-like RLK1	unigene0130030	Transcript	Encodes THESEUS1 (THE1)	1.26756
signalling.receptor kinases.Catharanthus roseus-like RLK1	unigene0002344	Transcript	Encodes a cysteine-rich receptor-like protein kinase	7.37214
signalling.receptor kinases.Catharanthus roseus-like RLK1	unigene0047765	Transcript	Encodes a synergid-expressed	-1.30212
signalling.receptor kinases.Catharanthus roseus-like RLK1	unigene0002326	Transcript	Encodes HERCULES1 (HERK1)	2.23978
signalling.receptor kinases.Catharanthus roseus-like RLK1	unigene0094910	Transcript	Encodes HERCULES1 (HERK1)	2.7837
signalling.receptor kinases.Catharanthus roseus-like RLK1	unigene0002253	Transcript	Leucine-rich repeat protein kinase family protein	10.1207
signalling.receptor kinases.Catharanthus roseus-like RLK1	unigene0024524	Transcript	Leucine-rich repeat protein kinase family protein	4.26029
signalling.receptor kinases.Catharanthus roseus-like RLK1	unigene0150997	Transcript	Leucine-rich repeat protein kinase family protein	-2.32364
signalling.receptor kinases.Catharanthus roseus-like RLK1	unigene0002138	Transcript	Malectin/receptor-like protein kinase family protein	2.32066
signalling.receptor kinases.Catharanthus roseus-like RLK1	unigene0097427	Transcript	Malectin/receptor-like protein kinase family protein	2.78683
signalling.receptor kinases.Catharanthus roseus-like RLK1	unigene0001357	Transcript	Protein kinase superfamily protein	2.61659
signalling.receptor kinases.Catharanthus roseus-like RLK1	unigene0001535	Transcript	Protein kinase superfamily protein	5.49941
signalling.receptor kinases.Catharanthus roseus-like RLK1	unigene0002325	Transcript	Protein kinase superfamily protein	6.28386
signalling.receptor kinases.Catharanthus roseus-like RLK1	unigene0002607	Transcript	Protein kinase superfamily protein	3.77112
signalling.receptor kinases.Catharanthus roseus-like RLK1	unigene0004433	Transcript	Protein kinase superfamily protein	-1.96523
signalling.receptor kinases.Catharanthus roseus-like RLK1	unigene0044294	Transcript	Protein kinase superfamily protein	10.9033
signalling.receptor kinases.Catharanthus roseus-like RLK1	unigene0085245	Transcript	Protein kinase superfamily protein	1.79602
signalling.receptor kinases.Catharanthus roseus-like RLK1	unigene0138756	Transcript	Protein kinase superfamily protein	10.8455
signalling.receptor kinases.Catharanthus roseus-like RLK1	unigene0005885	Transcript	Receptor-like kinase required for maintenance of pollen tube growth	4.20294
signalling.receptor kinases.Catharanthus roseus-like RLK1	unigene0007577	Transcript	Receptor-like kinase required for maintenance of pollen tube growth	9.55714
signalling.receptor kinases.Catharanthus roseus-like RLK1	unigene0055427	Transcript	Receptor-like kinase required for maintenance of pollen tube growth	4.12203
signalling.receptor kinases.Catharanthus roseus-like RLK1	unigene0108723	Transcript	Receptor-like kinase required for maintenance of pollen tube growth	2.45223
signalling.receptor kinases.Catharanthus roseus-like RLK1	unigene0126209	Transcript	Receptor-like kinase required for maintenance of pollen tube growth	-4.42307
signalling.receptor kinases.Catharanthus roseus-like RLK1	unigene0001531	Transcript	root hair specific 16 (RHS16)	3.09255
signalling.receptor kinases.Catharanthus roseus-like RLK1	unigene0095119	Transcript	root hair specific 16 (RHS16)	10.9825
signalling.receptor kinases.Catharanthus roseus-like RLK1	unigene0001785	Transcript	Wall-associated kinase family protein	5.09364
signalling.receptor kinases.DUF 26	unigene0040128	Transcript	B120	11.1964
signalling.receptor kinases.DUF 26	unigene0003774	Transcript	contains Pfam profile: PF01657 Domain of unknown function that is usually associated with protein kinase domain Pfam:PF00069, however this protein does not have the protein kinase domain	4.67545
signalling.receptor kinases.DUF 26	unigene0002160	Transcript	Encodes a cysteine-rich receptor-like protein kinase.	8.48233
signalling.receptor kinases.DUF 26	unigene0004349	Transcript	Encodes a cysteine-rich receptor-like protein kinase.	-2.19219
signalling.receptor kinases.DUF 26	unigene0004756	Transcript	Encodes a cysteine-rich receptor-like protein kinase.	4.6787
signalling.receptor kinases.DUF 26	unigene0013170	Transcript	Encodes a cysteine-rich receptor-like protein kinase.	3.97575
signalling.receptor kinases.DUF 26	unigene0013171	Transcript	Encodes a cysteine-rich receptor-like protein kinase.	5.81057
signalling.receptor kinases.DUF 26	unigene0013172	Transcript	Encodes a cysteine-rich receptor-like protein kinase.	-1.95191
signalling.receptor kinases.DUF 26	unigene0020351	Transcript	Encodes a cysteine-rich receptor-like protein kinase.	3.60193
signalling.receptor kinases.DUF 26	unigene0024152	Transcript	Encodes a cysteine-rich receptor-like protein kinase.	-3.81277
signalling.receptor kinases.DUF 26	unigene0041589	Transcript	Encodes a cysteine-rich receptor-like protein kinase.	-2.7311
signalling.receptor kinases.DUF 26	unigene0044479	Transcript	Encodes a cysteine-rich receptor-like protein kinase.	2.07635
signalling.receptor kinases.DUF 26	unigene0046752	Transcript	Encodes a cysteine-rich receptor-like protein kinase.	11.795
signalling.receptor kinases.DUF 26	unigene0051284	Transcript	Encodes a cysteine-rich receptor-like protein kinase.	1.90875
signalling.receptor kinases.DUF 26	unigene0054201	Transcript	Encodes a cysteine-rich receptor-like protein kinase.	9.81378
signalling.receptor kinases.DUF 26	unigene0055366	Transcript	Encodes a cysteine-rich receptor-like protein kinase.	2.01045
signalling.receptor kinases.DUF 26	unigene0057311	Transcript	Encodes a cysteine-rich receptor-like protein kinase.	3.37002
signalling.receptor kinases.DUF 26	unigene0060998	Transcript	Encodes a cysteine-rich receptor-like protein kinase.	1.17802
signalling.receptor kinases.DUF 26	unigene0062880	Transcript	Encodes a cysteine-rich receptor-like protein kinase.	3.14054
signalling.receptor kinases.DUF 26	unigene0077378	Transcript	Encodes a cysteine-rich receptor-like protein kinase.	-2.11029
signalling.receptor kinases.DUF 26	unigene0080801	Transcript	Encodes a cysteine-rich receptor-like protein kinase.	-1.7746
signalling.receptor kinases.DUF 26	unigene0087285	Transcript	Encodes a cysteine-rich receptor-like protein kinase.	2.1782
signalling.receptor kinases.DUF 26	unigene0087866	Transcript	Encodes a cysteine-rich receptor-like protein kinase.	4.70044
signalling.receptor kinases.DUF 26	unigene0093705	Transcript	Encodes a cysteine-rich receptor-like protein kinase.	1.74372
signalling.receptor kinases.DUF 26	unigene0095943	Transcript	Encodes a cysteine-rich receptor-like protein kinase.	1.05379
signalling.receptor kinases.DUF 26	unigene0097907	Transcript	Encodes a cysteine-rich receptor-like protein kinase.	-10.4615
signalling.receptor kinases.DUF 26	unigene0102619	Transcript	Encodes a cysteine-rich receptor-like protein kinase.	1.31407
signalling.receptor kinases.DUF 26	unigene0104828	Transcript	Encodes a cysteine-rich receptor-like protein kinase.	-10.125
signalling.receptor kinases.DUF 26	unigene0105460	Transcript	Encodes a cysteine-rich receptor-like protein kinase.	2.50779
signalling.receptor kinases.DUF 26	unigene0106591	Transcript	Encodes a cysteine-rich receptor-like protein kinase.	-4.05247
signalling.receptor kinases.DUF 26	unigene0110573	Transcript	Encodes a cysteine-rich receptor-like protein kinase.	2.96995
signalling.receptor kinases.DUF 26	unigene0111163	Transcript	Encodes a cysteine-rich receptor-like protein kinase.	3.14048
signalling.receptor kinases.DUF 26	unigene0131483	Transcript	Encodes a cysteine-rich receptor-like protein kinase.	3.36263
signalling.receptor kinases.DUF 26	unigene0138205	Transcript	Encodes a cysteine-rich receptor-like protein kinase.	10.1799
signalling.receptor kinases.DUF 26	unigene0138207	Transcript	Encodes a cysteine-rich receptor-like protein kinase.	9.07682
signalling.receptor kinases.DUF 26	unigene0151860	Transcript	Encodes a cysteine-rich receptor-like protein kinase.	-9.60115
signalling.receptor kinases.DUF 26	unigene0156759	Transcript	Encodes a cysteine-rich receptor-like protein kinase.	3.35896
signalling.receptor kinases.DUF 26	unigene0165702	Transcript	Encodes a cysteine-rich receptor-like protein kinase.	2.53762
signalling.receptor kinases.DUF 26	unigene0169279	Transcript	Encodes a cysteine-rich receptor-like protein kinase.	3.77166
signalling.receptor kinases.DUF 26	unigene0169454	Transcript	Encodes a cysteine-rich receptor-like protein kinase.	10.4443
signalling.receptor kinases.DUF 26	unigene0174235	Transcript	Encodes a cysteine-rich receptor-like protein kinase.	-10.6795
signalling.receptor kinases.DUF 26	unigene0043478	Transcript	Encodes a plasmodesmal protein that may be involved in the intercellular movement of molecules through the plasmodesmata. The protein has two DUF26 domains and a single transmembrane domain.	3.22731
signalling.receptor kinases.DUF 26	unigene0050734	Transcript	Encodes a plasmodesmal protein that may be involved in the intercellular movement of molecules through the plasmodesmata. The protein has two DUF26 domains and a single transmembrane domain.	2.56653
signalling.receptor kinases.DUF 26	unigene0001313	Transcript	Encodes a receptor-like protein kinase. Naming convention from Chen et al 2003 (PMID 14756307)	-10.8585
signalling.receptor kinases.DUF 26	unigene0006385	Transcript	Encodes a receptor-like protein kinase. Naming convention from Chen et al 2003 (PMID 14756307)	2.81754
signalling.receptor kinases.DUF 26	unigene0084506	Transcript	Encodes a receptor-like protein kinase. Naming convention from Chen et al 2003 (PMID 14756307)	1.88258
signalling.receptor kinases.DUF 26	unigene0102620	Transcript	Encodes a receptor-like protein kinase. Naming convention from Chen et al 2003 (PMID 14756307)	-1.99861
signalling.receptor kinases.DUF 26	unigene0001430	Transcript	Protein kinase superfamily protein	1.06601
signalling.receptor kinases.DUF 26	unigene0001881	Transcript	Protein kinase superfamily protein	10.8507
signalling.receptor kinases.DUF 26	unigene0002407	Transcript	Protein kinase superfamily protein	11.8124
signalling.receptor kinases.DUF 26	unigene0002521	Transcript	Protein kinase superfamily protein	2.55571
signalling.receptor kinases.DUF 26	unigene0028548	Transcript	Protein kinase superfamily protein	-10.125
signalling.receptor kinases.DUF 26	unigene0052318	Transcript	Protein kinase superfamily protein	3.56075
signalling.receptor kinases.DUF 26	unigene0081102	Transcript	Protein kinase superfamily protein	1.46031
signalling.receptor kinases.DUF 26	unigene0090173	Transcript	Protein kinase superfamily protein	1.92547
signalling.receptor kinases.DUF 26	unigene0121570	Transcript	Protein kinase superfamily protein	3.70571
signalling.receptor kinases.DUF 26	unigene0144423	Transcript	Protein kinase superfamily protein	3.56356
signalling.receptor kinases.DUF 26	unigene0001787	Transcript	Receptor-like kinase required for maintenance of pollen tube growth. Display polar localization at the plasma membrane of the pollen tube tip.	4.35755
signalling.receptor kinases.DUF 26	unigene0002583	Transcript	Receptor-like kinase required for maintenance of pollen tube growth. Display polar localization at the plasma membrane of the pollen tube tip.	1.99419
signalling.receptor kinases.DUF 26	unigene0092571	Transcript	Receptor-like kinase required for maintenance of pollen tube growth. Display polar localization at the plasma membrane of the pollen tube tip.	10.5887
signalling.receptor kinases.DUF 26	unigene0009574	Transcript	S-locus lectin protein kinase family protein	4.38916
signalling.receptor kinases.DUF 26	unigene0120654	Transcript	S-locus lectin protein kinase family protein	3.23012
signalling.receptor kinases.DUF 26	unigene0131084	Transcript	S-locus lectin protein kinase family protein	1.65561
signalling.receptor kinases.DUF 26	unigene0001042	Transcript	Retrovirus-related Pol polyprotein from transposon TNT 1-94	1.03125
signalling.receptor kinases.DUF 26	unigene0168945	Transcript	Retrovirus-related Pol polyprotein from transposon TNT 1-94	4.06817
signalling.receptor kinases.DUF 26	unigene0004041	Transcript	Retrovirus-related Pol polyprotein from transposon TNT 1-94	1.28669
signalling.receptor kinases.DUF 26	unigene0076562	Transcript	Retrovirus-related Pol polyprotein from transposon TNT 1-94	3.60627
signalling.receptor kinases.DUF 26	unigene0063151	Transcript	Retrovirus-related Pol polyprotein from transposon TNT 1-94	5.87915
signalling.receptor kinases.DUF 26	unigene0026684	Transcript	Retrovirus-related Pol polyprotein from transposon TNT 1-94	-10.0901
signalling.receptor kinases.DUF 26	unigene0023165	Transcript	Retrovirus-related Pol polyprotein from transposon TNT 1-94	-3.39232
signalling.receptor kinases.DUF 26	unigene0128027	Transcript	Retrovirus-related Pol polyprotein from transposon TNT 1-94	3.1653
signalling.receptor kinases.DUF 26	unigene0003837	Transcript	Retrovirus-related Pol polyprotein from transposon TNT 1-94	1.46678
signalling.receptor kinases.DUF 26	unigene0114978	Transcript	Retrovirus-related Pol polyprotein from transposon TNT 1-94	10.9778
signalling.receptor kinases.DUF 26	unigene0062965	Transcript	Retrovirus-related Pol polyprotein from transposon TNT 1-94	4.83136
signalling.receptor kinases.DUF 26	unigene0090633	Transcript	Retrovirus-related Pol polyprotein from transposon TNT 1-94	-3.81943
signalling.receptor kinases.DUF 26	unigene0063150	Transcript	Retrovirus-related Pol polyprotein from transposon TNT 1-94	1.44347
signalling.receptor kinases.DUF 26	unigene0002429	Transcript	Arabidopsis thaliana receptor-like protein kinase	2.58701
signalling.receptor kinases.DUF 26	unigene0002344	Transcript	Encodes a cysteine-rich receptor-like protein kinase.	7.37214
signalling.receptor kinases.DUF 26	unigene0002842	Transcript	Encodes a cysteine-rich receptor-like protein kinase.	3.75107
signalling.receptor kinases.DUF 26	unigene0008196	Transcript	Encodes a cysteine-rich receptor-like protein kinase.	4.65025
signalling.receptor kinases.DUF 26	unigene0094910	Transcript	HERCULES1 (HERK1)	2.7837
signalling.receptor kinases.DUF 26	unigene0001535	Transcript	Protein kinase superfamily protein	5.49941
signalling.receptor kinases.DUF 26	unigene0002607	Transcript	Protein kinase superfamily protein	3.77112
signalling.receptor kinases.DUF 26	unigene0085245	Transcript	Protein kinase superfamily protein	1.79602
signalling.receptor kinases.DUF 26	unigene0001473	Transcript	Receptor-like protein kinase-related family protein	1.6388
signalling.receptor kinases.DUF 26	unigene0170171	Transcript	S-domain-1 13 (SD1-13)	1.5404
signalling.receptor kinases.extensin	unigene0002032	Transcript	Encodes a synergid-expressed	1.44671
signalling.receptor kinases.extensin	unigene0002391	Transcript	(HERK1)	3.18892
signalling.receptor kinases.extensin	unigene0001252	Transcript	THESEUS1 (THE1)	1.98525
signalling.receptor kinases.extensin	unigene0002407	Transcript	Protein kinase superfamily protein	11.8124
signalling.receptor kinases.extensin	unigene0002583	Transcript	Receptor-like kinase required for maintenance of pollen tube growth	1.99419
signalling.receptor kinases.extensin	unigene0094910	Transcript	HERCULES1 (HERK1)	2.7837
signalling.receptor kinases.extensin	unigene0002607	Transcript	Protein kinase superfamily protein	3.77112
signalling.receptor kinases.legume-lectin	unigene0125168	Transcript	AP4.3A	3.4586
signalling.receptor kinases.legume-lectin	unigene0044898	Transcript	Concanavalin A-like lectin protein kinase family protein	1.71391
signalling.receptor kinases.legume-lectin	unigene0049887	Transcript	Concanavalin A-like lectin protein kinase family protein	1.77332
signalling.receptor kinases.legume-lectin	unigene0129441	Transcript	Concanavalin A-like lectin protein kinase family protein	-2.73094
signalling.receptor kinases.legume-lectin	unigene0156747	Transcript	Concanavalin A-like lectin protein kinase family protein	3.35893
signalling.receptor kinases.legume-lectin	unigene0006369	Transcript	Encodes a synergid-expressed	-4.76766
signalling.receptor kinases.legume-lectin	unigene0002407	Transcript	Protein kinase superfamily protein	11.8124
signalling.receptor kinases.legume-lectin	unigene0028548	Transcript	Protein kinase superfamily protein	-10.125
signalling.receptor kinases.legume-lectin	unigene0001535	Transcript	Protein kinase superfamily protein	5.49941
signalling.receptor kinases.legume-lectin	unigene0002607	Transcript	Protein kinase superfamily protein	3.77112
signalling.receptor kinases.leucine rich repeat II	unigene0163387	Transcript	leucine-rich repeat receptor kinase (LRR-RLK)	3.60958
signalling.receptor kinases.leucine rich repeat II	unigene0044313	Transcript	receptor like protein 35 (RLP35)	3.9413
signalling.receptor kinases.wheat LRK10 like	unigene0004448	Transcript	encodes a wall-associated kinase	5.35965
signalling.receptor kinases.wheat LRK10 like	unigene0000642	Transcript	Protein kinase superfamily protein	1.965
signalling.receptor kinases.wheat LRK10 like	unigene0003351	Transcript	Protein kinase superfamily protein	1.67905
signalling.receptor kinases.wheat LRK10 like	unigene0006244	Transcript	Protein kinase superfamily protein	1.86794
signalling.receptor kinases.wheat LRK10 like	unigene0045916	Transcript	Protein kinase superfamily protein	4.64386
signalling.receptor kinases.wheat LRK10 like	unigene0076271	Transcript	Protein kinase superfamily protein	2.5559
signalling.receptor kinases.wheat LRK10 like	unigene0002253	Transcript	Leucine-rich repeat protein kinase family protein	10.1207
signalling.receptor kinases.wheat LRK10 like	unigene0001531	Transcript	root hair specific 16 (RHS16)	3.09255
signalling.receptor kinases.lysine motif	unigene0069469	Transcript	protein kinase family protein / peptidoglycan-binding LysM domain-containing protein	2.21267
signalling.receptor kinases.lysine motif	unigene0046464	Transcript	Protein kinase superfamily protein	2.66808
signalling.receptor kinases.lysine motif	unigene0144942	Transcript	Protein kinase superfamily protein	-1.21238
signalling.receptor kinases.lysine motif	unigene0044294	Transcript	Protein kinase superfamily protein	10.9033
signalling.receptor kinases.proline extensin like	unigene0001781	Transcript	Encodes a synergid-expressed	3.72732
signalling.receptor kinases.proline extensin like	unigene0001926	Transcript	Encodes a synergid-expressed	2.84116
signalling.receptor kinases.proline extensin like	unigene0088827	Transcript	encodes an ortholog of Brassica napus proline extensin-like receptor kinase	1.8328
signalling.receptor kinases.proline extensin like	unigene0131638	Transcript	proline-rich extensin-like receptor kinase 10 (PERK10)	1.8417
signalling.receptor kinases.proline extensin like	unigene0001430	Transcript	Protein kinase superfamily protein	1.06601
signalling.receptor kinases.proline extensin like	unigene0002407	Transcript	Protein kinase superfamily protein	11.8124
signalling.receptor kinases.proline extensin like	unigene0150997	Transcript	Leucine-rich repeat protein kinase family protein	-2.32364
signalling.receptor kinases.proline extensin like	unigene0001535	Transcript	Protein kinase superfamily protein	5.49941
signalling.receptor kinases.RKF3 like	unigene0156520	Transcript	Protein kinase superfamily protein	1.21156
signalling.receptor kinases.S-locus glycoprotein like	unigene0040128	Transcript	B120	11.1964
signalling.receptor kinases.S-locus glycoprotein like	unigene0040395	Transcript	B120	1.59166
signalling.receptor kinases.S-locus glycoprotein like	unigene0160926	Transcript	B120	2.46282
signalling.receptor kinases.S-locus glycoprotein like	unigene0002160	Transcript	Encodes a cysteine-rich receptor-like protein kinase.	8.48233
signalling.receptor kinases.S-locus glycoprotein like	unigene0004349	Transcript	Encodes a cysteine-rich receptor-like protein kinase.	-2.19219
signalling.receptor kinases.S-locus glycoprotein like	unigene0020351	Transcript	Encodes a cysteine-rich receptor-like protein kinase.	3.60193
signalling.receptor kinases.S-locus glycoprotein like	unigene0165702	Transcript	Encodes a cysteine-rich receptor-like protein kinase.	2.53762
signalling.receptor kinases.S-locus glycoprotein like	unigene0044430	Transcript	encodes a putative receptor-like serine/threonine protein kinases that is similar to Brassica self-incompatibility (S) locus	1.77784
signalling.receptor kinases.S-locus glycoprotein like	unigene0126792	Transcript	encodes a putative receptor-like serine/threonine protein kinases that is similar to Brassica self-incompatibility (S) locus	1.3628
signalling.receptor kinases.S-locus glycoprotein like	unigene0047522	Transcript	lectin protein kinase family protein	-3.82655
signalling.receptor kinases.S-locus glycoprotein like	unigene0055741	Transcript	lectin protein kinase family protein	2.4249
signalling.receptor kinases.S-locus glycoprotein like	unigene0002407	Transcript	Protein kinase superfamily protein	11.8124
signalling.receptor kinases.S-locus glycoprotein like	unigene0002521	Transcript	Protein kinase superfamily protein	2.55571
signalling.receptor kinases.S-locus glycoprotein like	unigene0121570	Transcript	Protein kinase superfamily protein	3.70571
signalling.receptor kinases.S-locus glycoprotein like	unigene0002583	Transcript	Receptor-like kinase required for maintenance of pollen tube growth	1.99419
signalling.receptor kinases.S-locus glycoprotein like	unigene0005911	Transcript	S-locus lectin protein kinase family protein	1.47867
signalling.receptor kinases.S-locus glycoprotein like	unigene0007176	Transcript	S-locus lectin protein kinase family protein	1.58244
signalling.receptor kinases.S-locus glycoprotein like	unigene0009574	Transcript	S-locus lectin protein kinase family protein	4.38916
signalling.receptor kinases.S-locus glycoprotein like	unigene0047517	Transcript	S-locus lectin protein kinase family protein	1.75389
signalling.receptor kinases.S-locus glycoprotein like	unigene0053084	Transcript	S-locus lectin protein kinase family protein	-1.29488
signalling.receptor kinases.S-locus glycoprotein like	unigene0061083	Transcript	S-locus lectin protein kinase family protein	2.58586
signalling.receptor kinases.S-locus glycoprotein like	unigene0071556	Transcript	S-locus lectin protein kinase family protein	2.3413
signalling.receptor kinases.S-locus glycoprotein like	unigene0089429	Transcript	S-locus lectin protein kinase family protein	1.25228
signalling.receptor kinases.S-locus glycoprotein like	unigene0102911	Transcript	S-locus lectin protein kinase family protein	2.81429
signalling.receptor kinases.S-locus glycoprotein like	unigene0120654	Transcript	S-locus lectin protein kinase family protein	3.23012
signalling.receptor kinases.S-locus glycoprotein like	unigene0131084	Transcript	S-locus lectin protein kinase family protein	1.65561
signalling.receptor kinases.S-locus glycoprotein like	unigene0153214	Transcript	S-locus lectin protein kinase family protein	5.17215
signalling.receptor kinases.S-locus glycoprotein like	unigene0167276	Transcript	S-locus lectin protein kinase family protein	3.52267
signalling.receptor kinases.S-locus glycoprotein like	unigene0040588	Transcript	Putative receptor protein kinase ZmPK1 precursor (EC 2.7.11.1) - Zea mays (Maize) & (at5g24080 : 237.0) Protein kinase superfamily protein	2.0593
signalling.receptor kinases.S-locus glycoprotein like	unigene0039998	Transcript	Putative receptor protein kinase ZmPK1 precursor (EC 2.7.11.1) - Zea mays (Maize) & (at2g19130 : 322.0) S-locus lectin protein kinase family protein	2.18404
signalling.receptor kinases.S-locus glycoprotein like	unigene0002344	Transcript	Encodes a cysteine-rich receptor-like protein kinase.	7.37214
signalling.receptor kinases.S-locus glycoprotein like	unigene0094910	Transcript	Encodes HERCULES1 (HERK1), a receptor kinase regulated by Brassinosteroids and required for cell elongation during vegetative growth.	2.7837
signalling.receptor kinases.S-locus glycoprotein like	unigene0002607	Transcript	Protein kinase superfamily protein	3.77112
signalling.receptor kinases.S-locus glycoprotein like	unigene0170171	Transcript	S-domain-1 13 (SD1-13)	1.5404
signalling.receptor kinases.S-locus glycoprotein like	unigene0043184	Transcript	S-locus lectin protein kinase family protein	3.13067
signalling.receptor kinases.wall associated kinase	unigene0004478	Transcript	cytoplasmic serine/threonine protein kinase induced by salicylic acid	-5.14855
signalling.receptor kinases.wall associated kinase	unigene0006831	Transcript	cytoplasmic serine/threonine protein kinase induced by salicylic acid	3.08586
signalling.receptor kinases.wall associated kinase	unigene0062136	Transcript	cytoplasmic serine/threonine protein kinase induced by salicylic acid	11.1548
signalling.receptor kinases.wall associated kinase	unigene0095968	Transcript	cytoplasmic serine/threonine protein kinase induced by salicylic acid	2.75037
signalling.receptor kinases.wall associated kinase	unigene0115580	Transcript	cytoplasmic serine/threonine protein kinase induced by salicylic acid	4.71425
signalling.receptor kinases.wall associated kinase	unigene0158544	Transcript	cytoplasmic serine/threonine protein kinase induced by salicylic acid	1.33093
signalling.receptor kinases.wall associated kinase	unigene0158546	Transcript	cytoplasmic serine/threonine protein kinase induced by salicylic acid	2.41834
signalling.receptor kinases.wall associated kinase	unigene0164017	Transcript	Encodes a receptor-like kinase that does not contain an extracellular leucine-rich repeat domain	-2.04526
signalling.receptor kinases.wall associated kinase	unigene0114982	Transcript	Encodes a synergid-expressed	2.25442
signalling.receptor kinases.wall associated kinase	unigene0001166	Transcript	encodes a wall-associated kinase	1.25382
signalling.receptor kinases.wall associated kinase	unigene0004448	Transcript	encodes a wall-associated kinase	5.35965
signalling.receptor kinases.wall associated kinase	unigene0141484	Transcript	encodes a wall-associated kinase	5.51307
signalling.receptor kinases.wall associated kinase	unigene0146151	Transcript	encodes a wall-associated kinase	-1.77259
signalling.receptor kinases.wall associated kinase	unigene0002444	Transcript	Encodes HERCULES1 (HERK1), a receptor kinase regulated by Brassinosteroids and required for cell elongation during vegetative growth.	1.905
signalling.receptor kinases.wall associated kinase	unigene0002407	Transcript	Protein kinase superfamily protein	11.8124
signalling.receptor kinases.wall associated kinase	unigene0090173	Transcript	Protein kinase superfamily protein	1.92547
signalling.receptor kinases.wall associated kinase	unigene0153576	Transcript	Protein kinase superfamily protein	2.03173
signalling.receptor kinases.wall associated kinase	unigene0107736	Transcript	Wall-associated kinase family protein	7.31862
signalling.receptor kinases.wall associated kinase	unigene0006033	Transcript	wall-associated kinase like	3.20083
signalling.receptor kinases.wall associated kinase	unigene0008550	Transcript	wall-associated kinase like	4.81669
signalling.receptor kinases.wall associated kinase	unigene0058848	Transcript	wall-associated kinase like	5.47325
signalling.receptor kinases.wall associated kinase	unigene0118480	Transcript	wall-associated kinase like	3.43394
signalling.receptor kinases.wall associated kinase	unigene0121697	Transcript	cytoplasmic serine/threonine protein kinase induced by salicylic acid	4.14486
signalling.receptor kinases.wall associated kinase	unigene0002253	Transcript	Leucine-rich repeat protein kinase family protein	10.1207
signalling.receptor kinases.wall associated kinase	unigene0097427	Transcript	Malectin/receptor-like protein kinase family protein	2.78683
signalling.receptor kinases.wall associated kinase	unigene0044294	Transcript	Protein kinase superfamily protein	10.9033
signalling.receptor kinases.wall associated kinase	unigene0055427	Transcript	Receptor-like kinase required for maintenance of pollen tube growth. Display polar localization at the plasma membrane of the pollen tube tip.	4.12203
signalling.receptor kinases.wall associated kinase	unigene0001531	Transcript	root hair specific 16 (RHS16)	3.09255
signalling.receptor kinases.wall associated kinase	unigene0001785	Transcript	Wall-associated kinase family protein	5.09364
signalling.receptor kinases.wall associated kinase	unigene0122254	Transcript	Wall-associated kinase family protein	-2.26944
signalling.receptor kinases.crinkly like	unigene0015907	Transcript	CRINKLY4 related 3 (CCR3)	3.10832
signalling.receptor kinases.crinkly like	unigene0149876	Transcript	CRINKLY4 related 3 (CCR3)	3.02218
signalling.receptor kinases.crinkly like	unigene0055768	Transcript	CRINKLY4 related 4 (CCR4)	4.10984
signalling.receptor kinases.crinkly like	unigene0002032	Transcript	Encodes a synergid-expressed	1.44671
signalling.receptor kinases.crinkly like	unigene0005885	Transcript	Receptor-like kinase required for maintenance of pollen tube growth	4.20294
signalling.receptor kinases.leucine rich repeat III	unigene0034545	Transcript	ERECTA-like 1 (ERL1)	2.99523
signalling.receptor kinases.leucine rich repeat III	unigene0093178	Transcript	Leucine-rich receptor-like protein kinase family protein	-1.7887
signalling.receptor kinases.leucine rich repeat III	unigene0110012	Transcript	Leucine-rich repeat protein kinase family protein	-3.82517
signalling.receptor kinases.leucine rich repeat III	unigene0165191	Transcript	Leucine-rich repeat protein kinase family protein	10.1882
signalling.receptor kinases.leucine rich repeat III	unigene0002605	Transcript	Leucine-rich repeat receptor-like protein kinase family protein	-2.6939
signalling.receptor kinases.leucine rich repeat III	unigene0015709	Transcript	Leucine-rich repeat receptor-like protein kinase family protein	4.22584
signalling.receptor kinases.leucine rich repeat III	unigene0156140	Transcript	receptor-like protein kinase (RKL1)	4.14195
signalling.receptor kinases.leucine rich repeat IV	unigene0000800	Transcript	GASSHO2 (GSO2)	1.89084
signalling.receptor kinases.leucine rich repeat IV	unigene0069420	Transcript	Leucine-rich receptor-like protein kinase family protein	-2.68998
signalling.receptor kinases.leucine rich repeat IV	unigene0005523	Transcript	Leucine-rich repeat protein kinase family protein	3.19263
signalling.receptor kinases.leucine rich repeat IV	unigene0048581	Transcript	Leucine-rich repeat protein kinase family protein	5.00776
signalling.receptor kinases.leucine rich repeat IV	unigene0160641	Transcript	Leucine-rich repeat protein kinase family protein	2.07512
signalling.receptor kinases.leucine rich repeat IV	unigene0163387	Transcript	leucine-rich repeat receptor kinase (LRR-RLK)	3.60958
signalling.receptor kinases.leucine rich repeat V	unigene0079353	Transcript	STRUBBELIG-receptor family 8 (SRF8)	1.79668
signalling.receptor kinases.leucine rich repeat VI	unigene0059698	Transcript	Protein kinase family protein	2.19455
signalling.receptor kinases.leucine rich repeat VI	unigene0084297	Transcript	receptor like protein 53 (RLP53)	-10.184
signalling.receptor kinases.leucine rich repeat VII	unigene0091020	Transcript	ERECTA-like 1 (ERL1)	3.29507
signalling.receptor kinases.leucine rich repeat VII	unigene0151370	Transcript	Homologous to receptor protein kinases	3.89461
signalling.receptor kinases.leucine rich repeat VII	unigene0069420	Transcript	Leucine-rich receptor-like protein kinase family protein	-2.68998
signalling.receptor kinases.leucine rich repeat VII	unigene0093178	Transcript	Leucine-rich receptor-like protein kinase family protein	-1.7887
signalling.receptor kinases.leucine rich repeat VII	unigene0005523	Transcript	Leucine-rich repeat protein kinase family protein	3.19263
signalling.receptor kinases.leucine rich repeat VII	unigene0121603	Transcript	Leucine-rich repeat protein kinase family protein	4.02151
signalling.receptor kinases.leucine rich repeat VII	unigene0160641	Transcript	Leucine-rich repeat protein kinase family protein	2.07512
signalling.receptor kinases.leucine rich repeat VII	unigene0115640	Transcript	maternal effect embryo arrest 62 (MEE62)	-1.2999
signalling.receptor kinases.leucine rich repeat VII	unigene0063148	Transcript	receptor like protein 19 (RLP19)	11.0201
signalling.receptor kinases.leucine rich repeat VII	unigene0002502	Transcript	receptor like protein 43 (RLP43)	3.14447
signalling.receptor kinases.leucine rich repeat VII	unigene0001525	Transcript	receptor like protein 53 (RLP53)	-2.00924
signalling.receptor kinases.leucine rich repeat VII	unigene0001900	Transcript	receptor like protein 53 (RLP53)	3.91488
signalling.receptor kinases.leucine rich repeat VII	unigene0084297	Transcript	receptor like protein 53 (RLP53)	-10.184
signalling.receptor kinases.leucine rich repeat VIII.VIII-1	unigene0001267	Transcript	ANXUR2 (ANX2)	3.97362
signalling.receptor kinases.leucine rich repeat VIII.VIII-1	unigene0002344	Transcript	cysteine-rich RLK (RECEPTOR-like protein kinase) 34 (CRK34)	7.37214
signalling.receptor kinases.leucine rich repeat VIII.VIII-1	unigene0002160	Transcript	cysteine-rich RLK (RECEPTOR-like protein kinase) 41 (CRK41)	8.48233
signalling.receptor kinases.leucine rich repeat VIII.VIII-1	unigene0002032	Transcript	FERONIA (FER)	1.44671
signalling.receptor kinases.leucine rich repeat VIII.VIII-1	unigene0002391	Transcript	HERCULES1 (HERK1)	3.18892
signalling.receptor kinases.leucine rich repeat VIII.VIII-1	unigene0052293	Transcript	HERCULES1 (HERK1)	2.21209
signalling.receptor kinases.leucine rich repeat VIII.VIII-1	unigene0065347	Transcript	Leucine-rich repeat protein kinase family protein	1.52793
signalling.receptor kinases.leucine rich repeat VIII.VIII-1	unigene0103519	Transcript	Leucine-rich repeat protein kinase family protein	-4.25788
signalling.receptor kinases.leucine rich repeat VIII.VIII-1	unigene0133843	Transcript	Leucine-rich repeat protein kinase family protein	-1.08194
signalling.receptor kinases.leucine rich repeat VIII.VIII-1	unigene0150997	Transcript	Leucine-rich repeat protein kinase family protein	-2.32364
signalling.receptor kinases.leucine rich repeat VIII.VIII-1	unigene0097427	Transcript	Malectin/receptor-like protein kinase family protein	2.78683
signalling.receptor kinases.leucine rich repeat VIII.VIII-1	unigene0156570	Transcript	Malectin/receptor-like protein kinase family protein	4.05945
signalling.receptor kinases.leucine rich repeat VIII.VIII-1	unigene0159331	Transcript	Malectin/receptor-like protein kinase family protein	-3.51096
signalling.receptor kinases.leucine rich repeat VIII.VIII-1	unigene0001430	Transcript	Protein kinase superfamily protein	1.06601
signalling.receptor kinases.leucine rich repeat VIII.VIII-1	unigene0001881	Transcript	Protein kinase superfamily protein	10.8507
signalling.receptor kinases.leucine rich repeat VIII.VIII-1	unigene0002407	Transcript	Protein kinase superfamily protein	11.8124
signalling.receptor kinases.leucine rich repeat VIII.VIII-1	unigene0002521	Transcript	Protein kinase superfamily protein	2.55571
signalling.receptor kinases.leucine rich repeat VIII.VIII-1	unigene0002838	Transcript	Protein kinase superfamily protein	2.89975
signalling.receptor kinases.leucine rich repeat VIII.VIII-1	unigene0084592	Transcript	Protein kinase superfamily protein	3.13061
signalling.receptor kinases.leucine rich repeat VIII.VIII-1	unigene0090173	Transcript	Protein kinase superfamily protein	1.92547
signalling.receptor kinases.leucine rich repeat VIII.VIII-1	unigene0002167	Transcript	receptor like protein 35 (RLP35)	-4.57143
signalling.receptor kinases.leucine rich repeat VIII.VIII-1	unigene0001252	Transcript	THESEUS1 (THE1)	1.98525
signalling.receptor kinases.leucine rich repeat VIII.VIII-2	unigene0020351	Transcript	Encodes a cysteine-rich receptor-like protein kinase.	3.60193
signalling.receptor kinases.leucine rich repeat VIII.VIII-2	unigene0045677	Transcript	Leucine-rich repeat transmembrane protein kinase	-1.46146
signalling.receptor kinases.leucine rich repeat VIII.VIII-2	unigene0052675	Transcript	Leucine-rich repeat transmembrane protein kinase	-2.0906
signalling.receptor kinases.leucine rich repeat VIII.VIII-2	unigene0054127	Transcript	Protein kinase superfamily protein	2.44174
signalling.receptor kinases.leucine rich repeat VIII.VIII-2	unigene0088574	Transcript	Protein kinase superfamily protein	-4.1867
signalling.receptor kinases.leucine rich repeat VIII.VIII-2	unigene0134953	Transcript	Protein kinase superfamily protein	5.53657
signalling.receptor kinases.leucine rich repeat VIII.VIII-2	unigene0145275	Transcript	Protein kinase superfamily protein	1.60192
signalling.receptor kinases.leucine rich repeat VIII.VIII-2	unigene0120654	Transcript	S-locus lectin protein kinase family protein	3.23012
signalling.receptor kinases.leucine rich repeat IX	unigene0167054	Transcript	Leucine-rich repeat protein kinase family protein	2.02828
signalling.receptor kinases.leucine rich repeat IX	unigene0170036	Transcript	Leucine-rich repeat protein kinase family protein	4.71667
signalling.receptor kinases.leucine rich repeat IX	unigene0002160	Transcript	Encodes a cysteine-rich receptor-like protein kinase.	8.48233
signalling.receptor kinases.leucine rich repeat IX	unigene0005456	Transcript	Leucine-rich repeat protein kinase family protein	2.47568
signalling.receptor kinases.leucine rich repeat IX	unigene0061266	Transcript	Leucine-rich repeat protein kinase family protein	1.63134
signalling.receptor kinases.leucine rich repeat IX	unigene0091521	Transcript	Leucine-rich repeat protein kinase family protein	3.89142
signalling.receptor kinases.leucine rich repeat IX	unigene0000733	Transcript	Protein kinase superfamily protein	2.46273
signalling.receptor kinases.leucine rich repeat IX	unigene0001430	Transcript	Protein kinase superfamily protein	1.06601
signalling.receptor kinases.misc	unigene0003774	Transcript	contains Pfam profile: PF01657 Domain of unknown function that is usually associated with protein kinase domain Pfam:PF00069, however this protein does not have the protein kinase domain	4.67545
signalling.receptor kinases.misc	unigene0117258	Transcript	disease resistance family protein / LRR family protein	2.46751
signalling.receptor kinases.misc	unigene0043478	Transcript	Encodes a plasmodesmal protein that may be involved in the intercellular movement of molecules through the plasmodesmata. The protein has two DUF26 domains and a single transmembrane domain.	3.22731
signalling.receptor kinases.misc	unigene0050734	Transcript	Encodes a plasmodesmal protein that may be involved in the intercellular movement of molecules through the plasmodesmata. The protein has two DUF26 domains and a single transmembrane domain.	2.56653
signalling.receptor kinases.misc	unigene0081885	Transcript	Encodes a synergid-expressed, plasma-membrane localized receptor-like kinase that accumulates asymetrically in the synergid membrnane at the filiform apparatus and mediates male-female gametophyte interactions during pollen tube reception.	-5.83289
signalling.receptor kinases.misc	unigene0001648	Transcript	Encodes HERCULES1 (HERK1), a receptor kinase regulated by Brassinosteroids and required for cell elongation during vegetative growth.	1.27642
signalling.receptor kinases.misc	unigene0002444	Transcript	Encodes HERCULES1 (HERK1), a receptor kinase regulated by Brassinosteroids and required for cell elongation during vegetative growth.	1.905
signalling.receptor kinases.misc	unigene0052293	Transcript	Encodes HERCULES1 (HERK1), a receptor kinase regulated by Brassinosteroids and required for cell elongation during vegetative growth.	2.21209
signalling.receptor kinases.misc	unigene0002811	Transcript	Leucine-rich repeat (LRR) family protein	-1.81562
signalling.receptor kinases.misc	unigene0005523	Transcript	Leucine-rich repeat protein kinase family protein	3.19263
signalling.receptor kinases.misc	unigene0095911	Transcript	Leucine-rich repeat protein kinase family protein	-10.6287
signalling.receptor kinases.misc	unigene0006227	Transcript	Leucine-rich repeat transmembrane protein kinase protein	-1.49178
signalling.receptor kinases.misc	unigene0014603	Transcript	Leucine-rich repeat transmembrane protein kinase protein	-1.87532
signalling.receptor kinases.misc	unigene0075439	Transcript	Leucine-rich repeat transmembrane protein kinase protein	-10.9144
signalling.receptor kinases.misc	unigene0002839	Transcript	Malectin/receptor-like protein kinase family protein	2.29211
signalling.receptor kinases.misc	unigene0163938	Transcript	Member of the R2R3 factor gene family.	2.88882
signalling.receptor kinases.misc	unigene0001881	Transcript	Protein kinase superfamily protein	10.8507
signalling.receptor kinases.misc	unigene0002250	Transcript	Protein kinase superfamily protein	1.86048
signalling.receptor kinases.misc	unigene0002680	Transcript	Protein kinase superfamily protein	1.39165
signalling.receptor kinases.misc	unigene0002838	Transcript	Protein kinase superfamily protein	2.89975
signalling.receptor kinases.misc	unigene0084592	Transcript	Protein kinase superfamily protein	3.13061
signalling.receptor kinases.misc	unigene0088574	Transcript	Protein kinase superfamily protein	-4.1867
signalling.receptor kinases.misc	unigene0096152	Transcript	Protein kinase superfamily protein	1.63075
signalling.receptor kinases.misc	unigene0140726	Transcript	Protein kinase superfamily protein	2.16869
signalling.receptor kinases.misc	unigene0085838	Transcript	receptor like protein 26 (RLP26)	2.18236
signalling.receptor kinases.misc	unigene0002352	Transcript	receptor like protein 33 (RLP33)	2.7286
signalling.receptor kinases.misc	unigene0058136	Transcript	receptor like protein 33 (RLP33)	1.27115
signalling.receptor kinases.misc	unigene0084297	Transcript	receptor like protein 53 (RLP53)	-10.184
signalling.receptor kinases.misc	unigene0001592	Transcript	receptor like protein 6 (RLP6)	2.00701
signalling.receptor kinases.misc	unigene0001647	Transcript	receptor like protein 6 (RLP6)	3.95511
signalling.receptor kinases.misc	unigene0002249	Transcript	receptor like protein 6 (RLP6)	1.65032
signalling.receptor kinases.misc	unigene0001370	Transcript	receptor like protein 7 (RLP7)	2.3943
signalling.receptor kinases.misc	unigene0114938	Transcript	receptor-like protein kinase 2 (RPK2)	2.39088
signalling.receptor kinases.misc	unigene0137840	Transcript	receptor-like protein kinase 2 (RPK2)	3.4477
signalling.receptor kinases.misc	unigene0002268	Transcript	Leucine-rich receptor-like protein kinase family protein	-11.4512
signalling.receptor kinases.misc	unigene0093178	Transcript	Leucine-rich receptor-like protein kinase family protein	-1.7887
signalling.receptor kinases.misc	unigene0160641	Transcript	Leucine-rich repeat protein kinase family protein	2.07512
signalling.receptor kinases.misc	unigene0002607	Transcript	Protein kinase superfamily protein	3.77112
signalling.receptor kinases.misc	unigene0044294	Transcript	Protein kinase superfamily protein	10.9033
signalling.receptor kinases.misc	unigene0001410	Transcript	receptor like protein 24 (RLP24)	3.41167
signalling.receptor kinases.misc	unigene0078485	Transcript	receptor like protein 47 (RLP47)	3.68614
signalling.receptor kinases.misc	unigene0005885	Transcript	Receptor-like kinase required for maintenance of pollen tube growth. Display polar localization at the plasma membrane of the pollen tube tip.	4.20294
signalling.receptor kinases.misc	unigene0001473	Transcript	Receptor-like protein kinase-related family protein	1.6388
signalling.receptor kinases.misc	unigene0001531	Transcript	root hair specific 16 (RHS16)	3.09255
