# Supplementary material for: Key factors for differential drought tolerance in two contrasting wild materials of Artemisia wellbyi identified using comparative transcriptomics
Source: BMC Plant Biol. 2022 Sep 17;22:445. doi: 10.1186/s12870-022-03830-3 (PMC9482295; doi:10.1186/s12870-022-03830-3)
Supplement: Supplementary file 10 — Additional file 10: Table S10. Photosynthesis-related genes in the drought-tolerant A.wellbyi under drought stress. [file 12870_2022_3830_MOESM10_ESM.xlsx]

## Sheet: Sheet1
Table S10 Photosynthesis-related genes in tolerant material
Bincode	Binname	id	type	description	log2FC
1.1.1.1	PS.lightreaction.photosystem II.LHC-II	unigene0005847	Transcript	(p27493|cb22_tobac : 494.0) Chlorophyll a-b binding protein 21, chloroplast precursor (LHCII type I CAB-21) (LHCP) - Nicotiana tabacum (Common tobacco) & (at1g29930 : 471.0) Subunit of light-harvesting complex II (LHCII),which absorbs light and transfers energy to the photosynthetic reaction center.; chlorophyll A/B binding protein 1 (CAB1); FUNCTIONS IN: chlorophyll binding; INVOLVED IN: photosy…	-2.85787
1.1.1.1	PS.lightreaction.photosystem II.LHC-II	unigene0006794	Transcript	(p27493|cb22_tobac : 493.0) Chlorophyll a-b binding protein 21, chloroplast precursor (LHCII type I CAB-21) (LHCP) - Nicotiana tabacum (Common tobacco) & (at1g29930 : 464.0) Subunit of light-harvesting complex II (LHCII),which absorbs light and transfers energy to the photosynthetic reaction center.; chlorophyll A/B binding protein 1 (CAB1); FUNCTIONS IN: chlorophyll binding; INVOLVED IN: photosy…	-1.79582
1.1.1.1	PS.lightreaction.photosystem II.LHC-II	unigene0007045	Transcript	(p27493|cb22_tobac : 467.0) Chlorophyll a-b binding protein 21, chloroplast precursor (LHCII type I CAB-21) (LHCP) - Nicotiana tabacum (Common tobacco) & (at1g29930 : 445.0) Subunit of light-harvesting complex II (LHCII),which absorbs light and transfers energy to the photosynthetic reaction center.; chlorophyll A/B binding protein 1 (CAB1); FUNCTIONS IN: chlorophyll binding; INVOLVED IN: photosy…	-2.51134
1.1.1.1	PS.lightreaction.photosystem II.LHC-II	unigene0013576	Transcript	(p27494|cb23_tobac : 192.0) Chlorophyll a-b binding protein 36, chloroplast precursor (LHCII type I CAB-36) (LHCP) - Nicotiana tabacum (Common tobacco) & (at3g27690 : 187.0) Encodes Lhcb2.4. Belongs to the Lhc super-gene family encodes the light-harvesting chlorophyll a/b-binding (LHC) proteins that constitute the antenna system of the photosynthetic apparatus.; photosystem II light harvesting co…	-1.83831
1.1.1.1	PS.lightreaction.photosystem II.LHC-II	unigene0013577	Transcript	(p27494|cb23_tobac : 391.0) Chlorophyll a-b binding protein 36, chloroplast precursor (LHCII type I CAB-36) (LHCP) - Nicotiana tabacum (Common tobacco) & (at3g27690 : 383.0) Encodes Lhcb2.4. Belongs to the Lhc super-gene family encodes the light-harvesting chlorophyll a/b-binding (LHC) proteins that constitute the antenna system of the photosynthetic apparatus.; photosystem II light harvesting co…	-1.99658
1.1.1.1	PS.lightreaction.photosystem II.LHC-II	unigene0013578	Transcript	(p27494|cb23_tobac : 204.0) Chlorophyll a-b binding protein 36, chloroplast precursor (LHCII type I CAB-36) (LHCP) - Nicotiana tabacum (Common tobacco) & (at3g27690 : 195.0) Encodes Lhcb2.4. Belongs to the Lhc super-gene family encodes the light-harvesting chlorophyll a/b-binding (LHC) proteins that constitute the antenna system of the photosynthetic apparatus.; photosystem II light harvesting co…	-1.78264
1.1.1.1	PS.lightreaction.photosystem II.LHC-II	unigene0019710	Transcript	(p27492|cb21_tobac : 93.6) Chlorophyll a-b binding protein 16, chloroplast precursor (LHCII type I CAB-16) (LHCP) - Nicotiana tabacum (Common tobacco) & (at1g29930 : 85.9) Subunit of light-harvesting complex II (LHCII),which absorbs light and transfers energy to the photosynthetic reaction center.; chlorophyll A/B binding protein 1 (CAB1); FUNCTIONS IN: chlorophyll binding; INVOLVED IN: photosynt…	-1.60735
1.1.1.1	PS.lightreaction.photosystem II.LHC-II	unigene0034818	Transcript	(p27519|cb23_orysa : 102.0) Chlorophyll a-b binding protein, chloroplast precursor (LHCII type I CAB) (LHCP) - Oryza sativa (Rice) & (at3g27690 : 100.0) Encodes Lhcb2.4. Belongs to the Lhc super-gene family encodes the light-harvesting chlorophyll a/b-binding (LHC) proteins that constitute the antenna system of the photosynthetic apparatus.; photosystem II light harvesting complex gene 2.3 (LHCB2…	-2.41996
1.1.1.1	PS.lightreaction.photosystem II.LHC-II	unigene0040764	Transcript	(at4g10340 : 291.0) photosystem II encoding the light-harvesting chlorophyll a/b binding protein CP26 of the antenna system of the photosynthetic apparatus; light harvesting complex of photosystem II 5 (LHCB5); FUNCTIONS IN: chlorophyll binding; INVOLVED IN: response to blue light, response to red light, response to far red light, photosynthesis, nonphotochemical quenching; LOCATED IN: in 9 compo…	-1.3554
1.1.1.1	PS.lightreaction.photosystem II.LHC-II	unigene0041634	Transcript	(p36494|cb4_spiol : 340.0) Chlorophyll a-b binding protein CP24, chloroplast precursor - Spinacia oleracea (Spinach) & (at1g15820 : 325.0) Lhcb6 protein (Lhcb6), light harvesting complex of photosystem II.; light harvesting complex photosystem II subunit 6 (LHCB6); FUNCTIONS IN: chlorophyll binding; INVOLVED IN: photosynthesis, nonphotochemical quenching; LOCATED IN: in 7 components; EXPRESSED IN…	-1.12815
1.1.1.1	PS.lightreaction.photosystem II.LHC-II	unigene0041635	Transcript	(p36494|cb4_spiol : 397.0) Chlorophyll a-b binding protein CP24, chloroplast precursor - Spinacia oleracea (Spinach) & (at1g15820 : 381.0) Lhcb6 protein (Lhcb6), light harvesting complex of photosystem II.; light harvesting complex photosystem II subunit 6 (LHCB6); FUNCTIONS IN: chlorophyll binding; INVOLVED IN: photosynthesis, nonphotochemical quenching; LOCATED IN: in 7 components; EXPRESSED IN…	-1.36506
1.1.1.1	PS.lightreaction.photosystem II.LHC-II	unigene0045381	Transcript	(at5g54270 : 425.0) Lhcb3 protein is a component of the main light harvesting chlorophyll a/b-protein complex of Photosystem II (LHC II).; light-harvesting chlorophyll B-binding protein 3 (LHCB3); FUNCTIONS IN: structural molecule activity; INVOLVED IN: photosynthesis; LOCATED IN: light-harvesting complex, thylakoid, chloroplast thylakoid membrane, chloroplast; EXPRESSED IN: 24 plant structures; …	-1.72508
1.1.1.1	PS.lightreaction.photosystem II.LHC-II	unigene0045383	Transcript	(at5g54270 : 101.0) Lhcb3 protein is a component of the main light harvesting chlorophyll a/b-protein complex of Photosystem II (LHC II).; light-harvesting chlorophyll B-binding protein 3 (LHCB3); FUNCTIONS IN: structural molecule activity; INVOLVED IN: photosynthesis; LOCATED IN: light-harvesting complex, thylakoid, chloroplast thylakoid membrane, chloroplast; EXPRESSED IN: 24 plant structures; …	-3.0452
1.1.1.1	PS.lightreaction.photosystem II.LHC-II	unigene0045384	Transcript	(at5g54270 : 309.0) Lhcb3 protein is a component of the main light harvesting chlorophyll a/b-protein complex of Photosystem II (LHC II).; light-harvesting chlorophyll B-binding protein 3 (LHCB3); FUNCTIONS IN: structural molecule activity; INVOLVED IN: photosynthesis; LOCATED IN: light-harvesting complex, thylakoid, chloroplast thylakoid membrane, chloroplast; EXPRESSED IN: 24 plant structures; …	-1.02726
1.1.1.1	PS.lightreaction.photosystem II.LHC-II	unigene0049000	Transcript	(p27492|cb21_tobac : 488.0) Chlorophyll a-b binding protein 16, chloroplast precursor (LHCII type I CAB-16) (LHCP) - Nicotiana tabacum (Common tobacco) & (at1g29930 : 466.0) Subunit of light-harvesting complex II (LHCII),which absorbs light and transfers energy to the photosynthetic reaction center.; chlorophyll A/B binding protein 1 (CAB1); FUNCTIONS IN: chlorophyll binding; INVOLVED IN: photosy…	-1.64854
1.1.1.1	PS.lightreaction.photosystem II.LHC-II	unigene0049001	Transcript	(p27495|cb24_tobac : 456.0) Chlorophyll a-b binding protein 40, chloroplast precursor (LHCII type I CAB-40) (LHCP) - Nicotiana tabacum (Common tobacco) & (at1g29930 : 434.0) Subunit of light-harvesting complex II (LHCII),which absorbs light and transfers energy to the photosynthetic reaction center.; chlorophyll A/B binding protein 1 (CAB1); FUNCTIONS IN: chlorophyll binding; INVOLVED IN: photosy…	-1.85854
1.1.1.1	PS.lightreaction.photosystem II.LHC-II	unigene0104644	Transcript	(p27493|cb22_tobac : 463.0) Chlorophyll a-b binding protein 21, chloroplast precursor (LHCII type I CAB-21) (LHCP) - Nicotiana tabacum (Common tobacco) & (at2g34430 : 436.0) Photosystem II type I chlorophyll a/b-binding protein; light-harvesting chlorophyll-protein complex II subunit B1 (LHB1B1); FUNCTIONS IN: chlorophyll binding; INVOLVED IN: photosynthesis, light harvesting in photosystem II, p…	-3.27386
1.1.1.1	PS.lightreaction.photosystem II.LHC-II	unigene0104647	Transcript	(at2g34420 : 87.0) Photosystem II type I chlorophyll a/b-binding protein; photosystem II light harvesting complex gene B1B2 (LHB1B2); FUNCTIONS IN: chlorophyll binding; INVOLVED IN: photosynthesis, light harvesting in photosystem II, photosynthesis; LOCATED IN: in 7 components; EXPRESSED IN: cotyledon, guard cell, juvenile leaf, cultured cell, leaf; EXPRESSED DURING: seed development stages; CONT…	-3.44031
1.1.1.1	PS.lightreaction.photosystem II.LHC-II	unigene0113798	Transcript	(p27494|cb23_tobac : 90.5) Chlorophyll a-b binding protein 36, chloroplast precursor (LHCII type I CAB-36) (LHCP) - Nicotiana tabacum (Common tobacco) & (at2g05100 : 82.4) Lhcb2.1 protein encoding a subunit of the light harvesting complex II. Member of a gene family with high degree of sequence similarity. Initially LHCB2.3 was considered as a separate gene but appears to be an allele of LHCB2.1.…	-1.53813
1.1.1.1	PS.lightreaction.photosystem II.LHC-II	unigene0146398	Transcript	(p27493|cb22_tobac : 461.0) Chlorophyll a-b binding protein 21, chloroplast precursor (LHCII type I CAB-21) (LHCP) - Nicotiana tabacum (Common tobacco) & (at2g34430 : 439.0) Photosystem II type I chlorophyll a/b-binding protein; light-harvesting chlorophyll-protein complex II subunit B1 (LHB1B1); FUNCTIONS IN: chlorophyll binding; INVOLVED IN: photosynthesis, light harvesting in photosystem II, p…	-2.90138
1.1.1.1	PS.lightreaction.photosystem II.LHC-II	unigene0163539	Transcript	(p27493|cb22_tobac : 244.0) Chlorophyll a-b binding protein 21, chloroplast precursor (LHCII type I CAB-21) (LHCP) - Nicotiana tabacum (Common tobacco) & (at1g29930 : 225.0) Subunit of light-harvesting complex II (LHCII),which absorbs light and transfers energy to the photosynthetic reaction center.; chlorophyll A/B binding protein 1 (CAB1); FUNCTIONS IN: chlorophyll binding; INVOLVED IN: photosy…	-1.69651
1.1.1.1	PS.lightreaction.photosystem II.LHC-II	unigene0163540	Transcript	(p27493|cb22_tobac : 328.0) Chlorophyll a-b binding protein 21, chloroplast precursor (LHCII type I CAB-21) (LHCP) - Nicotiana tabacum (Common tobacco) & (at1g29930 : 314.0) Subunit of light-harvesting complex II (LHCII),which absorbs light and transfers energy to the photosynthetic reaction center.; chlorophyll A/B binding protein 1 (CAB1); FUNCTIONS IN: chlorophyll binding; INVOLVED IN: photosy…	-2.66649
1.1.1.2	PS.lightreaction.photosystem II.PSII polypeptide subunits	unigene0017391	Transcript	(p26320|psbo_soltu : 575.0) Oxygen-evolving enhancer protein 1, chloroplast precursor (OEE1) (33 kDa subunit of oxygen evolving system of photosystem II) (OEC 33 kDa subunit) (33 kDa thylakoid membrane protein) - Solanum tuberosum (Potato) & (at3g50820 : 526.0) Encodes a protein which is an extrinsic subunit of photosystem II and which has been proposed to play a central role in stabilization of …	-1.24181
1.1.1.2	PS.lightreaction.photosystem II.PSII polypeptide subunits	unigene0027482	Transcript	(q9slq8|psbp_cucsa : 152.0) Oxygen-evolving enhancer protein 2, chloroplast precursor (OEE2) (23 kDa subunit of oxygen evolving system of photosystem II) (OEC 23 kDa subunit) (23 kDa thylakoid membrane protein) (OEC23) - Cucumis sativus (Cucumber) & (at1g06680 : 147.0) Encodes a 23 kD extrinsic protein that is part of photosystem II and participates in the regulation of oxygen evolution.; photosy…	-1.38279
1.1.1.2	PS.lightreaction.photosystem II.PSII polypeptide subunits	unigene0040430	Transcript	(at3g01440 : 226.0) Encodes a subunit of the NAD(P)H complex located in the chloroplast thylakoid lumen.; PsbQ-like 1 (PQL1); FUNCTIONS IN: electron transporter, transferring electrons within the cyclic electron transport pathway of photosynthesis activity; INVOLVED IN: photosynthesis, light reaction, photosynthetic electron transport chain; LOCATED IN: in 7 components; EXPRESSED IN: 20 plant str…	-2.08971
1.1.1.2	PS.lightreaction.photosystem II.PSII polypeptide subunits	unigene0047243	Transcript	(at4g21280 : 129.0) Encodes the PsbQ subunit of the oxygen evolving complex of photosystem II.; photosystem II subunit QA (PSBQA); FUNCTIONS IN: calcium ion binding; INVOLVED IN: response to light stimulus, peptidyl-cysteine S-nitrosylation, response to light intensity; LOCATED IN: chloroplast thylakoid membrane, chloroplast thylakoid lumen, chloroplast photosystem II, chloroplast, oxygen evolvin…	-1.14542
1.1.1.2	PS.lightreaction.photosystem II.PSII polypeptide subunits	unigene0048398	Transcript	(q41387|psbw_spiol : 108.0) Photosystem II reaction center W protein, chloroplast precursor (PSII 6.1 kDa protein) - Spinacia oleracea (Spinach) & (at2g30570 : 102.0) Encodes a protein similar to photosystem II reaction center subunit W.; photosystem II reaction center W (PSBW); FUNCTIONS IN: molecular_function unknown; INVOLVED IN: biological_process unknown; LOCATED IN: chloroplast thylakoid me…	-2.47227
1.1.1.2	PS.lightreaction.photosystem II.PSII polypeptide subunits	unigene0054598	Transcript	(at4g15510 : 278.0) Photosystem II reaction center PsbP family protein; FUNCTIONS IN: calcium ion binding; INVOLVED IN: photosynthesis; LOCATED IN: in 6 components; EXPRESSED IN: 21 plant structures; EXPRESSED DURING: 14 growth stages; CONTAINS InterPro DOMAIN/s: Photosystem II oxygen evolving complex protein PsbP (InterPro:IPR002683), Mog1/PsbP/DUF1795, alpha/beta/alpha sandwich (InterPro:IPR016…	-1.29795
1.1.1.2	PS.lightreaction.photosystem II.PSII polypeptide subunits	unigene0054680	Transcript	(q41387|psbw_spiol : 109.0) Photosystem II reaction center W protein, chloroplast precursor (PSII 6.1 kDa protein) - Spinacia oleracea (Spinach) & (at2g30570 : 99.0) Encodes a protein similar to photosystem II reaction center subunit W.; photosystem II reaction center W (PSBW); FUNCTIONS IN: molecular_function unknown; INVOLVED IN: biological_process unknown; LOCATED IN: chloroplast thylakoid mem…	-1.18372
1.1.1.2	PS.lightreaction.photosystem II.PSII polypeptide subunits	unigene0084014	Transcript	(at5g02120 : 90.5) Encodes a one helix protein homologous to cyanobacterial high-light inducible proteins. The protein is localized to the thylakoid membrane and its transcript is transiently induced by exposure to high light conditions.; one helix protein (OHP); FUNCTIONS IN: molecular_function unknown; INVOLVED IN: response to high light intensity; LOCATED IN: chloroplast thylakoid membrane, ch…	-1.44544
1.1.1.2	PS.lightreaction.photosystem II.PSII polypeptide subunits	unigene0085423	Transcript	(p80470|psby_spiol : 114.0) Photosystem II core complex proteins psbY, chloroplast precursor (L-arginine-metabolizing enzyme) (L-AME) [Contains: Photosystem II protein psbY-1 (psbY-A1); Photosystem II protein psbY-2 (psbY-A2)] - Spinacia oleracea (Spinach) & (at1g67740 : 105.0) PsbY precursor (psbY) mRNA. This single nuclear gene is imported into the chloroplasts where it is processed into two in…	-1.27562
1.1.1.2	PS.lightreaction.photosystem II.PSII polypeptide subunits	unigene0088076	Transcript	(q02060|psbs_spiol : 121.0) Photosystem II 22 kDa protein, chloroplast precursor (CP22) - Spinacia oleracea (Spinach) & (at1g44575 : 115.0) Encoding PSII-S (CP22), a ubiquitous pigment-binding protein associated with photosystem II (PSII) of higher plants. Involved in nonphotochemical quenching rather than in photosynthesis. Mutant has a normal violaxanthin cycle but has a limited capacity of que…	-1.26931
1.1.1.2	PS.lightreaction.photosystem II.PSII polypeptide subunits	unigene0132269	Transcript	(at1g77090 : 338.0) Mog1/PsbP/DUF1795-like photosystem II reaction center PsbP family protein; FUNCTIONS IN: calcium ion binding; INVOLVED IN: photosynthesis; LOCATED IN: thylakoid, thylakoid lumen, chloroplast thylakoid lumen, chloroplast stroma, chloroplast; EXPRESSED IN: 21 plant structures; EXPRESSED DURING: 13 growth stages; CONTAINS InterPro DOMAIN/s: Photosystem II oxygen evolving complex …	-1.03539
1.1.1.2	PS.lightreaction.photosystem II.PSII polypeptide subunits	unigene0136370	Transcript	(at1g14150 : 195.0) Encodes a subunit of the NAD(P)H dehydrogenase complex located in the chloroplast thylakoid lumen.; PsbQ-like 2 (PQL2); FUNCTIONS IN: electron transporter, transferring electrons within the cyclic electron transport pathway of photosynthesis activity; INVOLVED IN: photosynthetic electron transport chain; LOCATED IN: in 6 components; EXPRESSED IN: 22 plant structures; EXPRESSED…	-2.07636
1.1.1.2	PS.lightreaction.photosystem II.PSII polypeptide subunits	unigene0142216	Transcript	(at1g51400 : 82.0) Photosystem II 5 kD protein; FUNCTIONS IN: molecular_function unknown; INVOLVED IN: response to UV-B, response to wounding, response to ozone; LOCATED IN: chloroplast thylakoid membrane, chloroplast thylakoid lumen, chloroplast photosystem II; EXPRESSED IN: 22 plant structures; EXPRESSED DURING: 13 growth stages; BEST Arabidopsis thaliana protein match is: photosystem II subuni…	-1.68436
1.1.1.2	PS.lightreaction.photosystem II.PSII polypeptide subunits	unigene0173129	Transcript	(at1g03600 : 191.0) PSB27; FUNCTIONS IN: molecular_function unknown; INVOLVED IN: photosystem II repair; LOCATED IN: thylakoid, chloroplast thylakoid membrane, chloroplast thylakoid lumen, chloroplast photosystem II, chloroplast; EXPRESSED IN: 23 plant structures; EXPRESSED DURING: 13 growth stages; Has 273 Blast hits to 273 proteins in 82 species: Archae - 0; Bacteria - 114; Metazoa - 0; Fungi -…	-1.69178
1.1.2.1	PS.lightreaction.photosystem I.LHC-I	unigene0005581	Transcript	(at3g61470 : 350.0) Encodes a component of the light harvesting antenna complex of photosystem I.; photosystem I light harvesting complex gene 2 (LHCA2); FUNCTIONS IN: chlorophyll binding; INVOLVED IN: photosynthesis, light harvesting in photosystem I, photosynthesis; LOCATED IN: in 6 components; EXPRESSED IN: leaf; EXPRESSED DURING: seedling growth; CONTAINS InterPro DOMAIN/s: Chlorophyll A-B bi…	-1.07838
1.1.2.1	PS.lightreaction.photosystem I.LHC-I	unigene0084614	Transcript	(at1g19150 : 377.0) PSI type II chlorophyll a/b-binding protein (Lhca2*1) mRNA,; photosystem I light harvesting complex gene 6 (LHCA6); FUNCTIONS IN: chlorophyll binding; INVOLVED IN: response to blue light, response to red light, response to far red light, photosynthesis; LOCATED IN: light-harvesting complex, chloroplast; EXPRESSED IN: 24 plant structures; EXPRESSED DURING: 13 growth stages; CON…	-1.45819
1.1.2.1	PS.lightreaction.photosystem I.LHC-I	unigene0111506	Transcript	(at1g34000 : 164.0) Encodes a novel member of the Lhc family from Arabidopsis with one predicted transmembrane alpha-helix closely related to helix I of Lhc protein from PSI (Lhca4). Gene expression is triggered by light stress and both transcript and protein accumulate in a light intensity-dependent manner. Ohp2 is associated with PSI under low- or high-light conditions.; one-helix protein 2 (OH…	-1.9968
1.1.2.1	PS.lightreaction.photosystem I.LHC-I	unigene0123760	Transcript	(at3g54890 : 310.0) Encodes a component of the light harvesting complex associated with photosystem I.; photosystem I light harvesting complex gene 1 (LHCA1); FUNCTIONS IN: chlorophyll binding; INVOLVED IN: response to blue light, response to red light, photosynthesis, light harvesting in photosystem I, response to far red light, photosynthesis; LOCATED IN: light-harvesting complex, chloroplast t…	-2.52908
1.1.2.1	PS.lightreaction.photosystem I.LHC-I	unigene0153488	Transcript	(at1g45474 : 206.0) Encodes a component of the light harvesting complex of photosystem I.; photosystem I light harvesting complex gene 5 (LHCA5); FUNCTIONS IN: pigment binding; INVOLVED IN: photosynthesis, light harvesting in photosystem I, photosynthesis; LOCATED IN: light-harvesting complex, chloroplast thylakoid membrane, photosystem I antenna complex, chloroplast, membrane; EXPRESSED IN: 21 p…	-1.92231
1.1.2.2	PS.lightreaction.photosystem I.PSI polypeptide subunits	unigene0003738	Transcript	(at1g55670 : 209.0) Encodes subunit G of photosystem I, an 11-kDa membrane protein that plays an important role in electron transport between plastocyanin and PSI and is involved in the stability of the PSI complex. PSI-G subunit is bound to PSI-B and is in contact with Lhca1. The protein inserts into thylakoids by a direct or "spontaneous" pathway that does not involve the activities of any know…	-1.6923
1.1.2.2	PS.lightreaction.photosystem I.PSI polypeptide subunits	unigene0021510	Transcript	(p12355|psaf_spiol : 203.0) Photosystem I reaction center subunit III, chloroplast precursor (Light-harvesting complex I 17 kDa protein) (PSI-F) - Spinacia oleracea (Spinach) & (at1g31330 : 195.0) Encodes subunit F of photosystem I.; photosystem I subunit F (PSAF); FUNCTIONS IN: molecular_function unknown; INVOLVED IN: photosynthesis; LOCATED IN: in 7 components; EXPRESSED IN: 25 plant structures…	-1.3437
1.1.2.2	PS.lightreaction.photosystem I.PSI polypeptide subunits	unigene0042528	Transcript	(at1g30380 : 108.0) Encodes subunit K of photosystem I reaction center.; photosystem I subunit K (PSAK); FUNCTIONS IN: molecular_function unknown; INVOLVED IN: photosynthesis; LOCATED IN: thylakoid, chloroplast thylakoid membrane, photosystem I, chloroplast, membrane; EXPRESSED IN: 23 plant structures; EXPRESSED DURING: 13 growth stages; CONTAINS InterPro DOMAIN/s: Photosystem I PsaG/PsaK protein…	-1.23888
1.1.2.2	PS.lightreaction.photosystem I.PSI polypeptide subunits	unigene0051358	Transcript	(at4g12800 : 298.0) Encodes subunit L of photosystem I reaction center.; photosystem I subunit l (PSAL); FUNCTIONS IN: molecular_function unknown; INVOLVED IN: photosynthesis, light reaction, photosynthesis; LOCATED IN: in 7 components; EXPRESSED IN: 24 plant structures; EXPRESSED DURING: 14 growth stages; CONTAINS InterPro DOMAIN/s: Photosystem I reaction centre, subunit XI PsaL (InterPro:IPR003…	-1.20871
1.1.2.2	PS.lightreaction.photosystem I.PSI polypeptide subunits	unigene0051359	Transcript	(at4g12800 : 241.0) Encodes subunit L of photosystem I reaction center.; photosystem I subunit l (PSAL); FUNCTIONS IN: molecular_function unknown; INVOLVED IN: photosynthesis, light reaction, photosynthesis; LOCATED IN: in 7 components; EXPRESSED IN: 24 plant structures; EXPRESSED DURING: 14 growth stages; CONTAINS InterPro DOMAIN/s: Photosystem I reaction centre, subunit XI PsaL (InterPro:IPR003…	-1.49351
1.1.2.2	PS.lightreaction.photosystem I.PSI polypeptide subunits	unigene0055719	Transcript	(p32869|psad_cucsa : 284.0) Photosystem I reaction center subunit II, chloroplast precursor (Photosystem I 20 kDa subunit) (PSI-D) (PS I subunit 5) - Cucumis sativus (Cucumber) & (at4g02770 : 268.0) Encodes a protein predicted by sequence similarity with spinach PsaD to be photosystem I reaction center subunit II (PsaD1); photosystem I subunit D-1 (PSAD-1); FUNCTIONS IN: molecular_function unknow…	-1.24601
1.1.2.2	PS.lightreaction.photosystem I.PSI polypeptide subunits	unigene0056670	Transcript	(at1g52230 : 91.7) photosystem I subunit H2 (PSAH2); FUNCTIONS IN: molecular_function unknown; INVOLVED IN: photosynthesis; LOCATED IN: in 6 components; EXPRESSED IN: 21 plant structures; EXPRESSED DURING: 13 growth stages; CONTAINS InterPro DOMAIN/s: Photosystem I reaction centre subunit VI (InterPro:IPR004928); BEST Arabidopsis thaliana protein match is: photosystem I subunit H-1 (TAIR:AT3G1614…	-1.82381
1.1.2.2	PS.lightreaction.photosystem I.PSI polypeptide subunits	unigene0090653	Transcript	(p12353|psad_spiol : 299.0) Photosystem I reaction center subunit II, chloroplast precursor (Photosystem I 20 kDa subunit) (PSI-D) - Spinacia oleracea (Spinach) & (at1g03130 : 282.0) Encodes a protein predicted by sequence similarity with spinach PsaD to be photosystem I reaction center subunit II (PsaD2); photosystem I subunit D-2 (PSAD-2); FUNCTIONS IN: molecular_function unknown; INVOLVED IN: …	-3.59561
1.1.2.2	PS.lightreaction.photosystem I.PSI polypeptide subunits	unigene0090979	Transcript	(o65107|psan_maize : 85.1) Photosystem I reaction center subunit N, chloroplast precursor (PSI-N) (Fragment) - Zea mays (Maize) & (at5g64040 : 81.3) Encodes the only subunit of photosystem I located entirely in the thylakoid lumen. May be involved in the interaction between plastocyanin and the photosystem I complex.; PSAN; FUNCTIONS IN: calmodulin binding; INVOLVED IN: photosynthetic electron tr…	-1.03763
1.1.3	PS.lightreaction.cytochrome b6/f	unigene0083758	Transcript	(at2g26500 : 112.0) cytochrome b6f complex subunit (petM), putative; Has 37 Blast hits to 37 proteins in 10 species: Archae - 0; Bacteria - 0; Metazoa - 0; Fungi - 0; Plants - 37; Viruses - 0; Other Eukaryotes - 0 (source: NCBI BLink). & (reliability: 224.0) & (original description: no original description)	-1.78513
1.1.3	PS.lightreaction.cytochrome b6/f	unigene0166341	Transcript	(p26291|ucria_pea : 317.0) Cytochrome b6-f complex iron-sulfur subunit, chloroplast precursor (EC 1.10.99.1) (Rieske iron-sulfur protein) (Plastohydroquinone:plastocyanin oxidoreductase iron-sulfur protein) (ISP) (RISP) - Pisum sativum (Garden pea) & (at4g03280 : 314.0) Encodes the Rieske FeS center of cytochrome b6f complex. Gene is expressed in shoot but not in root. Mutant has reduced electron…	-1.11435
1.1.4.2	PS.lightreaction.ATP synthase.beta subunit	unigene0054072	Transcript	(p19023|atpbm_maize : 355.0) ATP synthase subunit beta, mitochondrial precursor (EC 3.6.3.14) - Zea mays (Maize) & (at5g08690 : 348.0) Encodes the mitochondrial ATP synthase beta-subunit. This subunit is encoded by a multigene family of three members (At5g08670, At5g08680, At5g08690) that shared 98% sequence identity at the amino acid level.; ATP synthase alpha/beta family protein; FUNCTIONS IN: …	-5.01037
1.1.4.4	PS.lightreaction.ATP synthase.gamma chain	unigene0132613	Transcript	(p29790|atpg_tobac : 525.0) ATP synthase gamma chain, chloroplast precursor (EC 3.6.3.14) - Nicotiana tabacum (Common tobacco) & (at4g04640 : 509.0) One of two genes (with ATPC2) encoding the gamma subunit of Arabidopsis chloroplast ATP synthase.; ATPC1; FUNCTIONS IN: enzyme regulator activity; INVOLVED IN: photosynthetic electron transport in photosystem II, ATP synthesis coupled proton transpor…	-1.44946
1.1.4.7	PS.lightreaction.ATP synthase.delta chain	unigene0076234	Transcript	(p32980|atpd_tobac : 241.0) ATP synthase delta chain, chloroplast precursor (EC 3.6.3.14) - Nicotiana tabacum (Common tobacco) & (at4g09650 : 225.0) Encodes the chloroplast ATPase delta-subunit.; ATP synthase delta-subunit gene (ATPD); FUNCTIONS IN: hydrogen ion transporting ATP synthase activity, rotational mechanism; INVOLVED IN: response to cold, defense response to bacterium, photosynthetic e…	-1.17206
1.1.4.9	PS.lightreaction.ATP synthase.subunit B_ (ATPX)	unigene0158504	Transcript	(p31853|atpx_spiol : 168.0) ATP synthase B' chain, chloroplast precursor (EC 3.6.3.14) (Subunit II) - Spinacia oleracea (Spinach) & (at4g32260 : 163.0) ATPase, F0 complex, subunit B/B', bacterial/chloroplast; FUNCTIONS IN: hydrogen ion transmembrane transporter activity; INVOLVED IN: defense response to bacterium; LOCATED IN: thylakoid, chloroplast thylakoid membrane, chloroplast, membrane, chlor…	-1.39489
1.1.5.1	PS.lightreaction.other electron carrier (ox/red).plastocyanin	unigene0017124	Transcript	(p00290|plas_lacsa : 171.0) Plastocyanin - Lactuca sativa (Garden lettuce) & (at1g20340 : 157.0) recombination and DNA-damage resistance protein (DRT112) One of two Arabidopsis plastocyanin genes. Predominant form, expressed 10x higher than PETE1. PETE2 is thought to be post-transcriptionally regulated via copper accumulation and is involved in copper homeostasis.; DNA-DAMAGE-REPAIR/TOLERATION PR…	-1.68825
1.1.5.2	PS.lightreaction.other electron carrier (ox/red).ferredoxin	unigene0063744	Transcript	(o04683|fer1_mescr : 138.0) Ferredoxin-1, chloroplast precursor (Ferredoxin I) - Mesembryanthemum crystallinum (Common ice plant) & (at1g10960 : 117.0) ferredoxin 1 (FD1); FUNCTIONS IN: electron carrier activity, iron-sulfur cluster binding, 2 iron, 2 sulfur cluster binding; INVOLVED IN: response to karrikin; LOCATED IN: chloroplast stroma, chloroplast; EXPRESSED IN: 22 plant structures; EXPRESSE…	-1.13287
1.1.5.3	PS.lightreaction.other electron carrier (ox/red).ferredoxin reductase	unigene0040275	Transcript	(p41343|fenr_mescr : 313.0) Ferredoxin--NADP reductase, chloroplast precursor (EC 1.18.1.2) (FNR) - Mesembryanthemum crystallinum (Common ice plant) & (at5g66190 : 305.0) Encodes a leaf-type ferredoxin:NADP(H) oxidoreductase. It is present in both chloroplast stroma and thylakoid membranes but is more abundant in the thylakoid. The affinity of this enzyme for ferredoxin is slightly, but significa…	-1.30678
1.1.6	PS.lightreaction.NADH DH	unigene0041210	Transcript	(at2g01590 : 107.0) Likely a subunit of the chloroplast NAD(P)H dehydrogenase complex, involved in PSI cyclic electron transport. Located in the membrane fraction of chloroplast. Mutant has impaired NAD(P)H dehydrogenase activity.; CHLORORESPIRATORY REDUCTION 3 (CRR3); FUNCTIONS IN: molecular_function unknown; INVOLVED IN: photosynthetic electron transport in photosystem I; LOCATED IN: chloroplas…	-1.79203
1.1.6	PS.lightreaction.NADH DH	unigene0042651	Transcript	(at5g58260 : 234.0) Encodes subunit NDH-N of NAD(P)H:plastoquinone dehydrogenase complex (Ndh complex) present in the thylakoid membrane of chloroplasts. This subunit is thought to be required for Ndh complex assembly.; oxidoreductases, acting on NADH or NADPH, quinone or similar compound as acceptor; FUNCTIONS IN: oxidoreductase activity, acting on NADH or NADPH, quinone or similar compound as a…	-1.26899
1.1.6	PS.lightreaction.NADH DH	unigene0045693	Transcript	(at1g70760 : 164.0) a subunit of the chloroplast NAD(P)H dehydrogenase complex, involved in PSI cyclic electron transport. Located on the thylakoid membrane. Mutant has impaired NAD(P)H dehydrogenase activity.; CHLORORESPIRATORY REDUCTION 23 (CRR23); FUNCTIONS IN: oxidoreductase activity, acting on NADH or NADPH, quinone or similar compound as acceptor; INVOLVED IN: photosynthetic electron transp…	-1.0335
1.1.6	PS.lightreaction.NADH DH	unigene0058158	Transcript	(at4g37925 : 155.0) Encodes subunit NDH-M of NAD(P)H:plastoquinone dehydrogenase complex (Ndh complex) present in the thylakoid membrane of chloroplasts. This subunit is thought to be required for Ndh complex assembly.; subunit NDH-M of NAD(P)H:plastoquinone dehydrogenase complex (NDH-M); FUNCTIONS IN: oxidoreductase activity, acting on NADH or NADPH, quinone or similar compound as acceptor; INVO…	-1.75872
1.1.30	PS.lightreaction.state transition	unigene0002407	Transcript	(at2g23200 : 136.0) Protein kinase superfamily protein; FUNCTIONS IN: kinase activity; INVOLVED IN: protein amino acid phosphorylation; LOCATED IN: endomembrane system; EXPRESSED IN: 20 plant structures; EXPRESSED DURING: 12 growth stages; CONTAINS InterPro DOMAIN/s: Protein kinase, ATP binding site (InterPro:IPR017441), Protein kinase, catalytic domain (InterPro:IPR000719), Serine-threonine/tyro…	11.8124
1.1.30	PS.lightreaction.state transition	unigene0078555	Transcript	(at4g34500 : 478.0) Protein kinase superfamily protein; FUNCTIONS IN: protein serine/threonine kinase activity, protein kinase activity, kinase activity, ATP binding; INVOLVED IN: protein amino acid phosphorylation; LOCATED IN: cellular_component unknown; EXPRESSED IN: 22 plant structures; EXPRESSED DURING: 13 growth stages; CONTAINS InterPro DOMAIN/s: Protein kinase, ATP binding site (InterPro:I…	1.26703
1.1.30	PS.lightreaction.state transition	unigene0088574	Transcript	(at5g59700 : 189.0) Protein kinase superfamily protein; FUNCTIONS IN: kinase activity; INVOLVED IN: protein amino acid phosphorylation; LOCATED IN: plasma membrane; EXPRESSED IN: 8 plant structures; EXPRESSED DURING: 4 anthesis, petal differentiation and expansion stage; CONTAINS InterPro DOMAIN/s: Protein kinase, ATP binding site (InterPro:IPR017441), Malectin/receptor-like protein kinase (Inter…	-4.1867
1.1.30	PS.lightreaction.state transition	unigene0159331	Transcript	(at5g39000 : 209.0) Malectin/receptor-like protein kinase family protein; FUNCTIONS IN: kinase activity; INVOLVED IN: protein amino acid phosphorylation; LOCATED IN: endomembrane system; CONTAINS InterPro DOMAIN/s: Protein kinase, ATP binding site (InterPro:IPR017441), Malectin/receptor-like protein kinase (InterPro:IPR021720), Protein kinase, catalytic domain (InterPro:IPR000719), Serine-threoni…	-3.51096
1.1.40	PS.lightreaction.cyclic electron flow-chlororespiration	unigene0064532	Transcript	(at1g64770 : 400.0) encodes a novel subunit of the chloroplast NAD(P)H dehydrogenase complex, involved in cyclic electron flow around photosystem I to produce ATP.; NDH-dependent cyclic electron flow 1 (NDF2); BEST Arabidopsis thaliana protein match is: NDH-dependent cyclic electron flow 5 (TAIR:AT1G55370.2). & (reliability: 800.0) & (original description: no original description)	-1.71079
1.1.40	PS.lightreaction.cyclic electron flow-chlororespiration	unigene0174134	Transcript	(at2g05620 : 105.0) Involved in electron flow in Photosystem I. Essential for photoprotection.; proton gradient regulation 5 (PGR5); FUNCTIONS IN: electron carrier activity; INVOLVED IN: response to water deprivation, response to high light intensity, photosynthetic electron transport in photosystem I; LOCATED IN: chloroplast thylakoid membrane, chloroplast, chloroplast thylakoid; EXPRESSED IN: 3…	1.98135
1.2.1	PS.photorespiration.phosphoglycolate phosphatase	unigene0033987	Transcript	(at5g47760 : 94.7) serine/threonine protein kinase; 2-phosphoglycolate phosphatase 2 (PGLP2); FUNCTIONS IN: protein serine/threonine kinase activity, phosphoglycolate phosphatase activity; INVOLVED IN: metabolic process; LOCATED IN: chloroplast; EXPRESSED IN: 26 plant structures; EXPRESSED DURING: 13 growth stages; CONTAINS InterPro DOMAIN/s: HAD-superfamily hydrolase, subfamily IIA (InterPro:IPR…	-10.1077
1.2.1	PS.photorespiration.phosphoglycolate phosphatase	unigene0060338	Transcript	(at5g36700 : 111.0) 2-phosphoglycolate phosphatase 1 (PGLP1); FUNCTIONS IN: phosphoglycolate phosphatase activity; INVOLVED IN: metabolic process; EXPRESSED IN: 7 plant structures; CONTAINS InterPro DOMAIN/s: HAD-superfamily hydrolase, subfamily IIA (InterPro:IPR006357), 2-phosphoglycolate phosphatase, eukaryotic (InterPro:IPR006349); BEST Arabidopsis thaliana protein match is: Haloacid dehalogen…	-2.00594
1.2.1	PS.photorespiration.phosphoglycolate phosphatase	unigene0115688	Transcript	(at5g36700 : 250.0) 2-phosphoglycolate phosphatase 1 (PGLP1); FUNCTIONS IN: phosphoglycolate phosphatase activity; INVOLVED IN: metabolic process; EXPRESSED IN: 7 plant structures; CONTAINS InterPro DOMAIN/s: HAD-superfamily hydrolase, subfamily IIA (InterPro:IPR006357), 2-phosphoglycolate phosphatase, eukaryotic (InterPro:IPR006349); BEST Arabidopsis thaliana protein match is: Haloacid dehalogen…	-1.31978
1.2.3	PS.photorespiration.aminotransferases peroxisomal	unigene0103707	Transcript	(p52894|ala2_horvu : 276.0) Alanine aminotransferase 2 (EC 2.6.1.2) (GPT) (Glutamic--pyruvic transaminase 2) (Glutamic--alanine transaminase 2) (ALAAT-2) - Hordeum vulgare (Barley) & (at1g23310 : 275.0) Identified by cloning the gene that corresponded to a purified protein having glyoxylate aminotransferase activity. Localized to the peroxisome and thought to be involved in photorespiration/ meta…	-10.6287
1.2.3	PS.photorespiration.aminotransferases peroxisomal	unigene0118412	Transcript	(at1g70580 : 491.0) Encodes a protein with glyoxylate aminotransferase activity. It can act on a number of different small substrates and amino acids in vitro.; alanine-2-oxoglutarate aminotransferase 2 (AOAT2); FUNCTIONS IN: glycine:2-oxoglutarate aminotransferase activity, L-alanine:2-oxoglutarate aminotransferase activity, alanine-glyoxylate transaminase activity; INVOLVED IN: photorespiration…	-1.1924
1.2.4.2	PS.photorespiration.glycine cleavage.T subunit	unigene0157557	Transcript	(p49363|gcst_flapr : 791.0) Aminomethyltransferase, mitochondrial precursor (EC 2.1.2.10) (Glycine cleavage system T protein) (GCVT) - Flaveria pringlei & (at1g11860 : 730.0) Glycine cleavage T-protein family; FUNCTIONS IN: aminomethyltransferase activity; EXPRESSED IN: 23 plant structures; EXPRESSED DURING: 14 growth stages; CONTAINS InterPro DOMAIN/s: Glycine cleavage system T protein (InterPro…	-1.6238
1.2.4.4	PS.photorespiration.glycine cleavage.H protein	unigene0044619	Transcript	(p49359|gcsh_flapr : 125.0) Glycine cleavage system H protein, mitochondrial precursor - Flaveria pringlei & (at1g32470 : 105.0) Single hybrid motif superfamily protein; FUNCTIONS IN: glycine dehydrogenase (decarboxylating) activity; INVOLVED IN: glycine catabolic process, glycine decarboxylation via glycine cleavage system; LOCATED IN: mitochondrion, glycine cleavage complex, chloroplast; EXPRES…	-1.94037
1.2.6	PS.photorespiration.hydroxypyruvate reductase	unigene0154299	Transcript	(at2g45630 : 200.0) D-isomer specific 2-hydroxyacid dehydrogenase family protein; FUNCTIONS IN: NAD or NADH binding, oxidoreductase activity, acting on the CH-OH group of donors, NAD or NADP as acceptor, binding, catalytic activity, cofactor binding; INVOLVED IN: metabolic process; EXPRESSED IN: stem; CONTAINS InterPro DOMAIN/s: D-isomer specific 2-hydroxyacid dehydrogenase, catalytic domain (Int…	-1.2007
1.3.2	PS.calvin cycle.rubisco small subunit	unigene0057808	Transcript	(q39744|rbs2_flapr : 307.0) Ribulose bisphosphate carboxylase small chain 2, chloroplast precursor (EC 4.1.1.39) (RuBisCO small subunit 2) - Flaveria pringlei & (at5g38430 : 282.0) Ribulose bisphosphate carboxylase (small chain) family protein; FUNCTIONS IN: ribulose-bisphosphate carboxylase activity; INVOLVED IN: carbon fixation, response to blue light, response to red light, response to far red…	-1.84983
1.3.2	PS.calvin cycle.rubisco small subunit	unigene0172241	Transcript	(p08705|rbs_helan : 333.0) Ribulose bisphosphate carboxylase small chain, chloroplast precursor (EC 4.1.1.39) (RuBisCO small subunit) - Helianthus annuus (Common sunflower) & (at5g38430 : 286.0) Ribulose bisphosphate carboxylase (small chain) family protein; FUNCTIONS IN: ribulose-bisphosphate carboxylase activity; INVOLVED IN: carbon fixation, response to blue light, response to red light, respo…	-2.20091
1.3.3	PS.calvin cycle.phosphoglycerate kinase	unigene0036099	Transcript	(at3g12780 : 493.0) nuclear phosphoglycerate kinase (PGK1); phosphoglycerate kinase 1 (PGK1); FUNCTIONS IN: phosphoglycerate kinase activity; INVOLVED IN: response to cadmium ion, response to cold, glycolysis, peptidyl-cysteine S-nitrosylation; LOCATED IN: in 11 components; EXPRESSED IN: 26 plant structures; EXPRESSED DURING: 15 growth stages; CONTAINS InterPro DOMAIN/s: Phosphoglycerate kinase, …	-1.07763
1.3.3	PS.calvin cycle.phosphoglycerate kinase	unigene0107908	Transcript	(q9sbn4|pgkh_volca : 371.0) Phosphoglycerate kinase, chloroplast precursor (EC 2.7.2.3) - Volvox carteri & (at1g56190 : 360.0) Phosphoglycerate kinase family protein; FUNCTIONS IN: phosphoglycerate kinase activity; INVOLVED IN: glycolysis; LOCATED IN: thylakoid, mitochondrion, chloroplast, membrane; EXPRESSED IN: 25 plant structures; EXPRESSED DURING: 14 growth stages; CONTAINS InterPro DOMAIN/s:…	-5.74664
1.3.4	PS.calvin cycle.GAP	unigene0137788	Transcript	(p12859|g3pb_pea : 698.0) Glyceraldehyde-3-phosphate dehydrogenase B, chloroplast precursor (EC 1.2.1.13) (NADP-dependent glyceraldehydephosphate dehydrogenase subunit B) - Pisum sativum (Garden pea) & (at1g42970 : 684.0) Encodes chloroplast localized glyceraldehyde-3-phosphate dehydrogenase that can use both NADH and NADPH to reduce 1,3-diphosphate glycerate. It forms A2B2 heterotetramers with G…	-1.58413
1.3.4	PS.calvin cycle.GAP	unigene0170765	Transcript	(at1g12900 : 560.0) glyceraldehyde 3-phosphate dehydrogenase A subunit 2 (GAPA-2); FUNCTIONS IN: NAD or NADH binding, glyceraldehyde-3-phosphate dehydrogenase activity; INVOLVED IN: oxidation reduction, glycolysis, glucose metabolic process; EXPRESSED IN: 22 plant structures; EXPRESSED DURING: 13 growth stages; CONTAINS InterPro DOMAIN/s: Glyceraldehyde 3-phosphate dehydrogenase subfamily (InterP…	-1.31487
1.3.4	PS.calvin cycle.GAP	unigene0170768	Transcript	(at1g12900 : 159.0) glyceraldehyde 3-phosphate dehydrogenase A subunit 2 (GAPA-2); FUNCTIONS IN: NAD or NADH binding, glyceraldehyde-3-phosphate dehydrogenase activity; INVOLVED IN: oxidation reduction, glycolysis, glucose metabolic process; EXPRESSED IN: 22 plant structures; EXPRESSED DURING: 13 growth stages; CONTAINS InterPro DOMAIN/s: Glyceraldehyde 3-phosphate dehydrogenase subfamily (InterP…	-1.61344
1.3.5	PS.calvin cycle.TPI	unigene0048564	Transcript	(at3g55440 : 248.0) Encodes triosephosphate isomerase.; triosephosphate isomerase (TPI); FUNCTIONS IN: triose-phosphate isomerase activity, copper ion binding; INVOLVED IN: in 7 processes; LOCATED IN: in 8 components; EXPRESSED IN: 27 plant structures; EXPRESSED DURING: 15 growth stages; CONTAINS InterPro DOMAIN/s: Triosephosphate isomerase, active site (InterPro:IPR020861), Aldolase-type TIM bar…	-10.4478
1.3.5	PS.calvin cycle.TPI	unigene0048565	Transcript	(at3g55440 : 268.0) Encodes triosephosphate isomerase.; triosephosphate isomerase (TPI); FUNCTIONS IN: triose-phosphate isomerase activity, copper ion binding; INVOLVED IN: in 7 processes; LOCATED IN: in 8 components; EXPRESSED IN: 27 plant structures; EXPRESSED DURING: 15 growth stages; CONTAINS InterPro DOMAIN/s: Triosephosphate isomerase, active site (InterPro:IPR020861), Aldolase-type TIM bar…	-11.2935
1.3.6	PS.calvin cycle.aldolase	unigene0099340	Transcript	(at4g26530 : 415.0) Aldolase superfamily protein; FUNCTIONS IN: fructose-bisphosphate aldolase activity; INVOLVED IN: glycolysis, metabolic process; EXPRESSED IN: 17 plant structures; EXPRESSED DURING: 11 growth stages; CONTAINS InterPro DOMAIN/s: Aldolase-type TIM barrel (InterPro:IPR013785), Fructose-bisphosphate aldolase, class-I (InterPro:IPR000741); BEST Arabidopsis thaliana protein match is…	-1.29911
1.3.6	PS.calvin cycle.aldolase	unigene0114739	Transcript	(p29356|alf_spiol : 421.0) Fructose-bisphosphate aldolase, cytoplasmic isozyme (EC 4.1.2.13) - Spinacia oleracea (Spinach) & (at4g26530 : 416.0) Aldolase superfamily protein; FUNCTIONS IN: fructose-bisphosphate aldolase activity; INVOLVED IN: glycolysis, metabolic process; EXPRESSED IN: 17 plant structures; EXPRESSED DURING: 11 growth stages; CONTAINS InterPro DOMAIN/s: Aldolase-type TIM barrel (…	-11.5635
1.3.7	PS.calvin cycle.FBPase	unigene0069326	Transcript	(o64422|f16p1_orysa : 370.0) Fructose-1,6-bisphosphatase, chloroplast precursor (EC 3.1.3.11) (D-fructose-1,6-bisphosphate 1-phosphohydrolase) (FBPase) - Oryza sativa (Rice) & (at3g54050 : 365.0) Encodes HCEF1 (High Cyclic Electron Flow 1). Mutant phenotype: constitutively elevated electron flow (CEFI).; high cyclic electron flow 1 (HCEF1); FUNCTIONS IN: fructose 1,6-bisphosphate 1-phosphatase ac…	-1.56033
1.3.8	PS.calvin cycle.transketolase	unigene0089181	Transcript	(q43848|tktc_soltu : 150.0) Transketolase, chloroplast precursor (EC 2.2.1.1) (TK) - Solanum tuberosum (Potato) & (at3g21500 : 124.0) Encodes a protein postulated to have 1-deoxy-D-xylulose 5-phosphate synthase activity.; 1-deoxy-D-xylulose 5-phosphate synthase 1 (DXPS1); FUNCTIONS IN: 1-deoxy-D-xylulose-5-phosphate synthase activity; INVOLVED IN: metabolic process, terpenoid biosynthetic process…	-11.7977
1.3.9	PS.calvin cycle.seduheptulose bisphosphatase	unigene0102172	Transcript	(at3g55800 : 634.0) Encodes the chloroplast enzyme sedoheptulose-1,7-bisphosphatase (SBPase), involved in the carbon reduction of the Calvin cycle. Increase in SBPase activity in transgenic lines accumulate up to 50% more sucrose and starch than wild-type.; sedoheptulose-bisphosphatase (SBPASE); FUNCTIONS IN: sedoheptulose-bisphosphatase activity, phosphoric ester hydrolase activity; INVOLVED IN:…	-1.06955
1.3.10	PS.calvin cycle.Rib5P Isomerase	unigene0051124	Transcript	(at3g04790 : 360.0) Ribose 5-phosphate isomerase, type A protein; FUNCTIONS IN: ribose-5-phosphate isomerase activity; INVOLVED IN: defense response to bacterium, reductive pentose-phosphate cycle; LOCATED IN: thylakoid, chloroplast thylakoid membrane, chloroplast stroma, chloroplast, chloroplast envelope; EXPRESSED IN: 26 plant structures; EXPRESSED DURING: 14 growth stages; CONTAINS InterPro DO…	-1.5061
1.3.12	PS.calvin cycle.PRK	unigene0088381	Transcript	(at1g32060 : 357.0) phosphoribulokinase (PRK); FUNCTIONS IN: protein binding, phosphoribulokinase activity, ATP binding; INVOLVED IN: response to cold, defense response to bacterium, biosynthetic process, peptidyl-cysteine S-nitrosylation; LOCATED IN: in 8 components; EXPRESSED IN: 24 plant structures; EXPRESSED DURING: 15 growth stages; CONTAINS InterPro DOMAIN/s: Phosphoribulokinase/uridine kin…	-1.5703
1.3.13	PS.calvin cycle.rubisco interacting	unigene0096273	Transcript	(at1g14030 : 639.0) Rubisco methyltransferase family protein; FUNCTIONS IN: [ribulose-bisphosphate carboxylase]-lysine N-methyltransferase activity; LOCATED IN: chloroplast, chloroplast stroma; EXPRESSED IN: 20 plant structures; EXPRESSED DURING: 13 growth stages; CONTAINS InterPro DOMAIN/s: Rubisco methyltransferase (InterPro:IPR011192), SET domain (InterPro:IPR001214), Rubisco LSMT substrate-bi…	-1.10919
1.3.13	PS.calvin cycle.rubisco interacting	unigene0097087	Transcript	(q40281|rca_maldo : 745.0) Ribulose bisphosphate carboxylase/oxygenase activase, chloroplast precursor (RuBisCO activase) (RA) - Malus domestica (Apple) (Malus sylvestris) & (at2g39730 : 712.0) Rubisco activase, a nuclear-encoded chloroplast protein that consists of two isoforms arising from alternative splicing in most plants. Required for the light activation of rubisco.; rubisco activase (RCA)…	-1.55399
