# Supplementary material for: Key factors for differential drought tolerance in two contrasting wild materials of Artemisia wellbyi identified using comparative transcriptomics
Source: BMC Plant Biol. 2022 Sep 17;22:445. doi: 10.1186/s12870-022-03830-3 (PMC9482295; doi:10.1186/s12870-022-03830-3)
Supplement: Supplementary file 12 — Additional file 12: Table S12. DEGs involved in starch and sucrose metabolism in tolerant material. [file 12870_2022_3830_MOESM12_ESM.xlsx]

## Sheet: Sheet1
Table S12 DEGs involved in starch and sucrose metabolism in tolerant material
Binname	id	type	description	log2FC
major CHO metabolism.synthesis.sucrose.SPS	unigene0000300	Transcript	(p31928|sps_spiol : 99.4) Sucrose-phosphate synthase (EC 2.4.1.14) (UDP-glucose-fructose-phosphate glucosyltransferase) - Spinacia oleracea (Spinach) & (at5g20280 : 94.4) Encodes a protein with putative sucrose-phosphate synthase activity. When the gene was expressed in transgenic tobacco plants, a clear trend for increased SPS activity was noted.; sucrose phosphate synthase 1F (SPS1F); FUNCTIONS…	-2.77831
major CHO metabolism.synthesis.sucrose.SPS	unigene0081242	Transcript	(at4g10120 : 1046.0) Encodes a protein with putative sucrose-phosphate synthase activity.; ATSPS4F; FUNCTIONS IN: transferase activity, transferring glycosyl groups; INVOLVED IN: biosynthetic process, sucrose metabolic process; LOCATED IN: plasma membrane; EXPRESSED IN: 19 plant structures; EXPRESSED DURING: 10 growth stages; CONTAINS InterPro DOMAIN/s: Sucrose-phosphate synthase (InterPro:IPR006…	-1.18815
major CHO metabolism.synthesis.sucrose.FBPase	unigene0063569	Transcript	(p46276|f16p2_soltu : 460.0) Fructose-1,6-bisphosphatase, cytosolic (EC 3.1.3.11) (D-fructose-1,6-bisphosphate 1-phosphohydrolase) (FBPase) (CY-F1) - Solanum tuberosum (Potato) & (at1g43670 : 437.0) Inositol monophosphatase family protein; FUNCTIONS IN: fructose 1,6-bisphosphate 1-phosphatase activity, phosphoric ester hydrolase activity; INVOLVED IN: carbohydrate metabolic process, fructose meta…	-1.103
major CHO metabolism.synthesis.starch	unigene0140622	Transcript	(at1g77130 : 91.7) plant glycogenin-like starch initiation protein 2 (PGSIP2); CONTAINS InterPro DOMAIN/s: Glycosyl transferase, family 8 (InterPro:IPR002495); BEST Arabidopsis thaliana protein match is: plant glycogenin-like starch initiation protein 1 (TAIR:AT3G18660.3); Has 1471 Blast hits to 1463 proteins in 343 species: Archae - 0; Bacteria - 240; Metazoa - 259; Fungi - 287; Plants - 508; Vi…	-6.8802
major CHO metabolism.synthesis.starch.AGPase	unigene0004023	Transcript	(q00081|glgl1_soltu : 116.0) Glucose-1-phosphate adenylyltransferase large subunit 1 (EC 2.7.7.27) (ADP-glucose synthase) (ADP-glucose pyrophosphorylase) (AGPase S) (Alpha-D-glucose-1-phosphate adenyl transferase) (Fragment) - Solanum tuberosum (Potato) & (at1g27680 : 114.0) ADP-glucose pyrophosphorylase catalyzes the first, rate limiting step in starch biosynthesis. The large subunit plays a reg…	10.6135
major CHO metabolism.synthesis.starch.AGPase	unigene0095031	Transcript	(at5g19220 : 457.0) Encodes the large subunit of ADP-glucose pyrophosphorylase which catalyzes the first, rate limiting step in starch biosynthesis. The large subunit plays a regulatory role whereas the small subunit (ApS) is the catalytic isoform. Four isoforms (ApL1-4) have been identified. ApL1 is the major large subunit isoform present in leaves. Mutational analysis of APS1 suggests that APL1…	-1.57884
major CHO metabolism.synthesis.starch.AGPase	unigene0127863	Transcript	(q9m462|glgs_brana : 629.0) Glucose-1-phosphate adenylyltransferase small subunit, chloroplast precursor (EC 2.7.7.27) (ADP-glucose synthase) (ADP-glucose pyrophosphorylase) (AGPase B) (Alpha-D-glucose-1-phosphate adenyl transferase) - Brassica napus (Rape) & (at5g48300 : 622.0) Encodes the small subunit of ADP-glucose pyrophosphorylase. The small subunit is the catalytic isoform responsible for …	-1.57797
major CHO metabolism.synthesis.starch.ADP Glucose Phosphorylase	unigene0025897	Transcript	(at5g18200 : 86.3) encodes an adenylyltransferase; UTP:galactose-1-phosphate uridylyltransferases;ribose-5-phosphate adenylyltransferases; CONTAINS InterPro DOMAIN/s: Galactose-1-phosphate uridyl transferase, N-terminal (InterPro:IPR005849), Histidine triad-like motif (InterPro:IPR011146), Galactose-1-phosphate uridyl transferase, class I (InterPro:IPR001937), Histidine triad motif (InterPro:IPR0…	-10.7566
major CHO metabolism.degradation.sucrose.fructokinase	unigene0018058	Transcript	(at1g69200 : 528.0) Encodes a fructokinase-like protein (AT3G54090/FLN1, AT1G69200/FLN2), a member of the pfkB-carbohydrate kinase family. FLN1 and FLN2 are potential plastidial thioredoxin z (TRX z) targets.; fructokinase-like 2 (FLN2); FUNCTIONS IN: kinase activity; INVOLVED IN: acetate fermentation, sucrose biosynthetic process, sucrose catabolic process, using beta-fructofuranosidase; LOCATED…	-1.01566
major CHO metabolism.degradation.sucrose.fructokinase	unigene0041284	Transcript	(at1g66430 : 280.0) pfkB-like carbohydrate kinase family protein; FUNCTIONS IN: kinase activity, ribokinase activity; INVOLVED IN: D-ribose metabolic process, acetate fermentation, sucrose biosynthetic process, sucrose catabolic process, using beta-fructofuranosidase; LOCATED IN: chloroplast, chloroplast stroma; EXPRESSED IN: 22 plant structures; EXPRESSED DURING: 14 growth stages; CONTAINS Inter…	-1.056
major CHO metabolism.degradation.sucrose.invertases.neutral	unigene0047542	Transcript	(at1g56560 : 313.0) Plant neutral invertase family protein; FUNCTIONS IN: catalytic activity, beta-fructofuranosidase activity; INVOLVED IN: biological_process unknown; EXPRESSED IN: 24 plant structures; EXPRESSED DURING: 14 growth stages; CONTAINS InterPro DOMAIN/s: Plant neutral invertase (InterPro:IPR006937), Six-hairpin glycosidase-like (InterPro:IPR008928); BEST Arabidopsis thaliana protein …	1.94387
major CHO metabolism.degradation.sucrose.invertases.cell wall	unigene0020746	Transcript	(at3g13790 : 620.0) Encodes a protein with invertase activity.; ATBFRUCT1; CONTAINS InterPro DOMAIN/s: Glycoside hydrolase, family 32 (InterPro:IPR001362), Glycosyl hydrolases family 32, N-terminal (InterPro:IPR013148), Glycosyl hydrolase family 32, C-terminal (InterPro:IPR013189), Concanavalin A-like lectin/glucanase (InterPro:IPR008985); BEST Arabidopsis thaliana protein match is: beta-fructofu…	-1.61938
major CHO metabolism.degradation.sucrose.invertases.cell wall	unigene0107967	Transcript	(at1g55120 : 137.0) Encodes a protein with fructan exohydrolase (FEH) activity acting on levan-type fructans (6-FEH, levanase). The enzyme does not have invertase activity.; beta-fructofuranosidase 5 (FRUCT5); FUNCTIONS IN: hydrolase activity, hydrolyzing O-glycosyl compounds, levanase activity; INVOLVED IN: carbohydrate metabolic process; EXPRESSED IN: 23 plant structures; EXPRESSED DURING: 13 g…	2.04991
major CHO metabolism.degradation.sucrose.invertases.vacuolar	unigene0129488	Transcript	(p80065|invb_dauca : 840.0) Beta-fructofuranosidase, soluble isoenzyme I precursor (EC 3.2.1.26) (Sucrose hydrolase) (Invertase) (Saccharase) - Daucus carota (Carrot) & (at1g12240 : 799.0) ATBETAFRUCT4; FUNCTIONS IN: hydrolase activity, hydrolyzing O-glycosyl compounds, beta-fructofuranosidase activity; INVOLVED IN: sucrose catabolic process, using beta-fructofuranosidase, carbohydrate metabolic …	1.15578
major CHO metabolism.degradation.sucrose.hexokinase	unigene0070889	Transcript	(q1wm16|hxk7_orysa : 256.0) Hexokinase-7 (EC 2.7.1.1) (Hexokinase-6) - Oryza sativa (Rice) & (at2g19860 : 233.0) Encodes a protein with hexokinase activity (AtHXK2) and acts as a sensor for plant sugar responses.; hexokinase 2 (HXK2); CONTAINS InterPro DOMAIN/s: Hexokinase, N-terminal (InterPro:IPR022672), Hexokinase, conserved site (InterPro:IPR019807), Hexokinase, C-terminal (InterPro:IPR022673…	-11.4322
major CHO metabolism.degradation.sucrose.Susy	unigene0132148	Transcript	(at4g02280 : 1192.0) Encodes a protein with sucrose synthase activity (SUS3). It appears to be important for sucrose metabolism in developing seeds, especially during the late maturation phase, about 18 days after flowering.; sucrose synthase 3 (SUS3); CONTAINS InterPro DOMAIN/s: Sucrose synthase, plant/cyanobacteria (InterPro:IPR012820), Sucrose synthase (InterPro:IPR000368), Glycosyl transferas…	2.45355
major CHO metabolism.degradation.sucrose.Susy	unigene0172753	Transcript	(p49035|sus1_dauca : 1403.0) Sucrose synthase isoform I (EC 2.4.1.13) (Sucrose-UDP glucosyltransferase 1) (Susy*Dc1) - Daucus carota (Carrot) & (at3g43190 : 1281.0) Encodes a protein with sucrose synthase activity (SUS4).; sucrose synthase 4 (SUS4); FUNCTIONS IN: UDP-glycosyltransferase activity, sucrose synthase activity, transferase activity, transferring glycosyl groups; INVOLVED IN: sucrose b…	1.10917
major CHO metabolism.degradation.sucrose.misc	unigene0129922	Transcript	(at3g27570 : 300.0) Sucrase/ferredoxin-like family protein; FUNCTIONS IN: molecular_function unknown; INVOLVED IN: biological_process unknown; LOCATED IN: endomembrane system; EXPRESSED IN: 22 plant structures; EXPRESSED DURING: 13 growth stages; CONTAINS InterPro DOMAIN/s: Thioredoxin fold (InterPro:IPR012335), Sucraseferredoxin-like (InterPro:IPR009737), Thioredoxin-like fold (InterPro:IPR01233…	-1.41363
major CHO metabolism.degradation.starch.starch cleavage	unigene0025824	Transcript	(q653v7|aglu_orysa : 85.5) Probable alpha-glucosidase Os06g0675700 precursor (EC 3.2.1.20) (Maltase) - Oryza sativa (Rice) & (at3g23640 : 84.7) heteroglycan glucosidase 1 (HGL1); FUNCTIONS IN: hydrolase activity, hydrolyzing O-glycosyl compounds; INVOLVED IN: carbohydrate metabolic process; LOCATED IN: chloroplast; EXPRESSED IN: 22 plant structures; EXPRESSED DURING: 13 growth stages; CONTAINS In…	-7.22239
major CHO metabolism.degradation.starch.starch cleavage.alpha amylase	unigene0161241	Transcript	(at1g76130 : 522.0) alpha-amylase, putative / 1,4-alpha-D-glucan glucanohydrolase, putative, strong similarity to alpha-amylase GI:7532799 from (Malus x domestica);contains Pfam profile PF00128: Alpha amylase, catalytic domain. Predicted to be secreted based on SignalP analysis.; alpha-amylase-like 2 (AMY2); FUNCTIONS IN: cation binding, catalytic activity, alpha-amylase activity, calcium ion bin…	2.36591
major CHO metabolism.degradation.starch.starch cleavage.beta amylase	unigene0000811	Transcript	(at3g23920 : 394.0) Encodes a chloroplast beta-amylase. Is necessary for leaf starch breakdown in the absence of BAM3.; beta-amylase 1 (BAM1); FUNCTIONS IN: beta-amylase activity; INVOLVED IN: response to water deprivation, starch catabolic process; LOCATED IN: cytosol, nucleus; EXPRESSED IN: 25 plant structures; EXPRESSED DURING: 15 growth stages; CONTAINS InterPro DOMAIN/s: Glycoside hydrolase,…	1.1745
major CHO metabolism.degradation.starch.starch cleavage.beta amylase	unigene0020117	Transcript	(at2g45880 : 181.0) beta-amylase 7 (BAM7); FUNCTIONS IN: cation binding, beta-amylase activity, catalytic activity; INVOLVED IN: cellulose biosynthetic process, carbohydrate metabolic process, polysaccharide catabolic process; LOCATED IN: cellular_component unknown; EXPRESSED IN: 19 plant structures; EXPRESSED DURING: 12 growth stages; CONTAINS InterPro DOMAIN/s: Glycoside hydrolase, family 14, c…	1.31783
major CHO metabolism.degradation.starch.starch phosphorylase	unigene0005654	Transcript	(p32811|phsh_soltu : 1491.0) Alpha-glucan phosphorylase, H isozyme (EC 2.4.1.1) (Starch phosphorylase H) - Solanum tuberosum (Potato) & (at3g46970 : 1424.0) Encodes a cytosolic alpha-glucan phosphorylase. In vitro, the enzyme has a preference for branched polysaccharides, such as glycogen.; alpha-glucan phosphorylase 2 (PHS2); FUNCTIONS IN: phosphorylase activity, transferase activity, transferri…	-1.28664
major CHO metabolism.degradation.starch.starch phosphorylase	unigene0014705	Transcript	(p32811|phsh_soltu : 322.0) Alpha-glucan phosphorylase, H isozyme (EC 2.4.1.1) (Starch phosphorylase H) - Solanum tuberosum (Potato) & (at3g46970 : 294.0) Encodes a cytosolic alpha-glucan phosphorylase. In vitro, the enzyme has a preference for branched polysaccharides, such as glycogen.; alpha-glucan phosphorylase 2 (PHS2); FUNCTIONS IN: phosphorylase activity, transferase activity, transferring…	-1.79494
major CHO metabolism.degradation.starch.starch phosphorylase	unigene0074979	Transcript	(p32811|phsh_soltu : 99.8) Alpha-glucan phosphorylase, H isozyme (EC 2.4.1.1) (Starch phosphorylase H) - Solanum tuberosum (Potato) & (at3g46970 : 99.0) Encodes a cytosolic alpha-glucan phosphorylase. In vitro, the enzyme has a preference for branched polysaccharides, such as glycogen.; alpha-glucan phosphorylase 2 (PHS2); FUNCTIONS IN: phosphorylase activity, transferase activity, transferring g…	1.77191
major CHO metabolism.degradation.starch.starch phosphorylase	unigene0120940	Transcript	(at3g29320 : 199.0) Encodes a plastidic alpha-glucan phosphorylase. In vitro, the enzyme has a preference for maltooligosaccharides, such as maltoheptaose.; Glycosyl transferase, family 35; FUNCTIONS IN: phosphorylase activity, transferase activity, transferring glycosyl groups; INVOLVED IN: response to water deprivation, response to temperature stimulus; LOCATED IN: chloroplast stroma, chloropla…	-9.99435
major CHO metabolism.degradation.starch.starch phosphorylase	unigene0169943	Transcript	(p32811|phsh_soltu : 749.0) Alpha-glucan phosphorylase, H isozyme (EC 2.4.1.1) (Starch phosphorylase H) - Solanum tuberosum (Potato) & (at3g46970 : 745.0) Encodes a cytosolic alpha-glucan phosphorylase. In vitro, the enzyme has a preference for branched polysaccharides, such as glycogen.; alpha-glucan phosphorylase 2 (PHS2); FUNCTIONS IN: phosphorylase activity, transferase activity, transferring…	-9.14636
major CHO metabolism.degradation.starch.D enzyme	unigene0018079	Transcript	(at2g40840 : 810.0) Encodes a cytosolic protein with transglucosidase and amylomaltase activity. It is an essential component of the pathway from starch to sucrose and cellular metabolism in leaves at night. The protein binds to heteroglycans and utilizes glucose, mannose and xylose as acceptors. Fucose and galactose can also act as acceptors but less efficiently than the previous three. It was a…	-1.0284
major CHO metabolism.degradation.starch.transporter	unigene0044051	Transcript	(q7xtq5|mex1_orysa : 426.0) Maltose excess protein 1-like, chloroplast precursor - Oryza sativa (Rice) & (at5g17520 : 410.0) Encodes a maltose transporter that is expressed in leaves and roots. Mutations at the MEX1 locus cause accumulation of both starch and maltose in leaves, with maltose levels at least 40 times higher than that of wild-type. This gene encodes a protein located in the chloropl…	-1.32049
major CHO metabolism.degradation.starch.transporter	unigene0154185	Transcript	(at1g75220 : 162.0) Major facilitator superfamily protein; FUNCTIONS IN: carbohydrate transmembrane transporter activity, sugar:hydrogen symporter activity; INVOLVED IN: transport, transmembrane transport; LOCATED IN: plasma membrane, membrane; EXPRESSED IN: 25 plant structures; EXPRESSED DURING: 15 growth stages; CONTAINS InterPro DOMAIN/s: Sugar transporter, conserved site (InterPro:IPR005829),…	-11.2896
major CHO metabolism.degradation.starch.transporter	unigene0165555	Transcript	(at5g46110 : 87.0) mutant has Altered acclimation responses; Chloroplast Triose Phosphate Translocator; ACCLIMATION OF PHOTOSYNTHESIS TO ENVIRONMENT 2 (APE2); FUNCTIONS IN: antiporter activity; INVOLVED IN: transport; LOCATED IN: chloroplast, membrane; EXPRESSED IN: 24 plant structures; EXPRESSED DURING: 13 growth stages; CONTAINS InterPro DOMAIN/s: Protein of unknown function DUF250 (InterPro:IP…	2.41631
