# Supplementary material for: Key factors for differential drought tolerance in two contrasting wild materials of Artemisia wellbyi identified using comparative transcriptomics
Source: BMC Plant Biol. 2022 Sep 17;22:445. doi: 10.1186/s12870-022-03830-3 (PMC9482295; doi:10.1186/s12870-022-03830-3)
Supplement: Supplementary file 14 — Additional file 14: Table S14. Differentially expressed MAPKs in drought-tolerant A.wellbyi. [file 12870_2022_3830_MOESM14_ESM.xlsx]

## Sheet: Sheet1
Table S14 Differentially expressed MAPKs
Binname	id	description	log2FC
signalling.MAP kinases	unigene0002649	protein with similarity to MAPKKKs	1.11797
signalling.MAP kinases	unigene0004027	MAP kinase kinase 2 (MKK2)	-1.09259
signalling.MAP kinases	unigene0012936	mitogen-activated protein kinase kinase kinase 14 (MAPKKK14)	1.86503
signalling.MAP kinases	unigene0012937	mitogen-activated protein kinase kinase kinase 14 (MAPKKK14)	-2.46522
signalling.MAP kinases	unigene0020458	SWIM zinc finger family protein / mitogen-activated protein kinase kinase kinase (MAPKKK)-related	2.03766
signalling.MAP kinases	unigene0051349	protein with similarity to MAP kinases (MAPK9)	1.48177
signalling.MAP kinases	unigene0062989	PAS domain-containing protein tyrosine kinase family protein	2.87289
signalling.MAP kinases	unigene0075691	Mitogen-activated protein kinase 1 (EC 2.7.11.24) (MAP kinase 1)	3.79894
signalling.MAP kinases	unigene0108728	mitogen-activated protein kinase kinase kinase 5 (MAPKKK5)	3.02208
signalling.MAP kinases	unigene0134141	PLC-like phosphodiesterases superfamily protein	1.02469
signalling.MAP kinases	unigene0149565	Mitogen-activated protein kinase kinase 1 (EC 2.7.12.2) (MAP kinase kinase 1)	3.04481
signalling.MAP kinases	unigene0173996	PAS domain-containing protein tyrosine kinase family protein	2.51937
