# Supplementary material for: Key factors for differential drought tolerance in two contrasting wild materials of Artemisia wellbyi identified using comparative transcriptomics
Source: BMC Plant Biol. 2022 Sep 17;22:445. doi: 10.1186/s12870-022-03830-3 (PMC9482295; doi:10.1186/s12870-022-03830-3)
Supplement: Supplementary file 15 — Additional file 15: Table S15. Protein phosphorylation genes in the drought-tolerant A.wellbyi under drought stress. [file 12870_2022_3830_MOESM15_ESM.xlsx]

## Sheet: Sheet1
Table S15 Protein phosphorylation genes
Gene ID	Gene symbol	Log2FC	description
Unigene0000102	FER	1.38775	PWA43223.1 Concanavalin A-like lectin/glucanase, subgroup [Artemisia annua]
Unigene0000345	At5g39000	3.88982	PWA58280.1 serine-threonine/tyrosine-protein kinase catalytic domain-containing protein [Artemisia annua]
Unigene0000472	MIK2	-2.31845	PWA50525.1 leucine-rich repeat receptor-like protein kinase family protein [Artemisia annua]
Unigene0000551	At5g38990	-4.73094	PWA57960.1 C2 domain, Formin, FH2 domain, Protein-tyrosine phosphatase-like protein [Artemisia annua]
Unigene0000607	ANX1	8.97871	PWA59762.1 concanavalin A-like lectin/glucanase domain, Serine/threonine-protein kinase Rad53 [Artemisia annua]
Unigene0000642	LRK10L-1.2	1.965	PWA60630.1 protein kinase family protein [Artemisia annua]
Unigene0000726	At2g23200	-1.88862	PWA48247.1 protein kinase superfamily protein [Artemisia annua]
Unigene0000733	At5g38990	2.46273	PWA93662.1 Protein kinase, ATP binding site-containing protein [Artemisia annua]
Unigene0000816	At2g19130	1.17078	PWA46496.1 S-locus glycoprotein domain-containing protein [Artemisia annua]
Unigene0000832	--	2.96428	PWA64866.1 IQ-domain 22 [Artemisia annua]
Unigene0001142	At2g19130	1.4348	PWA83675.1 S-locus glycoprotein domain-containing protein [Artemisia annua]
Unigene0001166	WAK5	1.25382	XP_023734819.1 wall-associated receptor kinase 2-like [Lactuca sativa]
Unigene0001248	XA21	1.36386	PWA75131.1 leucine-rich repeat protein [Artemisia annua]
Unigene0001252	FER	1.98525	PWA99357.1 receptor-like tyrosine-protein kinase kin-15 [Artemisia annua]
Unigene0001267	PBL7	3.97362	PWA91733.1 protein kinase-like domain-containing protein [Artemisia annua]
Unigene0001288	--	5.61143	PWA76986.1 hypothetical protein CTI12_AA228390 [Artemisia annua]
Unigene0001313	CRK25	-10.8585	PWA52239.1 receptor-like protein kinase [Artemisia annua]
Unigene0001327	--	-10.5699	PWA75131.1 leucine-rich repeat protein [Artemisia annua]
Unigene0001357	At1g07560	2.61659	PWA82182.1 protein kinase-like domain-containing protein [Artemisia annua]
Unigene0001412	At2g42960	11.4235	PWA96617.1 Protein kinase, ATP binding site-containing protein [Artemisia annua]
Unigene0001430	At5g18500	1.06601	PWA38462.1 protein kinase-like domain, Phloem protein 2-like protein [Artemisia annua]
Unigene0001448	At3g47570	3.22419	PWA96294.1 leucine-rich repeat protein [Artemisia annua]
Unigene0001449	FER	6.04611	PWA90232.1 protein kinase-like domain, Concanavalin A-like lectin/glucanase domain protein [Artemisia annua]
Unigene0001487	At2g39360	2.57643	PWA80665.1 protein kinase-like domain, Phloem protein 2-like protein [Artemisia annua]
Unigene0001531	PTI12	3.09255	PWA66488.1 protein kinase-like domain, Phloem protein 2-like protein [Artemisia annua]
Unigene0001535	SD25	5.49941	PWA80938.1 protein kinase-like domain, Phloem protein 2-like protein [Artemisia annua]
Unigene0001552	--	5.80501	PWA77180.1 protein kinase-like domain, Phloem protein 2-like protein [Artemisia annua]
Unigene0001593	XA21	4.32241	PWA80475.1 serine/threonine/dual specificity protein kinase, catalytic domain-containing protein [Artemisia annua]
Unigene0001644	--	-4.25824	PWA48735.1 leucine-rich repeat protein [Artemisia annua]
Unigene0001648	CRPK1	1.27642	PWA77180.1 protein kinase-like domain, Phloem protein 2-like protein [Artemisia annua]
Unigene0001678	ANX2	2.38466	PWA90232.1 protein kinase-like domain, Concanavalin A-like lectin/glucanase domain protein [Artemisia annua]
Unigene0001702	At2g23200	1.78576	PWA81376.1 protein kinase-like domain, Concanavalin A-like lectin/glucanase domain protein [Artemisia annua]
Unigene0001720	At5g39000	3.35133	PWA79827.1 hypothetical protein CTI12_AA202600 [Artemisia annua]
Unigene0001728	At2g39360	2.52463	PWA80665.1 protein kinase-like domain, Phloem protein 2-like protein [Artemisia annua]
Unigene0001757	--	-5.31722	PWA48735.1 leucine-rich repeat protein [Artemisia annua]
Unigene0001762	At3g47570	3.82278	PWA97188.1 protein kinase-like domain-containing protein [Artemisia annua]
Unigene0001781	FER	3.72732	PWA84412.1 receptor-like tyrosine-protein kinase kin-15 [Artemisia annua]
Unigene0001785	PBL19	5.09364	PWA40129.1 receptor-like tyrosine-protein kinase kin-15 [Artemisia annua]
Unigene0001787	PBL23	4.35755	PWA62780.1 protein kinase-like domain, Phloem protein 2-like protein [Artemisia annua]
Unigene0001804	--	1.54337	PWA64442.1 leucine-rich repeat protein [Artemisia annua]
Unigene0001838	At3g47570	2.30149	PWA95598.1 protein kinase-like domain-containing protein [Artemisia annua]
Unigene0001847	FER	11.5281	PWA91682.1 serine/threonine/dual specificity protein kinase, catalytic domain-containing protein [Artemisia annua]
Unigene0001860	ANX2	1.90849	PWA80665.1 protein kinase-like domain, Phloem protein 2-like protein [Artemisia annua]
Unigene0001867	At3g47570	1.67792	PWA43970.1 protein kinase-like domain-containing protein [Artemisia annua]
Unigene0001881	At2g39360	10.8507	PWA76986.1 hypothetical protein CTI12_AA228390 [Artemisia annua]
Unigene0001926	FER	2.84116	PWA80938.1 protein kinase-like domain, Phloem protein 2-like protein [Artemisia annua]
Unigene0002032	FER	1.44671	PWA99357.1 receptor-like tyrosine-protein kinase kin-15 [Artemisia annua]
Unigene0002074	--	-1.53668	PWA80122.1 protein kinase-like domain-containing protein [Artemisia annua]
Unigene0002118	PBL19	1.86752	PWA81376.1 protein kinase-like domain, Concanavalin A-like lectin/glucanase domain protein [Artemisia annua]
Unigene0002133	THE1	2.04547	PWA59854.1 protein kinase-like domain, Phloem protein 2-like protein [Artemisia annua]
Unigene0002138	At5g39000	2.32066	PWA80665.1 protein kinase-like domain, Phloem protein 2-like protein [Artemisia annua]
Unigene0002160	CRK7	8.48233	PWA76986.1 hypothetical protein CTI12_AA228390 [Artemisia annua]
Unigene0002177	At1g61400	-13.0527	PWA58993.1 receptor-like tyrosine-protein kinase kin-15 [Artemisia annua]
Unigene0002185	At2g47060	3.6546	PWA80938.1 protein kinase-like domain, Phloem protein 2-like protein [Artemisia annua]
Unigene0002202	CRK36	-2.76789	PWA87251.1 serine/threonine-protein kinase, active site protein [Artemisia annua]
Unigene0002215	THE1	4.65942	PWA79827.1 hypothetical protein CTI12_AA202600 [Artemisia annua]
Unigene0002244	XA21	-2.6532	PWA64442.1 leucine-rich repeat protein [Artemisia annua]
Unigene0002250	At4g29180	1.86047	PWA62780.1 protein kinase-like domain, Phloem protein 2-like protein [Artemisia annua]
Unigene0002253	PBL19	10.1207	PWA80120.1 protein kinase-like domain-containing protein [Artemisia annua]
Unigene0002274	At2g23200	3.83409	PWA86623.1 Protein kinase, ATP binding site-containing protein [Artemisia annua]
Unigene0002284	PBL19	3.84532	PWA59854.1 protein kinase-like domain, Phloem protein 2-like protein [Artemisia annua]
Unigene0002325	PBL23	6.28386	PWA35454.1 protein kinase-like domain, Phloem protein 2-like protein [Artemisia annua]
Unigene0002326	PBL24	2.23978	PWA58993.1 receptor-like tyrosine-protein kinase kin-15 [Artemisia annua]
Unigene0002335	At4g29180	10.8376	PWA96617.1 Protein kinase, ATP binding site-containing protein [Artemisia annua]
Unigene0002344	CRK25	7.37214	PWA79827.1 hypothetical protein CTI12_AA202600 [Artemisia annua]
Unigene0002391	At2g47060	3.18892	PWA96617.1 Protein kinase, ATP binding site-containing protein [Artemisia annua]
Unigene0002397	ANX1	3.29624	PWA82182.1 protein kinase-like domain-containing protein [Artemisia annua]
Unigene0002406	ANX1	2.36794	PWA82369.1 protein kinase-like domain-containing protein [Artemisia annua]
Unigene0002407	At2g23200	11.8124	PWA76986.1 hypothetical protein CTI12_AA228390 [Artemisia annua]
Unigene0002410	CRK45	3.5695	PWA80938.1 protein kinase-like domain, Phloem protein 2-like protein [Artemisia annua]
Unigene0002429	CRK7	2.58701	PWA77180.1 protein kinase-like domain, Phloem protein 2-like protein [Artemisia annua]
Unigene0002444	SIRK	1.905	PWA96617.1 Protein kinase, ATP binding site-containing protein [Artemisia annua]
Unigene0002455	--	10.7142	PWA58993.1 receptor-like tyrosine-protein kinase kin-15 [Artemisia annua]
Unigene0002461	--	6.52468	PWA75131.1 leucine-rich repeat protein [Artemisia annua]
Unigene0002482	At3g47570	1.36266	PWA37929.1 cGMP-dependent kinase [Artemisia annua]
Unigene0002490	--	-4.86129	PWA82372.1 protein kinase-like domain, Phloem protein 2-like protein [Artemisia annua]
Unigene0002519	ANX2	4.25728	PWA79827.1 hypothetical protein CTI12_AA202600 [Artemisia annua]
Unigene0002521	At1g27190	2.55571	PWA99360.1 protein kinase-like domain-containing protein [Artemisia annua]
Unigene0002547	--	-11.6692	PWA97071.1 protein kinase-like domain-containing protein [Artemisia annua]
Unigene0002548	At3g47570	1.16793	PWA47576.1 leucine-rich repeat protein kinase family protein [Artemisia annua]
Unigene0002583	At2g23200	1.99419	PWA80938.1 protein kinase-like domain, Phloem protein 2-like protein [Artemisia annua]
Unigene0002607	SERK4	3.77112	PWA41592.1 hypothetical protein CTI12_AA552640 [Artemisia annua]
Unigene0002629	PEPKR2	1.30604	PWA39873.1 phosphoenolpyruvate carboxylase-related kinase 2 [Artemisia annua]
Unigene0002644	--	4.22417	PWA99357.1 receptor-like tyrosine-protein kinase kin-15 [Artemisia annua]
Unigene0002649	SIS8	1.11797	PWA74275.1 serine-threonine/tyrosine-protein kinase catalytic domain-containing protein [Artemisia annua]
Unigene0002680	FER	1.39165	PWA40316.1 Protein kinase, ATP binding site-containing protein [Artemisia annua]
Unigene0002838	At2g23200	2.89975	PWA40316.1 Protein kinase, ATP binding site-containing protein [Artemisia annua]
Unigene0002839	At2g23200	2.29211	PWA40578.1 Protein kinase, ATP binding site-containing protein [Artemisia annua]
Unigene0002911	SOBIR1	1.63329	PWA34915.1 protein kinase-like domain, Leucine-rich repeat domain, L domain-like protein [Artemisia annua]
Unigene0003055	CKL2	4.45032	PWA85410.1 Protein kinase, ATP binding site-containing protein [Artemisia annua]
Unigene0003076	HERK1	3.70695	PWA45806.1 Phloem protein 2-like protein [Artemisia annua]
Unigene0003271	At5g48380	2.61593	PWA85777.1 protein kinase-like domain-containing protein [Artemisia annua]
Unigene0003329	CCT8	2.46963	PWA98401.1 TCP-1/cpn60 chaperonin family protein [Artemisia annua]
Unigene0003351	LRK10L-1.1	1.67905	OTF86643.1 putative serine-threonine/tyrosine-protein kinase catalytic domain-containing protein [Helianthus annuus]
Unigene0003356	--	-1.74494	PWA94561.1 peroxidase superfamily protein [Artemisia annua]
Unigene0003428	FER	3.37679	PWA97259.1 serine-threonine/tyrosine-protein kinase catalytic domain-containing protein [Artemisia annua]
Unigene0003429	FER	4.49196	PWA97259.1 serine-threonine/tyrosine-protein kinase catalytic domain-containing protein [Artemisia annua]
Unigene0004027	MKK2	-1.0926	PWA76639.1 NB-ARC domains-containing protein [Artemisia annua]
Unigene0004336	--	1.79834	PWA48606.1 Aminotransferase-like mobile domain-containing protein [Artemisia annua]
Unigene0004349	CRK19	-2.19219	XP_022029006.1 G-type lectin S-receptor-like serine/threonine-protein kinase At1g11300 [Helianthus annuus]
Unigene0004433	LRK10L-1.3	-1.96523	PWA54182.1 protein kinase-like domain, Phloem protein 2-like protein [Artemisia annua]
Unigene0004444	ANX2	11.3736	PWA90663.1 protein kinase-like domain, Phloem protein 2-like protein [Artemisia annua]
Unigene0004448	WAK3	5.35965	PWA62025.1 protein kinase-like domain, Phloem protein 2-like protein [Artemisia annua]
Unigene0004499	At5g16590	6.96	PWA44315.1 toll/interleukin-1 receptor (TIR) domain-containing protein [Artemisia annua]
Unigene0004709	--	4.37464	PWA59241.1 EGF-like calcium-binding domain-containing protein [Artemisia annua]
Unigene0004720	FLS2	2.79622	PWA95835.1 Concanavalin A-like lectin/glucanase, subgroup [Artemisia annua]
Unigene0004857	Smg1	-4.01495	PWA94247.1 protein kinase-like domain-containing protein [Artemisia annua]
Unigene0005389	--	-1.13975	XP_022028993.1 receptor-like protein kinase HERK 1 [Helianthus annuus]
Unigene0005475	MPK16	2.83308	PWA93872.1 Mitogen-activated protein (MAP) kinase, conserved site-containing protein [Artemisia annua]
Unigene0005574	CPK10	1.65805	PWA54337.1 Calcium-binding EF-hand [Artemisia annua]
Unigene0005780	HERK1	2.06907	XP_021987314.1 tyrosine-protein kinase JAK1-like [Helianthus annuus]
Unigene0005885	At5g39000	4.20294	PWA75613.1 serine-threonine/tyrosine-protein kinase catalytic domain-containing protein [Artemisia annua]
Unigene0006033	WAKL2	3.20083	XP_024978677.1 wall-associated receptor kinase-like 1 [Cynara cardunculus var. scolymus] [Cynara cardunculus]
Unigene0006227	SIRK	-1.49178	PWA85497.1 leucine-rich repeat transmembrane protein kinase protein [Artemisia annua]
Unigene0006244	LRK10L-1.2	1.86794	XP_023736138.1 LEAF RUST 10 DISEASE-RESISTANCE LOCUS RECEPTOR-LIKE PROTEIN KINASE-like 1.2 isoform X1 [Lactuca sativa]
Unigene0006344	CIPK6	-1.41127	PWA95048.1 Calcium/calmodulin-dependent/calcium-dependent protein kinase [Artemisia annua]
Unigene0006349	CTR1	-1.30792	PWA35959.1 hypothetical protein CTI12_AA604640 [Artemisia annua]
Unigene0006369	FER	-4.76765	OTG12571.1 putative concanavalin A-like lectin/glucanase domain, Serine/threonine-protein kinase Rad53 [Helianthus annuus]
Unigene0006385	CRK29	2.81754	OTF94373.1 putative cysteine-rich receptor-like protein kinase 8 [Helianthus annuus]
Unigene0007024	CRK2	-2.01254	PWA48957.1 hypothetical protein CTI12_AA465370 [Artemisia annua]
Unigene0007062	--	1.49783	PWA86984.1 RNA-directed DNA polymerase, eukaryota, Reverse transcriptase zinc-binding domain protein [Artemisia annua]
Unigene0007176	At4g27290	1.58244	XP_021976969.1 G-type lectin S-receptor-like serine/threonine-protein kinase At4g27290 isoform X2 [Helianthus annuus]
Unigene0007224	--	9.88162	PWA85410.1 Protein kinase, ATP binding site-containing protein [Artemisia annua]
Unigene0007241	FER	-8.78136	PWA43224.1 protein kinase domain-containing protein [Artemisia annua]
Unigene0007244	FER	1.96078	XP_022027382.1 probable receptor-like protein kinase At2g23200 isoform X1 [Helianthus annuus]
Unigene0007339	IRE1B	-4.76424	KAF3970775.1 hypothetical protein CMV_005550 [Castanea mollissima]
Unigene0007410	ANX2	1.02608	PWA59759.1 serine-threonine/tyrosine-protein kinase catalytic domain-containing protein [Artemisia annua]
Unigene0007501	FER	-3.62859	PWA56810.1 protein kinase domain-containing protein [Artemisia annua]
Unigene0007577	ANX2	9.55714	KAD7477850.1 hypothetical protein E3N88_00986 [Mikania micrantha]
Unigene0007594	PSP	1.63743	PWA67485.1 Plant specific mitochondrial import receptor subunit TOM20 [Artemisia annua]
Unigene0007742	PBL4	1.41561	PWA56800.1 serine/threonine/dual specificity protein kinase, catalytic domain-containing protein [Artemisia annua]
Unigene0007906	At1g67720	3.01324	PWA41537.1 protein kinase-like domain-containing protein [Artemisia annua]
Unigene0007926	--	5.76965	PWA35297.1 concanavalin A-like lectin/glucanase domain, Serine/threonine-protein kinase, Ulk1/Ulk2 [Artemisia annua]
Unigene0007934	XA21	3.67383	PWA40238.1 leucine-rich repeat protein [Artemisia annua]
Unigene0007983	At2g23200	-1.38942	PWA48247.1 protein kinase superfamily protein [Artemisia annua]
Unigene0007995	At2g23200	1.20246	PWA83407.1 protein kinase-like domain, Phloem protein 2-like protein [Artemisia annua]
Unigene0008002	MIK2	2.545	XP_022017681.1 probable leucine-rich repeat receptor-like protein kinase At1g35710 [Helianthus annuus]
Unigene0008196	CRK39	4.65025	PWA13705.1 protein kinase-like domain-containing protein [Artemisia annua]
Unigene0008550	WAKL2	4.81669	PLY99742.1 hypothetical protein LSAT_2X62181 [Lactuca sativa]
Unigene0009574	At1g61610	4.38916	PWA70328.1 serine-threonine/tyrosine-protein kinase catalytic domain-containing protein [Artemisia annua]
Unigene0011621	Pkn	-10.4683	BAK00461.1 predicted protein [Hordeum vulgare subsp. vulgare] [Hordeum vulgare]
Unigene0011663	CPK28	2.61731	PWA34467.1 calcium-dependent protein kinase 16 [Artemisia annua]
Unigene0012704	At1g74360	2.9902	PWA61091.1 Concanavalin A-like lectin/glucanase, subgroup [Artemisia annua]
Unigene0012936	MAPKKK17	1.86503	PWA48911.1 Pleckstrin homology-like domain-containing protein [Artemisia annua]
Unigene0012937	MAPKKK17	-2.46522	PWA76187.1 serine/threonine-protein kinase Rad53 [Artemisia annua]
Unigene0013291	--	3.45104	PWA80665.1 protein kinase-like domain, Phloem protein 2-like protein [Artemisia annua]
Unigene0014070	FER	1.21729	PWA63887.1 malectin/receptor-like protein kinase family protein [Artemisia annua]
Unigene0015334	--	6.66432	OTG29886.1 putative reverse transcriptase domain, Reverse transcriptase zinc-binding domain protein [Helianthus annuus]
Unigene0015709	At4g31250	4.22584	PWA59051.1 Protein kinase, ATP binding site-containing protein [Artemisia annua]
Unigene0015749	CIPK2	5.08449	PWA95221.1 protein kinase, ATP binding site [Artemisia annua]
Unigene0015907	CCR3	3.10832	XP_023752901.1 putative serine/threonine-protein kinase-like protein CCR3 [Lactuca sativa]
Unigene0015949	PUB33	1.07263	PWA89878.1 zinc finger, RING/FYVE/PHD-type [Artemisia annua]
Unigene0017598	At1g09600	1.18536	PWA84112.1 Protein kinase, ATP binding site-containing protein [Artemisia annua]
Unigene0019236	BIR2	2.28315	PWA39159.1 protein kinase-like domain-containing protein [Artemisia annua]
Unigene0019447	--	3.9542	PWA77906.1 RNA-directed DNA polymerase, eukaryota, Reverse transcriptase zinc-binding domain protein [Artemisia annua]
Unigene0020351	At5g38990	3.60193	PWA79827.1 hypothetical protein CTI12_AA202600 [Artemisia annua]
Unigene0020419	IRE1	-8.77808	XP_023739561.1 serine/threonine-protein kinase/endoribonuclease IRE1b-like [Lactuca sativa]
Unigene0020458	--	2.03766	XP_023758649.1 mitogen-activated protein kinase kinase kinase 1-like [Lactuca sativa]
Unigene0022214	CkIalpha	-11.2248	XP_030529883.1 LOW QUALITY PROTEIN: casein kinase I-like [Rhodamnia argentea]
Unigene0023436	SOBIR1	1.68236	PWA50655.1 leucine-rich repeat protein kinase family protein [Artemisia annua]
Unigene0024524	At5g48740	4.26029	PWA41537.1 protein kinase-like domain-containing protein [Artemisia annua]
Unigene0026125	FER	1.86028	XP_021979332.1 probable receptor-like protein kinase At5g38990 [Helianthus annuus]
Unigene0028548	HERK1	-10.125	PWA80850.1 jacalin-like lectin domain-containing protein [Artemisia annua]
Unigene0029800	XA21	2.75041	PWA93704.1 protein kinase-like domain-containing protein [Artemisia annua]
Unigene0034040	MAPKKK20	3.9018	PWA72638.1 Protein kinase, ATP binding site-containing protein [Artemisia annua]
Unigene0036846	CES101	1.98281	PWA75278.1 Chitinase II [Artemisia annua]
Unigene0038294	BLI	1.15134	PWA52484.1 BLISTER [Artemisia annua]
Unigene0038747	--	3.06855	OTG22447.1 putative concanavalin A-like lectin/glucanase domain, Death-associated protein kinase 1 [Helianthus annuus]
Unigene0039928	LECRK1	1.81913	PWA62846.1 EGF-like domain-containing protein [Artemisia annua]
Unigene0039998	PK1	2.18404	PWA75779.1 Apple-like protein [Artemisia annua]
Unigene0040128	At1g67520	11.1964	XP_024996318.1 G-type lectin S-receptor-like serine/threonine-protein kinase At1g67520 [Cynara cardunculus var. scolymus] [Cynara cardunculus]
Unigene0040395	B120	1.59166	PWA58939.1 S-locus lectin protein kinase family protein [Artemisia annua]
Unigene0040536	EMS1	1.04191	PWA68396.1 hypothetical protein CTI12_AA309330 [Artemisia annua]
Unigene0040588	PK1	2.0593	PWA40760.1 hypothetical protein CTI12_AA557650 [Artemisia annua]
Unigene0041373	CSNK1D	-10.2208	XP_030525253.1 casein kinase 1-like protein 2 isoform X1 [Rhodamnia argentea]
Unigene0042831	SD25	2.16516	PWA71389.1 bulb-type lectin domain-containing protein [Artemisia annua]
Unigene0043157	sgg	-5.82528	XP_022895135.1 shaggy-related protein kinase epsilon isoform X1 [Olea europaea var. sylvestris] [Olea europaea]
Unigene0044294	PBL19	10.9033	PWA45417.1 serine/threonine-protein kinase, active site protein [Artemisia annua]
Unigene0044430	SD18	1.77784	XP_023758517.1 receptor-like serine/threonine-protein kinase SD1-8 [Lactuca sativa]
Unigene0044479	CRK42	2.07635	PWA94710.1 cysteine-rich RLK (RECEPTOR-like protein kinase) 42 [Artemisia annua]
Unigene0044822	nsy-1	4.24975	XP_024971357.1 mitogen-activated protein kinase kinase kinase 17-like [Cynara cardunculus var. scolymus] [Cynara cardunculus]
Unigene0044898	LECRKS5	1.71391	PWA90584.1 concanavalin A-like lectin/glucanase domain, Serine/threonine-protein kinase Mps1 [Artemisia annua]
Unigene0044929	PXC3	2.74123	PWA87450.1 Leucine-rich repeat-containing protein [Artemisia annua]
Unigene0045677	At1g56130	-1.46146	XP_023767474.1 cysteine-rich receptor-like protein kinase 2 [Lactuca sativa]
Unigene0045792	CIPK18	-1.23749	PWA72451.1 CBL-interacting protein kinase 18 [Artemisia annua]
Unigene0045916	--	4.64386	PWA75742.1 hypothetical protein CTI12_AA240870 [Artemisia annua]
Unigene0046464	LYK5	2.66808	PWA62769.1 protein kinase superfamily protein [Artemisia annua]
Unigene0047517	At1g61390	1.75389	OTG05819.1 putative EGF-like domain-containing protein [Helianthus annuus]
Unigene0047522	At1g34300	-3.82655	PWA47864.1 serine-threonine/tyrosine-protein kinase catalytic domain-containing protein [Artemisia annua]
Unigene0047765	At2g21480	-1.30212	PWA39671.1 protein kinase-like domain-containing protein [Artemisia annua]
Unigene0047800	--	4.53713	-
Unigene0048142	HERK1	4.88101	XP_022001852.1 uncharacterized protein LOC110899275 [Helianthus annuus]
Unigene0048546	KIN10	-2.89056	KAD6119622.1 hypothetical protein E3N88_10893 [Mikania micrantha]
Unigene0048797	TLK2	-10.7313	XP_030526835.1 serine/threonine-protein kinase tousled-like 2 [Rhodamnia argentea]
Unigene0048922	ASK1	1.18455	PWA45740.1 glycogen synthase kinase-3 [Artemisia annua]
Unigene0049059	sll0005	-1.27415	XP_024990041.1 uncharacterized protein LOC112524449 [Cynara cardunculus var. scolymus] [Cynara cardunculus]
Unigene0049581	At5g38990	-4.49586	PWA90537.1 concanavalin A-like lectin/glucanase domain, Serine/threonine-protein kinase Rad53 [Artemisia annua]
Unigene0049605	AHK5	-2.16534	PWA93146.1 histidine kinase 5 [Artemisia annua]
Unigene0049821	BHLH157	-1.2111	PWA50104.1 myc-type, basic helix-loop-helix (bHLH) domain, Transcription factor MYC/MYB N-terminal [Artemisia annua]
Unigene0049887	LECRK92	1.77332	PWA50260.1 hypothetical protein CTI12_AA474790 [Artemisia annua]
Unigene0049967	PBL19	4.01136	XP_022022423.1 probable serine/threonine-protein kinase PBL19 [Helianthus annuus]
Unigene0050250	At1g54610	1.11006	PWA51487.1 serine/threonine/dual specificity protein kinase, catalytic domain-containing protein [Artemisia annua]
Unigene0050882	At5g48380	1.09825	PWA45052.1 BAK1-interacting receptor-like kinase 1 [Artemisia annua]
Unigene0051349	MPK9	1.48177	PWA79426.1 protein kinase superfamily protein [Artemisia annua]
Unigene0051456	At2g32560	1.75558	PWA72585.1 leucine-rich repeat protein [Artemisia annua]
Unigene0051459	CDKG-2	1.08734	PWA63009.1 Protein kinase, catalytic domain-containing protein [Artemisia annua]
Unigene0052016	PIX13	1.08735	PWA38584.1 protein kinase superfamily protein [Artemisia annua]
Unigene0052293	PBL26	2.21209	PWA80938.1 protein kinase-like domain, Phloem protein 2-like protein [Artemisia annua]
Unigene0052318	CRK10	3.56075	PWA57366.1 Concanavalin A-like lectin/glucanase, subgroup [Artemisia annua]
Unigene0052675	At1g07650	-2.0906	PWA57922.1 putative leucine-rich repeat receptor-like serine/threonine-protein kinase [Artemisia annua]
Unigene0052752	unc-22	-10.348	XP_030541319.1 myosin light chain kinase 2, skeletal/cardiac muscle-like [Rhodamnia argentea]
Unigene0053084	At4g27290	-1.29488	XP_024976432.1 G-type lectin S-receptor-like serine/threonine-protein kinase At4g27290 isoform X1 [Cynara cardunculus var. scolymus] [Cynara cardunculus]
Unigene0054036	UBC27	3.21723	RWR74445.1 ubiquitin-conjugating enzyme E2 27 [Cinnamomum micranthum f. kanehirae]
Unigene0054049	PBL3	3.16641	XP_022011759.1 probable serine/threonine-protein kinase PBL3 isoform X1 [Helianthus annuus]
Unigene0054127	CRPK1	2.44174	PWA97108.1 protein kinase-like domain, Concanavalin A-like lectin/glucanase domain protein [Artemisia annua]
Unigene0054584	PBL10	3.19855	PWA41537.1 protein kinase-like domain-containing protein [Artemisia annua]
Unigene0055366	CRK2	2.01045	PWA45559.1 gnk2-like domain-containing protein [Artemisia annua]
Unigene0055427	At1g61440	4.12203	PWA76986.1 hypothetical protein CTI12_AA228390 [Artemisia annua]
Unigene0055689	At5g61350	10.6042	PWA96074.1 protein kinase-like domain-containing protein [Artemisia annua]
Unigene0055741	At1g34300	2.4249	PWA65247.1 S-locus glycoprotein domain-containing protein [Artemisia annua]
Unigene0055768	CCR4	4.10984	XP_023764962.1 serine/threonine-protein kinase-like protein CCR4 isoform X1 [Lactuca sativa]
Unigene0056086	SERK4	3.64652	PWA80120.1 protein kinase-like domain-containing protein [Artemisia annua]
Unigene0056657	--	-10.8218	XP_019442512.1 PREDICTED: serine/threonine-protein kinase HT1-like [Lupinus angustifolius]
Unigene0057031	PBS1	2.13642	XP_024987514.1 serine/threonine-protein kinase PBS1-like [Cynara cardunculus var. scolymus] [Cynara cardunculus]
Unigene0057034	BSK5	1.29978	XP_024981288.1 serine/threonine-protein kinase BSK5 [Cynara cardunculus var. scolymus] [Cynara cardunculus]
Unigene0057067	--	-3.99655	PWA58784.1 FERM/acyl-CoA-binding protein, 3-helical bundle [Artemisia annua]
Unigene0057089	SIRK	7.16602	PWA62780.1 protein kinase-like domain, Phloem protein 2-like protein [Artemisia annua]
Unigene0057140	--	5.61817	PWA64442.1 leucine-rich repeat protein [Artemisia annua]
Unigene0057295	D6PK	-1.20372	PWA95924.1 protein kinase superfamily protein [Artemisia annua]
Unigene0058848	WAKL2	5.47325	KAD7478336.1 hypothetical protein E3N88_01472 [Mikania micrantha]
Unigene0059160	CIPK7	1.74287	PWA86146.1 NAF domain-containing protein [Artemisia annua]
Unigene0059585	Cmbl	-1.66456	PWA39533.1 carboxymethylenebutenolidase [Artemisia annua]
Unigene0059698	At2g40270	2.19455	XP_024973698.1 inactive receptor-like serine/threonine-protein kinase At2g40270 isoform X1 [Cynara cardunculus var. scolymus] [Cynara cardunculus]
Unigene0060123	XPD	-10.72	PWA49228.1 RAD3-like DNA-binding helicase protein [Artemisia annua]
Unigene0060810	--	-2.006	PWA47226.1 RNA-directed DNA polymerase, eukaryota [Artemisia annua]
Unigene0061083	At4g27290	2.58586	OTG18141.1 putative S-locus glycoprotein domain-containing protein [Helianthus annuus]
Unigene0061266	TMK4	1.63134	PWA40095.1 Concanavalin A-like lectin/glucanase, subgroup [Artemisia annua]
Unigene0061281	--	1.53864	PWA75816.1 hypothetical protein CTI12_AA215520 [Artemisia annua]
Unigene0061337	FER	-3.47143	PWA56809.1 protein kinase domain-containing protein [Artemisia annua]
Unigene0061938	PIX13	1.44225	PWA46899.1 serine-threonine/tyrosine-protein kinase catalytic domain-containing protein [Artemisia annua]
Unigene0062047	HERK1	4.04249	PWA79827.1 hypothetical protein CTI12_AA202600 [Artemisia annua]
Unigene0062136	WAK2	11.1548	KVH94810.1 EGF-like calcium-binding [Cynara cardunculus var. scolymus] [Cynara cardunculus]
Unigene0062337	SD11	2.68106	PWA72661.1 serine-threonine/tyrosine-protein kinase catalytic domain-containing protein [Artemisia annua]
Unigene0062880	CRK19	3.14054	PWA79327.1 gnk2-like domain-containing protein [Artemisia annua]
Unigene0063021	CIPK25	2.50567	PWA25549.1 CBL-interacting protein kinase 25 [Artemisia annua]
Unigene0063059	--	2.95808	PWA71973.1 jacalin-like lectin domain, Transposase-associated domain protein [Artemisia annua]
Unigene0063062	At5g39000	1.8699	KVH87977.1 Protein kinase, ATP binding site-containing protein, partial [Cynara cardunculus var. scolymus] [Cynara cardunculus]
Unigene0063205	--	4.52479	PPD85035.1 hypothetical protein GOBAR_DD18024 [Gossypium barbadense]
Unigene0065345	PBL10	2.49534	PWA55724.1 protein kinase superfamily protein [Artemisia annua]
Unigene0065347	At5g49770	1.52793	PWA63640.1 leucine-rich repeat protein kinase family protein [Artemisia annua]
Unigene0065579	MIK2	1.59606	XP_022028743.1 MDIS1-interacting receptor like kinase 2-like [Helianthus annuus]
Unigene0065640	for	-5.75154	XP_030551582.1 cGMP-dependent protein kinase 1-like [Rhodamnia argentea]
Unigene0066601	At1g11280	4.86295	PWA80938.1 protein kinase-like domain, Phloem protein 2-like protein [Artemisia annua]
Unigene0067084	PERK9	-1.18021	PWA47496.1 serine/threonine/dual specificity protein kinase, catalytic domain-containing protein [Artemisia annua]
Unigene0067367	WNK11	1.29472	PWA58818.1 protein kinase superfamily protein [Artemisia annua]
Unigene0067751	CRK14	11.2566	PWA40316.1 Protein kinase, ATP binding site-containing protein [Artemisia annua]
Unigene0068935	STN8	-1.13331	PWA61439.1 Protein kinase, catalytic domain-containing protein [Artemisia annua]
Unigene0069469	LYK4	2.21267	XP_023729028.1 lysM domain receptor-like kinase 4 [Lactuca sativa]
Unigene0070880	--	2.75891	PWA64442.1 leucine-rich repeat protein [Artemisia annua]
Unigene0070928	SAPK7	1.80422	PWA75280.1 serine threonine- kinase SRK2A-like protein [Artemisia annua]
Unigene0071556	At4g27290	2.3413	PWA92730.1 S-locus glycoprotein domain-containing protein [Artemisia annua]
Unigene0072117	At5g59700	-4.06949	PWA96421.1 protein kinase-like domain, Concanavalin A-like lectin/glucanase domain protein [Artemisia annua]
Unigene0072121	--	2.48909	PWA49401.1 protein kinase-like domain-containing protein [Artemisia annua]
Unigene0072268	EIX1	3.51706	PWA76782.1 leucine-rich repeat protein [Artemisia annua]
Unigene0072861	PIX13	1.05164	PWA67208.1 protein kinase-like domain, Concanavalin A-like lectin/glucanase domain protein [Artemisia annua]
Unigene0073098	HERK1	1.1957	PWA46521.1 protein kinase superfamily protein [Artemisia annua]
Unigene0073865	LECRK111	12.0316	PWA69509.1 serine/threonine-protein kinase, active site protein [Artemisia annua]
Unigene0075753	LRK10L-1.1	-10.0407	PWA89350.1 protein kinase-like domain, Phloem protein 2-like protein [Artemisia annua]
Unigene0076346	PDRP1	10.0945	KAE9461709.1 hypothetical protein C3L33_06389, partial [Rhododendron williamsianum]
Unigene0077615	--	-1.60241	PWA38054.1 chaperone DnaJ [Artemisia annua]
Unigene0077691	IBS1	-2.29921	PWA82696.1 protein kinase-like domain-containing protein [Artemisia annua]
Unigene0077876	hhp1	-4.35755	XP_023929049.1 casein kinase I-like [Quercus suber]
Unigene0078555	At4g34500	1.26703	PWA77213.1 protein kinase-like domain-containing protein [Artemisia annua]
Unigene0078902	--	11.5934	PWA82182.1 protein kinase-like domain-containing protein [Artemisia annua]
Unigene0079279	At5g48380	2.66728	PWA57381.1 protein kinase-like domain-containing protein [Artemisia annua]
Unigene0079353	SRF8	1.79668	KAD7117973.1 hypothetical protein E3N88_05241 [Mikania micrantha]
Unigene0080213	MAPKKK20	5.34599	PWA74678.1 Protein kinase, ATP binding site-containing protein [Artemisia annua]
Unigene0080802	PPCK2	2.24781	PWA97300.1 phosphoenolpyruvate carboxylase kinase [Artemisia annua]
Unigene0081034	PBL10	3.06423	PWA43492.1 serine/threonine/dual specificity protein kinase, catalytic domain-containing protein [Artemisia annua]
Unigene0081102	SD16	1.46031	XP_022015540.1 putative receptor-like protein kinase At4g00960 isoform X2 [Helianthus annuus]
Unigene0081180	At3g47110	2.95708	PWA80475.1 serine/threonine/dual specificity protein kinase, catalytic domain-containing protein [Artemisia annua]
Unigene0081762	PBL5	2.23609	PWA94285.1 protein kinase superfamily protein [Artemisia annua]
Unigene0081885	At3g21340	-5.83289	PWA92334.1 protein kinase-like domain, Phloem protein 2-like protein [Artemisia annua]
Unigene0082128	CIPK6	1.54059	KAD3067981.1 hypothetical protein E3N88_35861 [Mikania micrantha]
Unigene0083178	RLCK176	3.11063	PWA47878.1 concanavalin A-like lectin/glucanase domain, Rho-associated protein kinase 1/2 [Artemisia annua]
Unigene0083179	ANX2	3.12003	XP_021985598.1 uncharacterized protein LOC110881738 [Helianthus annuus]
Unigene0083936	FER	1.4311	PWA90533.1 serine/threonine/dual specificity protein kinase, catalytic domain-containing protein [Artemisia annua]
Unigene0084506	CRK8	1.88258	PIA58500.1 hypothetical protein AQUCO_00500442v1 [Aquilegia coerulea]
Unigene0084592	PBL19	3.13061	PWA72334.1 protein kinase-like domain, Concanavalin A-like lectin/glucanase domain protein [Artemisia annua]
Unigene0085245	CRK10	1.79602	PWA41592.1 hypothetical protein CTI12_AA552640 [Artemisia annua]
Unigene0085728	CIPK14	1.70875	PWA54360.1 hypothetical protein CTI12_AA436390 [Artemisia annua]
Unigene0086850	At5g59700	2.17997	PWA92086.1 protein kinase, ATP binding site, Serine/threonine-protein kinase Plk3 [Artemisia annua]
Unigene0088225	PCRK1	1.0681	XP_024983549.1 serine/threonine-protein kinase PCRK1-like [Cynara cardunculus var. scolymus] [Cynara cardunculus]
Unigene0088461	--	6.96578	PWA89029.1 RNA-directed DNA polymerase, eukaryota [Artemisia annua]
Unigene0088574	At4g39110	-4.1867	PWA69510.1 Protein kinase, ATP binding site-containing protein [Artemisia annua]
Unigene0088728	--	10.9586	PWA59762.1 concanavalin A-like lectin/glucanase domain, Serine/threonine-protein kinase Rad53 [Artemisia annua]
Unigene0088827	PERK1	1.8328	PWA87657.1 serine/threonine/dual specificity protein kinase, catalytic domain-containing protein [Artemisia annua]
Unigene0089045	BUB1	-1.7515	KAB1994079.1 hypothetical protein ES319_D13G074900v1 [Gossypium barbadense]
Unigene0089184	CES101	-1.5979	PWA34905.1 bulb-type lectin domain-containing protein [Artemisia annua]
Unigene0089268	SOBIR1	2.28409	PWA74008.1 death-associated protein kinase 1, Leucine-rich repeat domain, L domain-like protein [Artemisia annua]
Unigene0089429	At4g27290	1.25228	XP_023752690.1 G-type lectin S-receptor-like serine/threonine-protein kinase At4g27290 [Lactuca sativa]
Unigene0089575	RIPK	6.00234	PWA98700.1 protein kinase-like domain-containing protein [Artemisia annua]
Unigene0090173	At2g39360	1.92547	PWA62780.1 protein kinase-like domain, Phloem protein 2-like protein [Artemisia annua]
Unigene0091017	MIK2	1.20909	XP_022028740.1 MDIS1-interacting receptor like kinase 2-like [Helianthus annuus]
Unigene0091521	TMK4	3.89142	PWA52596.1 hypothetical protein CTI12_AA453450 [Artemisia annua]
Unigene0091532	PBL19	1.12386	PWA97513.1 Concanavalin A-like lectin/glucanase, subgroup [Artemisia annua]
Unigene0092571	At2g39360	10.5887	XP_022025716.1 uncharacterized protein LOC110926271 [Helianthus annuus]
Unigene0092652	--	3.44104	PWA84413.1 protein kinase-like domain, Phloem protein 2-like protein [Artemisia annua]
Unigene0093240	RLK7	1.25363	PWA69286.1 leucine-rich repeat protein kinase family protein [Artemisia annua]
Unigene0093705	CRK42	1.74372	PWA94710.1 cysteine-rich RLK (RECEPTOR-like protein kinase) 42 [Artemisia annua]
Unigene0093979	At3g47570	5.5983	PWA77178.1 protein kinase-like domain-containing protein [Artemisia annua]
Unigene0094263	CPK9	2.28771	XP_023735656.1 calcium-dependent protein kinase 2-like isoform X1 [Lactuca sativa]
Unigene0094910	FER	2.7837	PWA82370.1 protein kinase-like domain-containing protein [Artemisia annua]
Unigene0095119	WAK5	10.9825	PWA66999.1 protein kinase-like domain, Phloem protein 2-like protein [Artemisia annua]
Unigene0095682	PERK9	3.27802	PWA43970.1 protein kinase-like domain-containing protein [Artemisia annua]
Unigene0095943	CRK6	1.05379	PWA40571.1 cysteine-rich RLK (RECEPTOR-like protein kinase) 26 [Artemisia annua]
Unigene0095968	WAK2	2.75037	KVH94811.1 EGF-like calcium-binding, partial [Cynara cardunculus var. scolymus] [Cynara cardunculus]
Unigene0096152	CCR1	1.63075	PWA96057.1 protein kinase-like domain, Concanavalin A-like lectin/glucanase domain protein [Artemisia annua]
Unigene0097203	At5g24010	5.05006	XP_023733846.1 probable receptor-like protein kinase At1g30570 [Lactuca sativa]
Unigene0097356	ILK1	1.4907	PWA73263.1 VH1-interacting kinase [Artemisia annua]
Unigene0097427	At1g67520	2.78683	PWA80665.1 protein kinase-like domain, Phloem protein 2-like protein [Artemisia annua]
Unigene0097518	PBL10	1.93967	PWA56800.1 serine/threonine/dual specificity protein kinase, catalytic domain-containing protein [Artemisia annua]
Unigene0097936	EFR	4.95737	PWA48735.1 leucine-rich repeat protein [Artemisia annua]
Unigene0098181	IRE1B	2.70995	XP_023739563.1 serine/threonine-protein kinase/endoribonuclease IRE1b-like [Lactuca sativa]
Unigene0098456	At3g47570	2.52594	PWA41141.1 ribonuclease H-like domain-containing protein [Artemisia annua]
Unigene0099199	CSNK2A1	-11.2005	XP_030511670.1 casein kinase II subunit alpha-like [Rhodamnia argentea]
Unigene0102027	THE1	10.573	XP_024995834.1 probable receptor-like protein kinase At1g30570 [Cynara cardunculus var. scolymus] [Cynara cardunculus]
Unigene0102619	CRK10	1.31407	XP_023748857.1 cysteine-rich receptor-like protein kinase 15 [Lactuca sativa]
Unigene0102620	CRK7	-1.99861	PWA63844.1 cysteine-rich RLK (RECEPTOR-like protein kinase) 26 [Artemisia annua]
Unigene0102957	IRAK2	5.62449	PWA93097.1 serine carboxypeptidase S28 family protein [Artemisia annua]
Unigene0103349	PIX13	2.77032	PLY84861.1 hypothetical protein LSAT_8X112220 [Lactuca sativa]
Unigene0103437	CIPK12	-1.82814	PWA72452.1 NAF domain-containing protein [Artemisia annua]
Unigene0103451	WAKL4	2.28333	PWA80938.1 protein kinase-like domain, Phloem protein 2-like protein [Artemisia annua]
Unigene0103519	At1g06840	-4.25788	XP_024981844.1 probable LRR receptor-like serine/threonine-protein kinase At1g06840 isoform X3 [Cynara cardunculus var. scolymus] [Cynara cardunculus]
Unigene0105765	At5g48380	6.23532	PWA85778.1 protein kinase-like domain-containing protein [Artemisia annua]
Unigene0107683	--	10.0634	PWA80577.1 serine/threonine/dual specificity protein kinase, catalytic domain-containing protein [Artemisia annua]
Unigene0107736	WAKL2	7.31862	KAD7478404.1 hypothetical protein E3N88_01540 [Mikania micrantha]
Unigene0107841	STY13	2.17617	PWA97146.1 protein kinase superfamily protein [Artemisia annua]
Unigene0108723	PBL1	2.45223	PWA80665.1 protein kinase-like domain, Phloem protein 2-like protein [Artemisia annua]
Unigene0108728	MAPKKK5	3.02208	PWA88516.1 phosphorylase kinase, gamma catalytic subunit [Artemisia annua]
Unigene0110012	--	-3.82517	PWA55368.1 Concanavalin A-like lectin/glucanase, subgroup [Artemisia annua]
Unigene0110341	Doa	-11.2147	GAV78347.1 Pkinase domain-containing protein [Cephalotus follicularis]
Unigene0110573	CRK2	2.96995	PWA90057.1 protein kinase domain-containing protein [Artemisia annua]
Unigene0110619	--	2.32193	-
Unigene0110932	--	1.88927	-
Unigene0111052	--	11.3826	PWA82182.1 protein kinase-like domain-containing protein [Artemisia annua]
Unigene0111365	LECRK3	-2.39282	PWA90791.1 S-locus glycoprotein domain-containing protein [Artemisia annua]
Unigene0111877	LECRK2	2.66095	PWA39776.1 bulb-type lectin domain-containing protein [Artemisia annua]
Unigene0112464	PCRK1	3.11669	PWA52041.1 protein kinase-like domain-containing protein [Artemisia annua]
Unigene0112518	IRE1A	-10.5603	OTF95419.1 putative PUG domain, KEN domain, Serine/threonine-protein kinase, SIK1/2 [Helianthus annuus]
Unigene0114720	PBL3	1.7676	PWA85680.1 serine/threonine/dual specificity protein kinase, catalytic domain-containing protein [Artemisia annua]
Unigene0114938	RPK2	2.39088	PWA56954.1 protein kinase-like domain-containing protein [Artemisia annua]
Unigene0114982	FER	2.25442	PWA77622.1 protein kinase-like domain, Phloem protein 2-like protein [Artemisia annua]
Unigene0115580	WAK2	4.71425	OTG18640.1 putative EGF-like domain-containing protein [Helianthus annuus]
Unigene0115640	CAMRLK	-1.2999	PWA42250.1 Concanavalin A-like lectin/glucanase, subgroup [Artemisia annua]
Unigene0116517	PP2B10	-9.18818	XP_021987167.1 uncharacterized protein LOC110883822 [Helianthus annuus]
Unigene0117040	CARK1	3.18646	PWA51246.1 pto-interacting protein 1 [Artemisia annua]
Unigene0117402	CDKG-2	-5.0212	GAV85448.1 Pkinase domain-containing protein [Cephalotus follicularis]
Unigene0117469	--	1.22496	PWA46625.1 protein kinase-like domain, Phloem protein 2-like protein [Artemisia annua]
Unigene0118143	At5g38990	2.19742	PWA38666.1 Concanavalin A-like lectin/glucanase, subgroup [Artemisia annua]
Unigene0118202	PCRK1	2.02537	XP_021994662.1 probable serine/threonine-protein kinase PBL11 [Helianthus annuus]
Unigene0118326	SYNO	2.28306	PWA87271.1 embryo defective protein [Artemisia annua]
Unigene0118480	WAKL2	3.43394	XP_022012719.1 wall-associated receptor kinase-like 2 isoform X2 [Helianthus annuus]
Unigene0119100	At3g47110	4.58764	PWA80475.1 serine/threonine/dual specificity protein kinase, catalytic domain-containing protein [Artemisia annua]
Unigene0119855	--	3.29333	PWA41592.1 hypothetical protein CTI12_AA552640 [Artemisia annua]
Unigene0120653	At4g00960	6.12928	PWA70328.1 serine-threonine/tyrosine-protein kinase catalytic domain-containing protein [Artemisia annua]
Unigene0120654	At1g61610	3.23012	PWA70328.1 serine-threonine/tyrosine-protein kinase catalytic domain-containing protein [Artemisia annua]
Unigene0120655	At5g49770	4.27886	PWA72661.1 serine-threonine/tyrosine-protein kinase catalytic domain-containing protein [Artemisia annua]
Unigene0120657	--	4.64562	PWA70328.1 serine-threonine/tyrosine-protein kinase catalytic domain-containing protein [Artemisia annua]
Unigene0121460	PBL21	1.89819	XP_024989585.1 probable serine/threonine-protein kinase PBL21 [Cynara cardunculus var. scolymus] [Cynara cardunculus]
Unigene0121570	At5g59700	3.70571	PWA79827.1 hypothetical protein CTI12_AA202600 [Artemisia annua]
Unigene0121603	--	4.0215	-
Unigene0121635	ANX2	5.57635	PWA88330.1 protein kinase [Artemisia annua]
Unigene0121697	--	4.14486	XP_024980883.1 wall-associated receptor kinase 5-like [Cynara cardunculus var. scolymus] [Cynara cardunculus]
Unigene0122183	SD25	2.40354	PWA58972.1 bulb-type lectin domain-containing protein [Artemisia annua]
Unigene0123889	LECRK2	-4.7866	PWA58305.1 protein kinase-like domain, Phloem protein 2-like protein [Artemisia annua]
Unigene0124742	LECRK4	1.38576	PWA49664.1 S-locus glycoprotein domain-containing protein [Artemisia annua]
Unigene0124784	INRPK1	4.02474	PWA56680.1 receptor-like protein kinase [Artemisia annua]
Unigene0125168	LECRKS2	3.4586	PWA87727.1 Concanavalin A-like lectin/glucanase, subgroup [Artemisia annua]
Unigene0126209	--	-4.42307	PWA82371.1 hypothetical protein CTI12_AA179440 [Artemisia annua]
Unigene0126604	Rps6kb2	-10.1923	XP_030514777.1 ribosomal protein S6 kinase beta-1-like [Rhodamnia argentea]
Unigene0126792	SD18	1.3628	XP_023758570.1 receptor-like serine/threonine-protein kinase SD1-8 [Lactuca sativa]
Unigene0128595	ECU02_0550	-5.85487	PWA97199.1 serine/threonine-protein kinase/endoribonuclease IRE2 [Artemisia annua]
Unigene0128931	CPK1	3.98078	PWA63489.1 EF-hand domain pair, Serine/threonine-protein kinase Mps1 [Artemisia annua]
Unigene0129441	LECRKS7	-2.73094	PWA50258.1 L-type lectin-domain containing receptor kinase IX.1 [Artemisia annua]
Unigene0129738	CPK14	5.5282	PWA52900.1 EF-hand domain pair [Artemisia annua]
Unigene0130030	THE1	1.26756	PWA87119.1 Concanavalin A-like lectin/glucanase, subgroup [Artemisia annua]
Unigene0130543	STY13	1.00042	PWA38984.1 protein kinase-like domain-containing protein [Artemisia annua]
Unigene0130999	PCRK1	1.87112	PWA52041.1 protein kinase-like domain-containing protein [Artemisia annua]
Unigene0131084	SD11	1.65561	PWA48154.1 Chitinase II [Artemisia annua]
Unigene0131483	CRK2	3.36263	PWA90056.1 Concanavalin A-like lectin/glucanase, subgroup [Artemisia annua]
Unigene0131638	PERK9	1.8417	XP_022025956.1 proline-rich receptor-like protein kinase PERK9 [Helianthus annuus]
Unigene0132186	CES101	1.37765	KVH98363.1 Apple-like protein [Cynara cardunculus var. scolymus] [Cynara cardunculus]
Unigene0132215	RGI3	-1.5341	PWA70968.1 Leucine-rich repeat-containing protein [Artemisia annua]
Unigene0132338	PID	2.5954	PWA96647.1 Protein kinase, catalytic domain-containing protein [Artemisia annua]
Unigene0132599	CRK45	2.65617	PWA88330.1 protein kinase [Artemisia annua]
Unigene0133843	At5g49770	-1.08194	PWA55314.1 serine/threonine/dual specificity protein kinase, catalytic domain-containing protein [Artemisia annua]
Unigene0133955	At4g29180	-1.15233	PWA40639.1 root hair specific 16 [Artemisia annua]
Unigene0134806	fcpA	2.97275	PWA61213.1 haloacid dehalogenase-like hydrolase (HAD) superfamily protein [Artemisia annua]
Unigene0134953	ANX1	5.53657	PWA86332.1 protein kinase-like domain, Concanavalin A-like lectin/glucanase domain protein [Artemisia annua]
Unigene0135770	WNK5	-1.84831	PWA50286.1 protein kinase-like domain-containing protein [Artemisia annua]
Unigene0135938	At5g39000	8.36923	XP_024995834.1 probable receptor-like protein kinase At1g30570 [Cynara cardunculus var. scolymus] [Cynara cardunculus]
Unigene0136355	mknk2	-10.8297	XP_030536287.1 MAP kinase-interacting serine/threonine-protein kinase 1-like [Rhodamnia argentea]
Unigene0136487	HT1	-1.89616	PWA43093.1 serine-threonine/tyrosine-protein kinase catalytic domain-containing protein [Artemisia annua]
Unigene0136719	--	-9.65583	PWA68634.1 Concanavalin A-like lectin/glucanase, subgroup [Artemisia annua]
Unigene0136875	CIPK25	2.04981	PWA43956.1 protein kinase, ATP binding site [Artemisia annua]
Unigene0137840	RPK2	3.4477	PWA65647.1 serine/threonine/dual specificity protein kinase, catalytic domain-containing protein [Artemisia annua]
Unigene0137996	OXI1	3.55395	PWA70123.1 AGC (cAMP-dependent, cGMP-dependent and protein kinase C) kinase family protein [Artemisia annua]
Unigene0138554	RH8	-3.68182	KJB41290.1 hypothetical protein B456_007G097600 [Gossypium raimondii]
Unigene0138756	PBL23	10.8455	PWA40316.1 Protein kinase, ATP binding site-containing protein [Artemisia annua]
Unigene0139157	--	2.00569	PWA95598.1 protein kinase-like domain-containing protein [Artemisia annua]
Unigene0140726	At4g10390	2.16869	PWA55381.1 protein kinase superfamily protein [Artemisia annua]
Unigene0140736	PBL13	-1.69103	PWA50839.1 hypothetical protein CTI12_AA430870 [Artemisia annua]
Unigene0141333	ANX1	-3.92892	PWA62025.1 protein kinase-like domain, Phloem protein 2-like protein [Artemisia annua]
Unigene0141484	WAK5	5.51307	KVH88126.1 EGF-like calcium-binding [Cynara cardunculus var. scolymus] [Cynara cardunculus]
Unigene0142206	SMC3	-10.2248	XP_020883848.1 structural maintenance of chromosomes protein 3 [Arabidopsis lyrata subsp. lyrata] [Arabidopsis lyrata]
Unigene0144260	MIK2	-6.18322	XP_023768237.1 MDIS1-interacting receptor like kinase 2-like [Lactuca sativa]
Unigene0144423	CRK10	3.56356	PWA63529.1 protein kinase-like domain, Concanavalin A-like lectin/glucanase domain protein [Artemisia annua]
Unigene0144760	FER	4.37504	XP_022010408.1 receptor-like protein kinase FERONIA [Helianthus annuus]
Unigene0144942	NFP	-1.21238	PWA59921.1 protein kinase-like domain-containing protein [Artemisia annua]
Unigene0145204	RLK5	2.06757	PWA87651.1 protein kinase family protein with leucine-rich repeat domain-containing protein [Artemisia annua]
Unigene0145275	CRPK1	1.60192	PWA37834.1 protein kinase superfamily protein [Artemisia annua]
Unigene0146151	WAK5	-1.77259	XP_024971981.1 wall-associated receptor kinase 2-like [Cynara cardunculus var. scolymus] [Cynara cardunculus]
Unigene0146393	Unc-89	-10.4094	XP_030551617.1 muscle M-line assembly protein unc-89-like [Rhodamnia argentea]
Unigene0146712	At3g47570	-3.22278	PWA70945.1 leucine-rich repeat protein [Artemisia annua]
Unigene0147603	PCMP-H86	2.34547	PWA62408.1 tetratricopeptide repeat (TPR)-like superfamily protein [Artemisia annua]
Unigene0148400	--	3.39581	PWA89212.1 reverse transcriptase zinc-binding domain-containing protein [Artemisia annua]
Unigene0149565	MKK5	3.04481	PWA51837.1 protein kinase-like domain-containing protein [Artemisia annua]
Unigene0149876	--	3.02218	PWA68663.1 CRINKLY4 related 3 [Artemisia annua]
Unigene0150997	CRK23	-2.32364	PWA41537.1 protein kinase-like domain-containing protein [Artemisia annua]
Unigene0151662	--	1.61358	PWA39139.1 leucine-rich repeat protein [Artemisia annua]
Unigene0152424	PCRK1	1.50703	PWA40426.1 protein kinase-like domain-containing protein [Artemisia annua]
Unigene0153576	WAKL14	2.03173	XP_024982470.1 wall-associated receptor kinase-like 14 [Cynara cardunculus var. scolymus] [Cynara cardunculus]
Unigene0153861	--	-10.5183	XP_003563143.1 serine/threonine-protein kinase/endoribonuclease IRE1 [Brachypodium distachyon]
Unigene0154423	CPK8	1.28518	PWA98446.1 EF-hand domain pair [Artemisia annua]
Unigene0156140	RKL1	4.14195	PWA76272.1 leucine-rich repeat protein [Artemisia annua]
Unigene0156202	At5g38990	2.06689	PWA97259.1 serine-threonine/tyrosine-protein kinase catalytic domain-containing protein [Artemisia annua]
Unigene0156520	At1g11050	1.21156	XP_022015684.1 probable receptor-like protein kinase At1g11050 [Helianthus annuus]
Unigene0156570	BRL2	4.05945	PWA76986.1 hypothetical protein CTI12_AA228390 [Artemisia annua]
Unigene0156747	LECRKS7	3.35893	PWA63128.1 putative L-type lectin-domain containing receptor kinase S.5 [Artemisia annua]
Unigene0156916	At1g61500	-10.3952	PWA88082.1 serine/threonine/dual specificity protein kinase, catalytic domain-containing protein [Artemisia annua]
Unigene0156917	PBL1	-11.6883	PWA88082.1 serine/threonine/dual specificity protein kinase, catalytic domain-containing protein [Artemisia annua]
Unigene0157002	THE1	-4.80735	PWA93618.1 protein kinase-like domain, Phloem protein 2-like protein [Artemisia annua]
Unigene0157007	CCAMK	1.87744	PWA61125.1 calcium and calcium/calmodulin-dependent serine/threonine-protein kinase DMI-3 [Artemisia annua]
Unigene0158544	WAK2	1.33093	XP_022029403.1 wall-associated receptor kinase 2-like [Helianthus annuus]
Unigene0159277	PBL9	1.7011	PWA82306.1 protein kinase-like domain-containing protein [Artemisia annua]
Unigene0159331	At5g39000	-3.51096	PWA79941.1 protein kinase-like domain-containing protein [Artemisia annua]
Unigene0159986	FLS2	3.21505	KAD3068964.1 hypothetical protein E3N88_36844 [Mikania micrantha]
Unigene0160926	B120	2.46282	XP_022017406.1 G-type lectin S-receptor-like serine/threonine-protein kinase B120 [Helianthus annuus]
Unigene0162965	CYCU1-1	-1.8886	PWA63438.1 cyclin-like, Cyclin PHO80-like protein [Artemisia annua]
Unigene0164017	WAKL22	-2.04526	XP_021988397.1 wall-associated receptor kinase 2-like [Helianthus annuus]
Unigene0164195	PI4KG4	1.15171	PWA96804.1 phosphatidylinositol 3- and 4-kinase, Ubiquitin family protein [Artemisia annua]
Unigene0164400	CRK8	10.4717	PWA56376.1 Concanavalin A-like lectin/glucanase, subgroup [Artemisia annua]
Unigene0165191	PRK4	10.1882	XP_023749235.1 pollen receptor-like kinase 4 [Lactuca sativa]
Unigene0165348	--	3.42518	PWA70328.1 serine-threonine/tyrosine-protein kinase catalytic domain-containing protein [Artemisia annua]
Unigene0165702	SD129	2.53762	PWA59762.1 concanavalin A-like lectin/glucanase domain, Serine/threonine-protein kinase Rad53 [Artemisia annua]
Unigene0165955	LRK10L-1.2	11.0589	PWA35297.1 concanavalin A-like lectin/glucanase domain, Serine/threonine-protein kinase, Ulk1/Ulk2 [Artemisia annua]
Unigene0167054	TMK4	2.02828	PWA79009.1 serine/threonine/dual specificity protein kinase, catalytic domain-containing protein [Artemisia annua]
Unigene0167276	SD11	3.52267	KAD5961949.1 hypothetical protein E3N88_13422 [Mikania micrantha]
Unigene0168647	KRP3	1.05726	PWA79456.1 Cyclin-dependent kinase inhibitor [Artemisia annua]
Unigene0169855	INRPK1	4.44943	PWA56680.1 receptor-like protein kinase [Artemisia annua]
Unigene0170036	PSY1R	4.71667	PWA52596.1 hypothetical protein CTI12_AA453450 [Artemisia annua]
Unigene0170171	SD113	1.5404	PLY80495.1 hypothetical protein LSAT_2X67061 [Lactuca sativa]
Unigene0170301	FER	1.37717	PWA61438.1 malectin/receptor-like protein kinase family protein [Artemisia annua]
Unigene0171053	Stk39	-11.0967	KJE97159.1 STE/STE20/FRAY protein kinase [Capsaspora owczarzaki ATCC 30864]
Unigene0171360	HT1	-2.20358	PWA79825.1 protein kinase-like domain, Serine/threonine-protein kinase HT1 [Artemisia annua]
Unigene0171844	MIK2	2.71767	PWA52462.1 protein kinase-like domain-containing protein [Artemisia annua]
Unigene0172004	ACR4	2.81622	PWA79827.1 hypothetical protein CTI12_AA202600 [Artemisia annua]
Unigene0172901	JGB	2.87409	PWA58204.1 transducin/WD40 repeat-like superfamily protein [Artemisia annua]
Unigene0172902	JGB	-3.08919	PWA57297.1 transducin/WD40 repeat-like superfamily protein [Artemisia annua]
Unigene0173462	JGB	1.94999	PWA48317.1 WD40/YVTN repeat-like-containing domain-containing protein [Artemisia annua]
Unigene0173996	SIS8	2.51937	PWA74790.1 PAS domain, Protein kinase-like domain protein [Artemisia annua]
Unigene0175028	PIX13	-10.1033	PWA63300.1 serine/threonine/dual specificity protein kinase, catalytic domain-containing protein [Artemisia annua]
Unigene0175186	SOBIR1	4.16797	PWA43328.1 leucine-rich repeat protein kinase family protein [Artemisia annua]
Unigene0175354	FER	3.29437	PWA98017.1 serine-threonine/tyrosine-protein kinase catalytic domain-containing protein [Artemisia annua]
Unigene0175417	FER	4.69188	PWA97259.1 serine-threonine/tyrosine-protein kinase catalytic domain-containing protein [Artemisia annua]
Unigene0175468	At5g39000	3.17281	PWA80665.1 protein kinase-like domain, Phloem protein 2-like protein [Artemisia annua]
Unigene0175550	CIPK11	1.26906	PWA45047.1 Calcium/calmodulin-dependent/calcium-dependent protein kinase [Artemisia annua]
