# Supplementary material for: Key factors for differential drought tolerance in two contrasting wild materials of Artemisia wellbyi identified using comparative transcriptomics
Source: BMC Plant Biol. 2022 Sep 17;22:445. doi: 10.1186/s12870-022-03830-3 (PMC9482295; doi:10.1186/s12870-022-03830-3)
Supplement: Supplementary file 16 — Additional file 16: Table S16. Description and expression levels of PPI network. [file 12870_2022_3830_MOESM16_ESM.xlsx]

## Sheet: Sheet1
Table S16 Description and expression levels of PPI network
protein1	protein1	protein2	protein2	combined_score	Log2FC of protein1	Log2FC of protein2
Unigene0053887	PPA1	Unigene0013793	MNR1	183	-1.38395	-1.69009
Unigene0053887	PPA1	Unigene0136231	eIF2gamma	273	-1.38395	-11.2288
Unigene0053887	PPA1	Unigene0067598	CaBP1	221	-1.38395	-10.8637
Unigene0053887	PPA1	Unigene0088619	PDIL2-3	221	-1.38395	-2.91561
Unigene0053887	PPA1	Unigene0171315	RPL6	152	-1.38395	-1.66466
Unigene0053887	PPA1	Unigene0086643	Pfkfb1	224	-1.38395	-7.2384
Unigene0053887	PPA1	Unigene0056374	RPL4	181	-1.38395	-1.05699
Unigene0053887	PPA1	Unigene0043751	TEF1	336	-1.38395	-4.7659
Unigene0053887	PPA1	Unigene0067045	EF1	336	-1.38395	-1.10236
Unigene0053887	PPA1	Unigene0104390	eEF1alpha2	336	-1.38395	-8.27871
Unigene0053887	PPA1	Unigene0108893	TEF1	336	-1.38395	-8.87652
Unigene0053887	PPA1	Unigene0175227	A1	336	-1.38395	-1.98103
Unigene0053887	PPA1	Unigene0063705	POL2A	171	-1.38395	-10.2086
Unigene0053887	PPA1	Unigene0083300	TBP1	197	-1.38395	-1.52916
Unigene0053887	PPA1	Unigene0117126	At1g09580	225	-1.38395	-1.60605
Unigene0053887	PPA1	Unigene0069341	TIF3H1	219	-1.38395	1.56131
Unigene0053887	PPA1	Unigene0094670	AAEL007945	219	-1.38395	-9.58871
Unigene0053887	PPA1	Unigene0139260	PFP-BETA	174	-1.38395	-6.43045
Unigene0053887	PPA1	Unigene0063958	FOXG_03074	479	-1.38395	2.54267
Unigene0053887	PPA1	Unigene0134995	Vha44	902	-1.38395	-5.55459
Unigene0053887	PPA1	Unigene0099069	eIF-5A	152	-1.38395	-10.4164
Unigene0053887	PPA1	Unigene0058195	TWN2	242	-1.38395	-13.0487
Unigene0053887	PPA1	Unigene0032626	TWN2	242	-1.38395	2.21213
Unigene0053887	PPA1	Unigene0060158	RAD23A	228	-1.38395	11.3049
Unigene0053887	PPA1	Unigene0024021	ACR11	167	-1.38395	-10.5118
Unigene0053887	PPA1	Unigene0094455	Os06g0563300	181	-1.38395	-1.0882
Unigene0053887	PPA1	Unigene0048427	tws	181	-1.38395	-5.36535
Unigene0053887	PPA1	Unigene0082962	GSPT1	237	-1.38395	-10.573
Unigene0053887	PPA1	Unigene0154708	TRXH	176	-1.38395	-10.9069
Unigene0053887	PPA1	Unigene0057541	CVA16-2	969	-1.38395	-4.7751
Unigene0053887	PPA1	Unigene0047972	ARB_02626	198	-1.38395	1.36234
Unigene0053887	PPA1	Unigene0152113	RpS18	199	-1.38395	5.74859
Unigene0053887	PPA1	Unigene0061823	RpS18	199	-1.38395	-1.31491
Unigene0053887	PPA1	Unigene0039926	slr0305	169	-1.38395	-4.42626
Unigene0053887	PPA1	Unigene0044401	RpS27A	290	-1.38395	-5.96347
Unigene0053887	PPA1	Unigene0044402	RpS27A	290	-1.38395	-13.9135
Unigene0053887	PPA1	Unigene0175123	RpS27A	290	-1.38395	-1.27156
Unigene0053887	PPA1	Unigene0082080	Cct5	262	-1.38395	-13.6054
Unigene0053887	PPA1	Unigene0082081	CCT5	262	-1.38395	-12.4776
Unigene0053887	PPA1	Unigene0089717	MRTO4	197	-1.38395	-10.4985
Unigene0053887	PPA1	Unigene0063679	RPL10	151	-1.38395	-11.2954
Unigene0053887	PPA1	Unigene0074035	At1g30230	190	-1.38395	-11.1011
Unigene0053887	PPA1	Unigene0009268	Os07g0662500	190	-1.38395	-5.07895
Unigene0053887	PPA1	Unigene0039705	CG1354	317	-1.38395	1.48197
Unigene0053887	PPA1	Unigene0015702	RUB1	338	-1.38395	1.14477
Unigene0053887	PPA1	Unigene0123924	CCR4-4	235	-1.38395	2.09495
Unigene0053887	PPA1	Unigene0059544	ACAC	270	-1.38395	-9.98489
Unigene0053887	PPA1	Unigene0014127	OsI_04558	261	-1.38395	-10.0813
Unigene0053887	PPA1	Unigene0000114	Trx-2	176	-1.38395	-2.28385
Unigene0053887	PPA1	Unigene0073032	Trx-2	176	-1.38395	-10.8994
Unigene0053887	PPA1	Unigene0063569	Psma1	239	-1.38395	-1.103
Unigene0053887	PPA1	Unigene0089342	CBSDUF7	172	-1.38395	-8.13984
Unigene0053887	PPA1	Unigene0089343	DLD	262	-1.38395	-11.78
Unigene0053887	PPA1	Unigene0117633	RPL18	248	-1.38395	-10.9019
Unigene0053887	PPA1	Unigene0087067	PAP12	198	-1.38395	3.02925
Unigene0053887	PPA1	Unigene0087491	SEC11A	211	-1.38395	-10.6707
Unigene0053887	PPA1	Unigene0081972	PSMA5	228	-1.38395	-1.21911
Unigene0053887	PPA1	Unigene0069082	ALIS3	171	-1.38395	-1.16399
Unigene0053887	PPA1	Unigene0017925	ychF	317	-1.38395	3.54596
Unigene0053887	PPA1	Unigene0034679	cot-3	199	-1.38395	-10.1464
Unigene0053887	PPA1	Unigene0168417	LOS1	199	-1.38395	1.761
Unigene0053887	PPA1	Unigene0013441	tef2	199	-1.38395	-10.5051
Unigene0053887	PPA1	Unigene0000349	LOS1	199	-1.38395	-4.64386
Unigene0053887	PPA1	Unigene0003859	LOS1	199	-1.38395	1.90453
Unigene0053887	PPA1	Unigene0006177	LOS1	199	-1.38395	-8.71031
Unigene0053887	PPA1	Unigene0017454	T05H10.6	165	-1.38395	1.61907
Unigene0053887	PPA1	Unigene0090079	fusA1	199	-1.38395	-2.48278
Unigene0053887	PPA1	Unigene0172188	ND-ACP	253	-1.38395	-1.22337
Unigene0053887	PPA1	Unigene0037763	HD3A	187	-1.38395	-10.5667
Unigene0053887	PPA1	Unigene0072500	UCHL5	250	-1.38395	-1.06831
Unigene0053887	PPA1	Unigene0016107	At1g66530	190	-1.38395	-11.2781
Unigene0053887	PPA1	Unigene0056295	At1g66530	190	-1.38395	-7.47393
Unigene0053887	PPA1	Unigene0052594	At1g66530	190	-1.38395	-2.60635
Unigene0053887	PPA1	Unigene0001099	At1g66530	190	-1.38395	1.60211
Unigene0053887	PPA1	Unigene0056490	RpL10	151	-1.38395	-1.70176
Unigene0053887	PPA1	Unigene0058532	ELF5A-3	152	-1.38395	1.79255
Unigene0053887	PPA1	Unigene0105337	hex-1	152	-1.38395	3.96134
Unigene0053887	PPA1	Unigene0083865	RPL27A	344	-1.38395	-14.5238
Unigene0053887	PPA1	Unigene0020337	rps0	157	-1.38395	-2.83542
Unigene0053887	PPA1	Unigene0085193	sta	157	-1.38395	-9.55714
Unigene0053887	PPA1	Unigene0129193	enoA	328	-1.38395	-8.536
Unigene0053887	PPA1	Unigene0068620	RPL6	158	-1.38395	-9.42347
Unigene0053887	PPA1	Unigene0098408	RPL6	158	-1.38395	-9.20317
Unigene0053887	PPA1	Unigene0020562	Vha55	920	-1.38395	-4.34988
Unigene0053887	PPA1	Unigene0166322	CDSP32	176	-1.38395	-5.13489
Unigene0053887	PPA1	Unigene0166323	HMGR2	192	-1.38395	-9.44826
Unigene0053887	PPA1	Unigene0061412	HMGR2	192	-1.38395	-11.3554
Unigene0053887	PPA1	Unigene0047617	SPAC56F8.03	156	-1.38395	-1.23065
Unigene0053887	PPA1	Unigene0057667	CTHT_0029840	156	-1.38395	-2.93391
Unigene0053887	PPA1	Unigene0057947	PDIA3	198	-1.38395	1.69118
Unigene0053887	PPA1	Unigene0007135	RPL13	213	-1.38395	7.43741
Unigene0053887	PPA1	Unigene0168376	SEC61A2	199	-1.38395	1.02365
Unigene0053887	PPA1	Unigene0147220	VhaA	916	-1.38395	-7.61716
Unigene0053887	PPA1	Unigene0047670	Os08g0191100	187	-1.38395	-1.48576
Unigene0053887	PPA1	Unigene0160271	ACO3	187	-1.38395	-10.9342
Unigene0053887	PPA1	Unigene0006549	ACO3	187	-1.38395	-11.6211
Unigene0053887	PPA1	Unigene0003021	ACO3	187	-1.38395	1.03774
Unigene0053887	PPA1	Unigene0003022	pma2	904	-1.38395	1.44237
Unigene0053887	PPA1	Unigene0009119	dpa	186	-1.38395	5.674
Unigene0053887	PPA1	Unigene0010157	Vha16-1	709	-1.38395	10.6558
Unigene0053887	PPA1	Unigene0000261	RPS4	205	-1.38395	-5.20945
Unigene0053887	PPA1	Unigene0120955	Os06g0327300	244	-1.38395	-10.2566
Unigene0053887	PPA1	Unigene0104842	NTR2	244	-1.38395	-12.3599
Unigene0053887	PPA1	Unigene0003611	At2g18193	330	-1.38395	-4.69249
Unigene0053887	PPA1	Unigene0020402	HMG1	300	-1.38395	2.28656
Unigene0053887	PPA1	Unigene0152222	SUCLA2	152	-1.38395	2.39836
Unigene0053887	PPA1	Unigene0067642	SUCLA2	152	-1.38395	1.12553
Unigene0053887	PPA1	Unigene0008535	Atp6v0a1	900	-1.38395	10.4059
Unigene0053887	PPA1	Unigene0145144	GGP5	167	-1.38395	-10.1336
Unigene0053887	PPA1	Unigene0145145	SMC3	163	-1.38395	-10.1716
Unigene0053887	PPA1	Unigene0042417	ADT3	190	-1.38395	-11.0521
Unigene0053887	PPA1	Unigene0129976	ADF6	161	-1.38395	1.83839
Unigene0053887	PPA1	Unigene0142206	RpS3	177	-1.38395	-10.2248
Unigene0053887	PPA1	Unigene0142891	ATPsyngamma	931	-1.38395	2.53123
Unigene0053887	PPA1	Unigene0071698	Hsp60A	263	-1.38395	1.97659
Unigene0053887	PPA1	Unigene0052379	PRPSAP2	286	-1.38395	-13.9212
Unigene0053887	PPA1	Unigene0082262	PRPS1	286	-1.38395	-11.3257
Unigene0053887	PPA1	Unigene0106110	Eno	328	-1.38395	-11.0014
Unigene0053887	PPA1	Unigene0058348	PGH1	328	-1.38395	-1.85273
Unigene0053887	PPA1	Unigene0059604	RPS5	247	-1.38395	-5.88264
Unigene0053887	PPA1	Unigene0042590	RPS5	247	-1.38395	-5.76585
Unigene0053887	PPA1	Unigene0083891	rps-5	247	-1.38395	-4.75489
Unigene0053887	PPA1	Unigene0084924	RCA	152	-1.38395	10.0989
Unigene0053887	PPA1	Unigene0044882	P5CS	555	-1.38395	-12.0131
Unigene0053887	PPA1	Unigene0044883	PRO2	555	-1.38395	-14.3556
Unigene0053887	PPA1	Unigene0086339	SFGH	213	-1.38395	-10.0177
Unigene0053887	PPA1	Unigene0097087	RpL11	171	-1.38395	-1.55399
Unigene0053887	PPA1	Unigene0018847	PRS1	286	-1.38395	2.13661
Unigene0053887	PPA1	Unigene0122818	TKT3	329	-1.38395	1.5125
Unigene0053887	PPA1	Unigene0166509	PI4KG4	400	-1.38395	-1.04662
Unigene0053887	PPA1	Unigene0116516	At2g46620	330	-1.38395	-7.43195
Unigene0053887	PPA1	Unigene0045278	At2g46620	330	-1.38395	3.15
Unigene0053887	PPA1	Unigene0172577	At2g46620	330	-1.38395	-10.1378
Unigene0053887	PPA1	Unigene0164195	Fh	282	-1.38395	1.15171
Unigene0053887	PPA1	Unigene0065809	CGS1	216	-1.38395	3.47101
Unigene0053887	PPA1	Unigene0065810	VATG1	900	-1.38395	2.03258
Unigene0053887	PPA1	Unigene0136392	GDH1	235	-1.38395	3.62642
Unigene0053887	PPA1	Unigene0026381	CCT8	606	-1.38395	-9.86109
Unigene0053887	PPA1	Unigene0055615	CCT8	606	-1.38395	-1.19999
Unigene0053887	PPA1	Unigene0046655	cct8	606	-1.38395	-1.45769
Unigene0053887	PPA1	Unigene0046191	RpS24	295	-1.38395	-1.32011
Unigene0053887	PPA1	Unigene0068432	RpS24	295	-1.38395	-2.39046
Unigene0053887	PPA1	Unigene0003329	psmc3-b	197	-1.38395	2.46963
Unigene0053887	PPA1	Unigene0115781	EMB3004	181	-1.38395	-11.1737
Unigene0053887	PPA1	Unigene0126784	B14D6.310	236	-1.38395	-8.84549
Unigene0053887	PPA1	Unigene0053808	Acly	236	-1.38395	-14.0984
Unigene0053887	PPA1	Unigene0053809	CITRX	176	-1.38395	-4.26704
Unigene0053887	PPA1	Unigene0145927	TRX9	176	-1.38395	-6.75933
Unigene0053887	PPA1	Unigene0019838	rpl4-a	186	-1.38395	1.35778
Unigene0053887	PPA1	Unigene0046957	rpl4-a	186	-1.38395	-4.49432
Unigene0053887	PPA1	Unigene0066746	TFIIB2	181	-1.38395	-11.8981
Unigene0053887	PPA1	Unigene0072721	GPD2	202	-1.38395	-1.26074
Unigene0053887	PPA1	Unigene0002945	HB2	199	-1.38395	4.89347
Unigene0053887	PPA1	Unigene0099348	sod-2	247	-1.38395	1.55981
Unigene0053887	PPA1	Unigene0006777	CCT7	217	-1.38395	1.18041
Unigene0053887	PPA1	Unigene0059213	CCT7	217	-1.38395	-9.41066
Unigene0053887	PPA1	Unigene0059214	RPS10	196	-1.38395	-7.48784
Unigene0053887	PPA1	Unigene0004707	RPS10	196	-1.38395	1.6477
Unigene0053887	PPA1	Unigene0009949	RPS10	196	-1.38395	-10.7922
Unigene0053887	PPA1	Unigene0010969	RPS10	196	-1.38395	-2.85212
Unigene0053887	PPA1	Unigene0153053	CPN60B2	263	-1.38395	-10.0544
Unigene0053887	PPA1	Unigene0016058	CPN60B2	263	-1.38395	-2.25123
Unigene0053887	PPA1	Unigene0108927	TRM1	176	-1.38395	-10.7649
Unigene0053887	PPA1	Unigene0001266	NMT1	155	-1.38395	1.88651
Unigene0053887	PPA1	Unigene0001870	CCT4	329	-1.38395	2.38992
Unigene0053887	PPA1	Unigene0002386	CHR25	179	-1.38395	2.92885
Unigene0053887	PPA1	Unigene0002567	CCT1	239	-1.38395	5.53938
Unigene0053887	PPA1	Unigene0079159	Psma4	342	-1.38395	3.0729
Unigene0053887	PPA1	Unigene0064094	DMC1	279	-1.38395	1.15232
Unigene0053887	PPA1	Unigene0073629	RRM2	266	-1.38395	10.0362
Unigene0053887	PPA1	Unigene0055087	Ahcy13	155	-1.38395	-2.67067
Unigene0053887	PPA1	Unigene0011806	GAE6	271	-1.38395	-1.20369
Unigene0053887	PPA1	Unigene0162276	TOP2	632	-1.38395	-11.2858
Unigene0053887	PPA1	Unigene0098114	TOP2	632	-1.38395	-1.95807
Unigene0053887	PPA1	Unigene0037302	TOP2	632	-1.38395	-7.05799
Unigene0053887	PPA1	Unigene0164943	TOP2	632	-1.38395	-10.9944
Unigene0053887	PPA1	Unigene0043162	TOP2	632	-1.38395	-10.9317
Unigene0053887	PPA1	Unigene0015456	TOP2	632	-1.38395	-10.4546
Unigene0053887	PPA1	Unigene0174526	Trxr-1	262	-1.38395	-11.7257
Unigene0053887	PPA1	Unigene0122349	PPLZ12	570	-1.38395	1.4273
Unigene0053887	PPA1	Unigene0002710	rpl-5	248	-1.38395	-11.8662
Unigene0053887	PPA1	Unigene0007058	RPL5	248	-1.38395	1.31018
Unigene0053887	PPA1	Unigene0016145	LTA2	192	-1.38395	-10.9896
Unigene0053887	PPA1	Unigene0057629	VhaAC39-1	900	-1.38395	6.27767
Unigene0053887	PPA1	Unigene0115418	AHA8	904	-1.38395	11.1653
Unigene0053887	PPA1	Unigene0126292	RpS29	252	-1.38395	10.3627
Unigene0053887	PPA1	Unigene0148776	RpS29	252	-1.38395	-10.4409
Unigene0053887	PPA1	Unigene0136811	HDAC1	150	-1.38395	-9.13785
Unigene0053887	PPA1	Unigene0009066	RPL9	177	-1.38395	-10.1506
Unigene0053887	PPA1	Unigene0103485	tsr	161	-1.38395	3.19967
Unigene0053887	PPA1	Unigene0134417	rps20	191	-1.38395	9.85591
Unigene0053887	PPA1	Unigene0006629	HSR4	330	-1.38395	-4.27702
Unigene0053887	PPA1	Unigene0164978	HSR4	330	-1.38395	-10.795
Unigene0053887	PPA1	Unigene0108623	TRXH	176	-1.38395	3.02787
Unigene0053887	PPA1	Unigene0040329	OsI_10887	261	-1.38395	-11.32
Unigene0053887	PPA1	Unigene0040330	RPL17	167	-1.38395	-13.6688
Unigene0053887	PPA1	Unigene0078078	art-1	164	-1.38395	-9.82443
Unigene0053887	PPA1	Unigene0104494	ogdh	243	-1.38395	-1.17532
Unigene0053887	PPA1	Unigene0044681	ogdh	243	-1.38395	-8.06137
Unigene0053887	PPA1	Unigene0141231	At3g55800	261	-1.38395	-7.15127
Unigene0053887	PPA1	Unigene0002877	CTH	155	-1.38395	-1.48649
Unigene0053887	PPA1	Unigene0042171	Vha36-1	900	-1.38395	4.82442
Unigene0053887	PPA1	Unigene0054217	Prosbeta6	228	-1.38395	2.88485
Unigene0053887	PPA1	Unigene0069326	PCAS-1	191	-1.38395	-1.56033
Unigene0053887	PPA1	Unigene0175207	rps13	534	-1.38395	-1.25184
Unigene0053887	PPA1	Unigene0010484	rps13	534	-1.38395	-11.0476
Unigene0053887	PPA1	Unigene0002789	RPL5	171	-1.38395	1.3679
Unigene0053887	PPA1	Unigene0133305	VHA14	907	-1.38395	-10.5793
Unigene0053887	PPA1	Unigene0102172	UBI1	338	-1.38395	-1.06955
Unigene0053887	PPA1	Unigene0109795	UBQ12	338	-1.38395	-10.7257
Unigene0053887	PPA1	Unigene0071946	Tufm	214	-1.38395	-10.5699
Unigene0053887	PPA1	Unigene0010385	Os04g0530600	176	-1.38395	-11.2107
Unigene0053887	PPA1	Unigene0005579	PFP-BETA	174	-1.38395	-1.55232
Unigene0053887	PPA1	Unigene0031213	ATPC	925	-1.38395	-4.3589
Unigene0053887	PPA1	Unigene0031214	UBQ12	338	-1.38395	-8.56576
Unigene0053887	PPA1	Unigene0040684	RUB1	338	-1.38395	-1.1382
Unigene0053887	PPA1	Unigene0022325	UBQ12	338	-1.38395	-5.49562
Unigene0053887	PPA1	Unigene0117278	UBQ12	338	-1.38395	9.94154
Unigene0053887	PPA1	Unigene0121309	UBQ8	338	-1.38395	-2.77327
Unigene0053887	PPA1	Unigene0086532	ubq-1	338	-1.38395	-10.5346
Unigene0053887	PPA1	Unigene0067754	awd	321	-1.38395	-1.79531
Unigene0053887	PPA1	Unigene0172249	ATPD	910	-1.38395	-2.73618
Unigene0053887	PPA1	Unigene0132613	RPL9A	152	-1.38395	-1.44946
Unigene0053887	PPA1	Unigene0004073	RpL9	152	-1.38395	2.32528
Unigene0053887	PPA1	Unigene0022091	RpL9	152	-1.38395	2.10668
Unigene0053887	PPA1	Unigene0022093	Nacalpha	156	-1.38395	3.07053
Unigene0053887	PPA1	Unigene0113351	Nacalpha	156	-1.38395	-2.69463
Unigene0053887	PPA1	Unigene0140922	awd	451	-1.38395	1.03019
Unigene0053887	PPA1	Unigene0141242	EFTS	178	-1.38395	1.16675
Unigene0053887	PPA1	Unigene0141243	VHA26	909	-1.38395	1.28896
Unigene0053887	PPA1	Unigene0149506	VHA26	909	-1.38395	-2.06968
Unigene0053887	PPA1	Unigene0174382	crp-46	213	-1.38395	1.01619
Unigene0053887	PPA1	Unigene0042755	SAH1	155	-1.38395	1.54771
Unigene0053887	PPA1	Unigene0055062	Orc1	181	-1.38395	-10.751
Unigene0053887	PPA1	Unigene0129595	SYNO	218	-1.38395	4.91289
Unigene0053887	PPA1	Unigene0126389	At4g19190	325	-1.38395	-13.3097
Unigene0053887	PPA1	Unigene0076234	NDB3	165	-1.38395	-1.17206
Unigene0053887	PPA1	Unigene0050675	EBS	587	-1.38395	-10.2208
Unigene0053887	PPA1	Unigene0143764	HSP90-7	163	-1.38395	-8.74315
Unigene0053887	PPA1	Unigene0143765	HSP90-7	163	-1.38395	-4.59961
Unigene0053887	PPA1	Unigene0054571	Hsp90b1	163	-1.38395	-12.7861
Unigene0053887	PPA1	Unigene0054572	HSP70	185	-1.38395	-5.16419
Unigene0053887	PPA1	Unigene0126392	HSP70	185	-1.38395	-10.7841
Unigene0053887	PPA1	Unigene0144836	ACL1.3	154	-1.38395	-1.55251
Unigene0053887	PPA1	Unigene0115892	Os05g0200100	176	-1.38395	-10.5346
Unigene0053887	PPA1	Unigene0115893	EMB1027	190	-1.38395	-12.2368
Unigene0053887	PPA1	Unigene0005794	EMB1027	190	-1.38395	-4.23573
Unigene0053887	PPA1	Unigene0051849	EMB1027	190	-1.38395	-5.02975
Unigene0053887	PPA1	Unigene0148783	EMB1027	190	-1.38395	-9.82443
Unigene0053887	PPA1	Unigene0118326	EMB1027	190	-1.38395	2.28306
Unigene0053887	PPA1	Unigene0008139	FBA5	171	-1.38395	1.32492
Unigene0053887	PPA1	Unigene0132992	Ald1	171	-1.38395	3.1819
Unigene0053887	PPA1	Unigene0131422	ACO2	187	-1.38395	1.81006
Unigene0053887	PPA1	Unigene0151908	AIM1	574	-1.38395	-2.4858
Unigene0053887	PPA1	Unigene0168481	TS1	185	-1.38395	9.61348
Unigene0053887	PPA1	Unigene0170899	RpS6	290	-1.38395	-7.93467
Unigene0053887	PPA1	Unigene0006422	mev-1	156	-1.38395	1.15717
Unigene0053887	PPA1	Unigene0007279	ATPG	900	-1.38395	1.20575
Unigene0053887	PPA1	Unigene0016970	Atp6v0b	987	-1.38395	-1.60861
Unigene0053887	PPA1	Unigene0058704	PIP4K2B	217	-1.38395	-1.15944
Unigene0053887	PPA1	Unigene0047872	AAEL006115	279	-1.38395	11.182
Unigene0053887	PPA1	Unigene0061321	DAP	166	-1.38395	7.356
Unigene0053887	PPA1	Unigene0066874	ACO1	187	-1.38395	9.04985
Unigene0053887	PPA1	Unigene0086519	aco-2	187	-1.38395	1.09545
Unigene0053887	PPA1	Unigene0145081	SHM1	276	-1.38395	2.60134
Unigene0053887	PPA1	Unigene0099340	PNSL4	183	-1.38395	-1.29911
Unigene0053887	PPA1	Unigene0114739	MTH_273	169	-1.38395	-11.5635
Unigene0053887	PPA1	Unigene0099586	ubq-1	643	-1.38395	1.26861
Unigene0053887	PPA1	Unigene0001049	GDH2	235	-1.38395	-1.13937
Unigene0053887	PPA1	Unigene0017096	SUCLG1	194	-1.38395	-1.06782
Unigene0053887	PPA1	Unigene0041937	atp-2	912	-1.38395	-1.04036
Unigene0053887	PPA1	Unigene0006145	atp-2	912	-1.38395	-13.8254
Unigene0053887	PPA1	Unigene0169736	ATPsynbeta	912	-1.38395	-10.5051
Unigene0053887	PPA1	Unigene0158504	HSPA9	185	-1.38395	-1.39489
Unigene0053887	PPA1	Unigene0130705	Nurf-38	279	-1.38395	-6.05799
Unigene0053887	PPA1	Unigene0117630	ATPsynO	916	-1.38395	-10.0679
Unigene0053887	PPA1	Unigene0034263	RpS7	163	-1.38395	-11.3808
Unigene0053887	PPA1	Unigene0103350	RpS7	163	-1.38395	4.5891
Unigene0053887	PPA1	Unigene0034969	RpS7	163	-1.38395	-10.4409
Unigene0053887	PPA1	Unigene0136352	At5g16400	176	-1.38395	-11.4478
Unigene0053887	PPA1	Unigene0081067	Os04g0602400	299	-1.38395	-1.18938
Unigene0053887	PPA1	Unigene0027103	At5g17760	330	-1.38395	-2.16969
Unigene0053887	PPA1	Unigene0081413	At5g17760	330	-1.38395	1.8143
Unigene0053887	PPA1	Unigene0087950	Gdh	235	-1.38395	-6.87303
Unigene0053887	PPA1	Unigene0164760	Iswi	658	-1.38395	1.34851
Unigene0053887	PPA1	Unigene0157686	UBI4	338	-1.38395	-10.9561
Unigene0053887	PPA1	Unigene0054072	UBI4	338	-1.38395	-5.01037
Unigene0053887	PPA1	Unigene0081623	UBQ9	338	-1.38395	-3.70695
Unigene0053887	PPA1	Unigene0154655	ubq-1	338	-1.38395	-9.61361
Unigene0053887	PPA1	Unigene0084339	Cct2	260	-1.38395	-8.08215
Unigene0053887	PPA1	Unigene0125515	FSD3	247	-1.38395	-11.8231
Unigene0053887	PPA1	Unigene0036657	CCT3	258	-1.38395	-12.125
Unigene0053887	PPA1	Unigene0044859	CCT3	258	-1.38395	-7.49555
Unigene0053887	PPA1	Unigene0050095	Cmpk1	423	-1.38395	-10.8218
Unigene0053887	PPA1	Unigene0050096	AK1	423	-1.38395	-13.32
Unigene0053887	PPA1	Unigene0063990	SHM2	276	-1.38395	-1.88462
Unigene0053887	PPA1	Unigene0044051	SARS1	174	-1.38395	-1.32049
Unigene0053887	PPA1	Unigene0099264	RPL5	248	-1.38395	-5.65737
Unigene0053887	PPA1	Unigene0099265	RpL5	248	-1.38395	-1.29772
Unigene0053887	PPA1	Unigene0084577	RpL5	248	-1.38395	-10.5981
Unigene0053887	PPA1	Unigene0114736	CYC1	219	-1.38395	-10.9706
Unigene0053887	PPA1	Unigene0004980	RPL27	190	-1.38395	1.16048
Unigene0053887	PPA1	Unigene0042516	BIP4	181	-1.38395	-2.74663
Unigene0053887	PPA1	Unigene0048445	FTSH1	330	-1.38395	7.91787
Unigene0053887	PPA1	Unigene0092912	PSMC6	152	-1.38395	-12.0868
Unigene0053887	PPA1	Unigene0116262	Mdh1	165	-1.38395	-11.2819
Unigene0053887	PPA1	Unigene0043552	Etfb	153	-1.38395	1.30894
Unigene0053887	PPA1	Unigene0134413	Atp5f1d	916	-1.38395	-1.23377
Unigene0053887	PPA1	Unigene0119183	At5g47840	423	-1.38395	-6.51043
Unigene0053887	PPA1	Unigene0124545	AGPS1	175	-1.38395	-1.59419
Unigene0053887	PPA1	Unigene0137692	FKBP15-2	183	-1.38395	-10.7814
Unigene0053887	PPA1	Unigene0167693	FKBP7	183	-1.38395	-11.3369
Unigene0053887	PPA1	Unigene0074193	RpL13A	213	-1.38395	1.81247
Unigene0053887	PPA1	Unigene0170571	ACLB-2	236	-1.38395	-9.80843
Unigene0053887	PPA1	Unigene0006042	PGMP	216	-1.38395	1.59506
Unigene0053887	PPA1	Unigene0027263	glt1	185	-1.38395	-14.474
Unigene0053887	PPA1	Unigene0027264	Dlst	235	-1.38395	-12.1778
Unigene0053887	PPA1	Unigene0043915	TIG	272	-1.38395	-11.52
Unigene0053887	PPA1	Unigene0173126	PPP4C	268	-1.38395	-1.38781
Unigene0053887	PPA1	Unigene0064427	Pp4-19C	268	-1.38395	4.61298
Unigene0053887	PPA1	Unigene0000099	NARS	218	-1.38395	1.40171
Unigene0053887	PPA1	Unigene0114045	SYNC1	218	-1.38395	-10.0945
Unigene0053887	PPA1	Unigene0117431	Pdi	198	-1.38395	-11.9094
Unigene0053887	PPA1	Unigene0022894	COB	211	-1.38395	-10.5018
Unigene0053887	PPA1	Unigene0166467	NAT6	153	-1.38395	-6.6907
Unigene0053887	PPA1	Unigene0091095	awd	321	-1.38395	-1.00778
Unigene0053887	PPA1	Unigene0127863	ADK-B	467	-1.38395	-1.57797
Unigene0053887	PPA1	Unigene0057742	CHAF1B	197	-1.38395	-1.16
Unigene0053887	PPA1	Unigene0129129	OGDHL	243	-1.38395	-12.5523
Unigene0053887	PPA1	Unigene0127956	RPS3	177	-1.38395	-8.65654
Unigene0053887	PPA1	Unigene0017837	atp-1	944	-1.38395	-9.69697
Unigene0053887	PPA1	Unigene0148844	blw	944	-1.38395	-1.18916
Unigene0053887	PSRP2	Unigene0122508	psaD	187	-1.38395	-10.8559
Unigene0053887	PSRP2	Unigene0108796	PSB27-1	290	-1.38395	-10.5118
Unigene0053887	PSRP2	Unigene0144335	tas	315	-1.38395	-1.13441
Unigene0053887	PSRP2	Unigene0076785	TUBA1	150	-1.38395	-5.22497
Unigene0053887	PSRP2	Unigene0076786	TUBA	150	-1.38395	-10.427
Unigene0053887	PSRP2	Unigene0031375	alphaTub84B	150	-1.38395	-10.0224
Unigene0053887	PSRP2	Unigene0134566	alphaTub84B	150	-1.38395	1.12246
Unigene0053887	PSRP2	Unigene0167126	TUBA1	150	-1.38395	-8.29462
Unigene0053887	PSRP2	Unigene0111802	RPL6	444	-1.38395	5.05889
Unigene0053887	PSRP2	Unigene0019112	MYB15	180	-1.38395	1.03238
Unigene0053887	PSRP2	Unigene0126390	MYB13	180	-1.38395	-11.3718
Unigene0053887	PSRP2	Unigene0120842	snf	798	-1.38395	-1.348
Unigene0053887	PSRP2	Unigene0077635	RPL35A	159	-1.38395	-2.26083
Unigene0053887	PSRP2	Unigene0081910	Pfkfb1	206	-1.38395	1.45288
Unigene0053887	PSRP2	Unigene0101202	RPL4	539	-1.38395	-10.2448
Unigene0053887	PSRP2	Unigene0004049	SIGB	293	-1.38395	1.54281
Unigene0053887	PSRP2	Unigene0112386	KPNA5	214	-1.38395	-9.67948
Unigene0053887	PSRP2	Unigene0155431	CSP41B	482	-1.38395	-6.74693
Unigene0033504	PSRP2	Unigene0090653	MYB61	180	-1.65527	-3.59561
Unigene0033504	PSRP2	Unigene0173129	eEF1gamma	459	-1.65527	-1.69178
Unigene0033504	PSRP2	Unigene0102888	SEND33	297	-1.65527	-1.5404
Unigene0033504	PSRP2	Unigene0007068	SD113	161	-1.65527	3.30277
Unigene0033504	PSRP2	Unigene0036257	GDCST	583	-1.65527	5.50462
Unigene0033504	PSRP2	Unigene0059189	FOXG_03074	207	-1.65527	-4.72792
Unigene0033504	PSRP2	Unigene0080441	GAPA2	443	-1.65527	-1.523
Unigene0033504	PSRP2	Unigene0137650	GAPA2	443	-1.65527	-8.54233
Unigene0033504	PSRP2	Unigene0142860	eIF-5A	213	-1.65527	-1.92856
Unigene0033504	PSRP2	Unigene0171315	LSMT-L	461	-1.65527	-1.66466
Unigene0033504	PSRP2	Unigene0111909	PNSL2	567	-1.65527	2.45943
Unigene0033504	PSRP2	Unigene0166232	PBL13	467	-1.65527	2.69476
Unigene0033504	PSRP2	Unigene0130775	PNSB1	375	-1.65527	-10.5085
Unigene0033504	PSRP2	Unigene0167997	ras	176	-1.65527	-4.87247
Unigene0033504	PSRP2	Unigene0086643	ACR11	277	-1.65527	-7.2384
Unigene0033504	PSRP2	Unigene0056374	GSPT1	260	-1.65527	-1.05699
Unigene0033504	PSRP2	Unigene0072648	Rack1	178	-1.65527	-1.05403
Unigene0033504	PSRP2	Unigene0097065	Rack1	178	-1.65527	-5.90689
Unigene0033504	PSRP2	Unigene0156827	GB1	178	-1.65527	-1.62504
Unigene0033504	PSRP2	Unigene0140327	FKBP17-2	364	-1.65527	-1.17332
Unigene0033504	PSRP2	Unigene0136160	PNSB4	323	-1.65527	-7.07039
Unigene0033504	PSRP2	Unigene0063744	LHCA6	398	-1.65527	-1.13287
Unigene0033504	PSRP2	Unigene0170171	PETE	198	-1.65527	1.5404
Unigene0033504	PSRP2	Unigene0157557	SmD3	613	-1.65527	-1.6238
Unigene0033504	PSRP2	Unigene0134995	FKBP18	311	-1.65527	-5.55459
Unigene0033504	PSRP2	Unigene0170765	Cct5	241	-1.65527	-1.31487
Unigene0033504	PSRP2	Unigene0170768	CCT5	241	-1.65527	-1.61344
Unigene0033504	PSRP2	Unigene0058195	MRTO4	179	-1.65527	-13.0487
Unigene0033504	PSRP2	Unigene0096273	NTF2B	183	-1.65527	-1.10919
Unigene0033504	PSRP2	Unigene0136370	NTF2B	183	-1.65527	-2.07636
Unigene0033504	PSRP2	Unigene0140736	RPL34	558	-1.65527	-1.69103
Unigene0033504	PSRP2	Unigene0022169	EIF4E	358	-1.65527	-1.42854
Unigene0033504	PSRP2	Unigene0087044	PDH-E1	201	-1.65527	-1.07264
Unigene0033504	PSRP2	Unigene0116067	IMPL1	161	-1.65527	-11.2839
Unigene0033504	PSRP2	Unigene0094455	CCR4-4	152	-1.65527	-1.0882
Unigene0033504	PSRP2	Unigene0175514	At1g32060	329	-1.65527	-1.07294
Unigene0033504	PSRP2	Unigene0154708	TAP2	159	-1.65527	-10.9069
Unigene0033504	PSRP2	Unigene0145254	PLGG1	404	-1.65527	-9.16993
Unigene0033504	PSRP2	Unigene0145255	MYB93	180	-1.65527	-4.01552
Unigene0033504	PSRP2	Unigene0155846	Cmbl	190	-1.65527	-10.4818
Unigene0033504	PSRP2	Unigene0171842	MYB63	180	-1.65527	-1.25649
Unigene0033504	PSRP2	Unigene0081914	RPL21	546	-1.65527	-2.10594
Unigene0033504	PSRP2	Unigene0084614	ACAC	595	-1.65527	-1.45819
Unigene0033504	PSRP2	Unigene0017124	GAPB	354	-1.65527	-1.68825
Unigene0033504	PSRP2	Unigene0010122	ARP1	203	-1.65527	-10.2527
Unigene0033504	PSRP2	Unigene0054963	RpL3	203	-1.65527	-1.55994
Unigene0033504	PSRP2	Unigene0167361	PTBP2	199	-1.65527	-1.64924
Unigene0033504	PSRP2	Unigene0083494	OsI_04558	264	-1.65527	-2.32971
Unigene0033504	PSRP2	Unigene0064955	PSBS1	296	-1.65527	-10.8111
Unigene0033504	PSRP2	Unigene0063679	PRP40A	453	-1.65527	-11.2954
Unigene0033504	PSRP2	Unigene0074035	Tgs1	230	-1.65527	-11.1011
Unigene0033504	PSRP2	Unigene0009268	LHCA5	213	-1.65527	-5.07895
Unigene0033504	PSRP2	Unigene0055020	DLD	169	-1.65527	-1.02481
Unigene0033504	PSRP2	Unigene0055021	RPL18	676	-1.65527	-1.16501
Unigene0033504	PSRP2	Unigene0050104	cpc-2	178	-1.65527	-1.40571
Unigene0033504	PSRP2	Unigene0026664	At1g48650	237	-1.65527	-11.1228
Unigene0033504	PSRP2	Unigene0071879	CCS1	422	-1.65527	-1.12468
Unigene0033504	PSRP2	Unigene0005588	Pabpc1	386	-1.65527	1.07409
Unigene0033504	PSRP2	Unigene0000114	LTD	670	-1.65527	-2.28385
Unigene0033504	PSRP2	Unigene0088381	PAP12	252	-1.65527	-1.5703
Unigene0033504	PSRP2	Unigene0134643	PSBT	175	-1.65527	-1.1806
Unigene0033504	PSRP2	Unigene0114782	HNRNPK	336	-1.65527	-1.91375
Unigene0033504	PSRP2	Unigene0113086	CURT1C	286	-1.65527	1.61976
Unigene0033504	PSRP2	Unigene0059585	PSAH2	412	-1.65527	-1.66456
Unigene0033504	PSRP2	Unigene0163938	rub1	412	-1.65527	2.88882
Unigene0033504	PSRP2	Unigene0094638	Rm62	355	-1.65527	-1.08528
Unigene0033504	PSRP2	Unigene0073032	PSAG	181	-1.65527	-10.8994
Unigene0033504	PSRP2	Unigene0137788	ychF	600	-1.65527	-1.58413
Unigene0033504	PSRP2	Unigene0000644	cot-3	566	-1.65527	-11.3049
Unigene0033504	PSRP2	Unigene0112916	LOS1	566	-1.65527	-9.48884
Unigene0033504	PSRP2	Unigene0126754	tef2	566	-1.65527	-11.2896
Unigene0033504	PSRP2	Unigene0063569	LOS1	566	-1.65527	-1.103
Unigene0033504	PSRP2	Unigene0088076	LOS1	566	-1.65527	-1.26931
Unigene0033504	PSRP2	Unigene0026111	LOS1	566	-1.65527	1.10033
Unigene0033504	PSRP2	Unigene0156179	T05H10.6	201	-1.65527	-1.02258
Unigene0033504	PSRP2	Unigene0003071	CP29B	400	-1.65527	-1.79045
Unigene0033504	PSRP2	Unigene0153488	ABC4	728	-1.65527	-1.92231
Unigene0033504	PSRP2	Unigene0087491	rpl3	203	-1.65527	-10.6707
Unigene0033504	PSRP2	Unigene0081972	RpL3	203	-1.65527	-1.21911
Unigene0033504	PSRP2	Unigene0055563	fusA1	644	-1.65527	-5.66107
Unigene0033504	PSRP2	Unigene0051305	D27	300	-1.65527	-2.80735
Unigene0033504	PSRP2	Unigene0098840	PNSB2	382	-1.65527	-1.26422
Unigene0033504	PSRP2	Unigene0040196	sen1	200	-1.65527	-13.4555
Unigene0033504	PSRP2	Unigene0008802	ALY4	389	-1.65527	-1.41781
Unigene0033504	PSRP2	Unigene0165402	At1g66430	189	-1.65527	-1.8893
Unigene0033504	PSRP2	Unigene0069082	HHL1	585	-1.65527	-1.16399
Unigene0033504	PSRP2	Unigene0067229	PSBY	175	-1.65527	-1.03471
Unigene0033504	PSRP2	Unigene0142216	MYB62	180	-1.65527	-1.68436
Unigene0033504	PSRP2	Unigene0069565	At1g68590	589	-1.65527	-11.1163
Unigene0033504	PSRP2	Unigene0059055	FLN2	694	-1.65527	-1.34352
Unigene0033504	PSRP2	Unigene0056670	ELF5A-3	213	-1.65527	-1.82381
Unigene0033504	PSRP2	Unigene0111455	hex-1	213	-1.65527	-1.29439
Unigene0033504	PSRP2	Unigene0061920	MYB105	180	-1.65527	-6.93369
Unigene0033504	PSRP2	Unigene0162243	RPL27A	208	-1.65527	-5.65025
Unigene0033504	PSRP2	Unigene0003738	ndhL	426	-1.65527	-1.6923
Unigene0033504	PSRP2	Unigene0013441	PSY1R	365	-1.65527	-10.5051
Unigene0033504	PSRP2	Unigene0000349	tif1	411	-1.65527	-4.64386
Unigene0033504	PSRP2	Unigene0003859	eIF4A	411	-1.65527	1.90453
Unigene0033504	PSRP2	Unigene0006177	INRPK1	365	-1.65527	-8.71031
Unigene0033504	PSRP2	Unigene0017454	INRPK1	365	-1.65527	1.61907
Unigene0033504	PSRP2	Unigene0090079	At1g74360	365	-1.65527	-2.48278
Unigene0033504	PSRP2	Unigene0172188	CHLP	226	-1.65527	-1.22337
Unigene0033504	PSRP2	Unigene0037763	PRPS9	472	-1.65527	-10.5667
Unigene0033504	PSRP2	Unigene0125360	RPL31	618	-1.65527	-1.28693
Unigene0033504	PSRP2	Unigene0056275	XRN3	244	-1.65527	-1.05431
Unigene0033504	PSRP2	Unigene0043384	CDSP32	201	-1.65527	-4.79323
Unigene0033504	PSRP2	Unigene0112915	PPD4	276	-1.65527	-5.85505
Unigene0033504	PSRP2	Unigene0072500	RPL13	547	-1.65527	-1.06831
Unigene0033504	PSRP2	Unigene0110274	La	324	-1.65527	4.60284
Unigene0033504	PSRP2	Unigene0091723	HSPA4	165	-1.65527	-1.34717
Unigene0033504	PSRP2	Unigene0064532	PRP8A	581	-1.65527	-1.71079
Unigene0033504	PSRP2	Unigene0058944	Prpf8	581	-1.65527	-1.05679
Unigene0033504	PSRP2	Unigene0009821	CRR3	159	-1.65527	-2.10962
Unigene0033504	PSRP2	Unigene0047460	RPL2	166	-1.65527	-11.2781
Unigene0033504	PSRP2	Unigene0047260	THF1	317	-1.65527	2.93137
Unigene0033504	PSRP2	Unigene0041284	RBG7	154	-1.65527	-1.056
Unigene0033504	PSRP2	Unigene0104914	MYB73	180	-1.65527	-1.36773
Unigene0033504	PSRP2	Unigene0085423	MYB73	180	-1.65527	-1.27562
Unigene0033504	PSRP2	Unigene0065997	MYB73	180	-1.65527	3.33232
Unigene0033504	PSRP2	Unigene0104333	MYB73	180	-1.65527	-1.10979
Unigene0033504	PSRP2	Unigene0018058	MYB73	180	-1.65527	-1.01566
Unigene0033504	PSRP2	Unigene0020337	MYB73	180	-1.65527	-2.83542
Unigene0033504	PSRP2	Unigene0085193	MYB73	180	-1.65527	-9.55714
Unigene0033504	PSRP2	Unigene0026564	lark	376	-1.65527	2.81795
Unigene0033504	PSRP2	Unigene0129193	EIX1	365	-1.65527	-8.536
Unigene0033504	PSRP2	Unigene0045693	Rbp1	244	-1.65527	-1.0335
Unigene0033504	PSRP2	Unigene0141494	petM	248	-1.65527	-1.31422
Unigene0033504	PSRP2	Unigene0136719	SMC3	153	-1.65527	-9.65583
Unigene0033504	PSRP2	Unigene0170036	rbm22	406	-1.65527	4.71667
Unigene0033504	PSRP2	Unigene0143998	MYB340	180	-1.65527	-1.68147
Unigene0033504	PSRP2	Unigene0091169	Sf3a2	679	-1.65527	-9.14636
Unigene0033504	PSRP2	Unigene0132812	PRPF19	643	-1.65527	-8.33777
Unigene0033504	PSRP2	Unigene0124784	sqd	277	-1.65527	4.02474
Unigene0033504	PSRP2	Unigene0169855	rps5	489	-1.65527	4.44943
Unigene0033504	PSRP2	Unigene0012704	RpL18A	212	-1.65527	2.9902
Unigene0033504	PSRP2	Unigene0088636	RpL18A	212	-1.65527	-1.38288
Unigene0033504	PSRP2	Unigene0066727	PSA2	355	-1.65527	-1.44552
Unigene0033504	PSRP2	Unigene0011423	At2g35130	163	-1.65527	-1.34004
Unigene0033504	PSRP2	Unigene0061831	GDCSH	276	-1.65527	-1.04812
Unigene0033504	PSRP2	Unigene0078029	CP33	617	-1.65527	-2.37456
Unigene0033504	PSRP2	Unigene0047617	CP33	617	-1.65527	-1.23065
Unigene0033504	PSRP2	Unigene0132269	PAB7	371	-1.65527	-1.03539
Unigene0033504	PSRP2	Unigene0047670	SIGF	358	-1.65527	-1.48576
Unigene0033504	PSRP2	Unigene0028065	rnps1-a	500	-1.65527	-1.63975
Unigene0033504	PSRP2	Unigene0034232	CP29B	500	-1.65527	-10.2167
Unigene0033504	PSRP2	Unigene0127806	RRS1	176	-1.65527	-11.3294
Unigene0033504	PSRP2	Unigene0052610	CAC3	192	-1.65527	3.10753
Unigene0033504	PSRP2	Unigene0153550	khdrbs2	340	-1.65527	-11.0038
Unigene0033504	PSRP2	Unigene0041210	At2g38610	340	-1.65527	-1.79203
Unigene0033504	PSRP2	Unigene0039806	RCA	267	-1.65527	-2.06774
Unigene0033504	PSRP2	Unigene0175476	P5CS	227	-1.65527	-1.72163
Unigene0033504	PSRP2	Unigene0164257	PRO2	227	-1.65527	-1.27641
Unigene0033504	PSRP2	Unigene0028632	ATP2B3	163	-1.65527	-1.39553
Unigene0033504	PSRP2	Unigene0162529	STR9	351	-1.65527	-1.12392
Unigene0033504	PSRP2	Unigene0109548	RPL3	514	-1.65527	-1.6347
Unigene0033504	PSRP2	Unigene0118509	FKBP16-3	636	-1.65527	-3.86434
Unigene0033504	PSRP2	Unigene0003787	At2g44920	256	-1.65527	-1.22432
Unigene0033504	PSRP2	Unigene0096646	CAO	225	-1.65527	-1.59403
Unigene0033504	PSRP2	Unigene0000189	OsI_18512	798	-1.65527	4.74248
Unigene0033504	PSRP2	Unigene0001193	PHR2	446	-1.65527	3.37175
Unigene0033504	PSRP2	Unigene0040035	PHR2	446	-1.65527	2.64725
Unigene0033504	PSRP2	Unigene0062691	RpL7A	237	-1.65527	4.10886
Unigene0033504	PSRP2	Unigene0075627	CRR6	271	-1.65527	3.43582
Unigene0033504	PSRP2	Unigene0075629	RPH1	323	-1.65527	6.57963
Unigene0033504	PSRP2	Unigene0141953	PNSL3	516	-1.65527	1.9889
Unigene0033504	PSRP2	Unigene0153896	TLP40	621	-1.65527	4.69023
Unigene0033504	PSRP2	Unigene0156156	BCA1	167	-1.65527	4.41353
Unigene0033504	PSRP2	Unigene0094894	RPK2	365	-1.65527	-9.79225
Unigene0033504	PSRP2	Unigene0102372	RPK2	365	-1.65527	-1.38372
Unigene0033504	PSRP2	Unigene0001346	EMB2768	327	-1.65527	-4.15477
Unigene0033504	PSRP2	Unigene0048294	LUC7L2	736	-1.65527	-10.3987
Unigene0033504	PSRP2	Unigene0083758	RPI3	280	-1.65527	-1.78513
Unigene0033504	PSRP2	Unigene0142206	Nop58	228	-1.65527	-10.2248
Unigene0033504	PSRP2	Unigene0120785	PPD7	156	-1.65527	-5.88264
Unigene0033504	PSRP2	Unigene0075810	B14D6.310	343	-1.65527	4.18713
Unigene0033504	PSRP2	Unigene0029006	Acly	343	-1.65527	-10.4164
Unigene0033504	PSRP2	Unigene0039946	CITRX	499	-1.65527	-1.38423
Unigene0033504	PSRP2	Unigene0137820	Ns1	190	-1.65527	-9.63178
Unigene0033504	PSRP2	Unigene0158121	SmD1	585	-1.65527	-11.6941
Unigene0033504	PSRP2	Unigene0113536	HNRNP	277	-1.65527	-1.00201
Unigene0033504	PSRP2	Unigene0008612	ATAB2	267	-1.65527	-10.4784
Unigene0033504	PSRP2	Unigene0035768	Pkn	154	-1.65527	-13.7377
Unigene0033504	PSRP2	Unigene0035769	for	154	-1.65527	-4.69752
Unigene0033504	PSRP2	Unigene0064344	HSP70	165	-1.65527	-1.07824
Unigene0033504	PSRP2	Unigene0152834	PAO4	286	-1.65527	-1.28664
Unigene0033504	PSRP2	Unigene0044619	rpl4-a	242	-1.65527	-1.94037
Unigene0033504	PSRP2	Unigene0033129	rpl4-a	242	-1.65527	-1.17083
Unigene0033504	PSRP2	Unigene0096527	FKBP16-4	350	-1.65527	-1.05356
Unigene0033504	PSRP2	Unigene0150951	HB2	161	-1.65527	-1.85457
Unigene0033504	PSRP2	Unigene0160844	abhd-5.2	359	-1.65527	-1.16931
Unigene0033504	PSRP2	Unigene0117582	At5g06290	196	-1.65527	-1.50086
Unigene0033504	PSRP2	Unigene0168758	BAS1	196	-1.65527	-1.33657
Unigene0033504	PSRP2	Unigene0121842	Jafrac1	196	-1.65527	-10.1421
Unigene0033504	PSRP2	Unigene0105114	Rap1	306	-1.65527	-2.29462
Unigene0033504	PSRP2	Unigene0034455	HSP70	165	-1.65527	-11.0014
Unigene0033504	PSRP2	Unigene0168309	HSC-2	165	-1.65527	-2.66448
Unigene0033504	PSRP2	Unigene0097087	HSP70-4	165	-1.65527	-1.55399
Unigene0033504	PSRP2	Unigene0018847	Hsc70-4	165	-1.65527	2.13661
Unigene0033504	PSRP2	Unigene0122818	Hsc70-4	165	-1.65527	1.5125
Unigene0033504	PSRP2	Unigene0064233	HSP70	165	-1.65527	-11.0407
Unigene0033504	PSRP2	Unigene0115928	HSP70	165	-1.65527	-1.40334
Unigene0033504	PSRP2	Unigene0122124	HSP70	165	-1.65527	-1.57143
Unigene0033504	PSRP2	Unigene0107213	HSP70-4	165	-1.65527	-1.28087
Unigene0033504	PSRP2	Unigene0091077	HSP70	165	-1.65527	-1.68303
Unigene0033504	PSRP2	Unigene0008289	MYB10	180	-1.65527	-1.46829
Unigene0033504	PSRP2	Unigene0052626	MYB30	180	-1.65527	-1.44534
Unigene0033504	PSRP2	Unigene0051300	RPS10	668	-1.65527	-1.31713
Unigene0033504	PSRP2	Unigene0064557	RPS10	668	-1.65527	-2.36206
Unigene0033504	PSRP2	Unigene0041728	RPS10	668	-1.65527	-1.07491
Unigene0033504	PSRP2	Unigene0053321	RPS10	668	-1.65527	-1.15443
Unigene0033504	PSRP2	Unigene0076120	ddi2	174	-1.65527	-7.5068
Unigene0033504	PSRP2	Unigene0078069	CPN60B2	218	-1.65527	-1.34996
Unigene0033504	PSRP2	Unigene0065829	CPN60B2	218	-1.65527	-1.16725
Unigene0033504	PSRP2	Unigene0040430	SCL30A	352	-1.65527	-2.08971
Unigene0033504	PSRP2	Unigene0163107	SCL33	352	-1.65527	-1.26814
Unigene0033504	PSRP2	Unigene0157435	TRM1	259	-1.65527	-1.21698
Unigene0033504	PSRP2	Unigene0046191	D11DS	248	-1.65527	-1.32011
Unigene0033504	PSRP2	Unigene0114938	RpL30	159	-1.65527	2.39088
Unigene0033504	PSRP2	Unigene0137840	Isy1	644	-1.65527	3.4477
Unigene0033504	PSRP2	Unigene0084203	TIC62	441	-1.65527	-1.17783
Unigene0033504	PSRP2	Unigene0159292	Dbp80	307	-1.65527	-10.1293
Unigene0033504	PSRP2	Unigene0051124	CG7483	307	-1.65527	-1.5061
Unigene0033504	PSRP2	Unigene0081203	EBP2	311	-1.65527	-11.1228
Unigene0033504	PSRP2	Unigene0111393	DHAD	173	-1.65527	-2.47454
Unigene0033504	PSRP2	Unigene0046957	rpl-5	225	-1.65527	-4.49432
Unigene0033504	PSRP2	Unigene0066746	RPL5	225	-1.65527	-11.8981
Unigene0033504	PSRP2	Unigene0072721	LTA2	312	-1.65527	-1.26074
Unigene0033504	PSRP2	Unigene0068155	PRXQ	602	-1.65527	-7.17592
Unigene0033504	PSRP2	Unigene0024896	RPL9	572	-1.65527	-10.7313
Unigene0033504	PSRP2	Unigene0081991	MYB48	180	-1.65527	-1.25696
Unigene0033504	PSRP2	Unigene0145423	MYB48	180	-1.65527	-12.0026
Unigene0033504	PSRP2	Unigene0135242	PTAC16	298	-1.65527	-1.03398
Unigene0033504	PSRP2	Unigene0011621	XA21	365	-1.65527	-10.4683
Unigene0033504	PSRP2	Unigene0065640	At3g47110	365	-1.65527	-5.75154
Unigene0033504	PSRP2	Unigene0055749	At3g47110	365	-1.65527	-1.45274
Unigene0033504	PSRP2	Unigene0016830	At3g47570	365	-1.65527	11.3498
Unigene0033504	PSRP2	Unigene0063060	XA21	365	-1.65527	2.39593
Unigene0033504	PSRP2	Unigene0048302	At3g47570	365	-1.65527	-2.64925
Unigene0033504	PSRP2	Unigene0059213	At3g47570	365	-1.65527	-9.41066
Unigene0033504	PSRP2	Unigene0059214	At3g47570	365	-1.65527	-7.48784
Unigene0033504	PSRP2	Unigene0025450	At3g47570	365	-1.65527	-1.33223
Unigene0033504	PSRP2	Unigene0010969	MYB306	180	-1.65527	-2.85212
Unigene0033504	PSRP2	Unigene0084329	CBBY	444	-1.65527	-1.03287
Unigene0033504	PSRP2	Unigene0031619	MYB77	180	-1.65527	-1.4221
Unigene0033504	PSRP2	Unigene0041508	snRNP-U1-70K	792	-1.65527	-4.99763
Unigene0033504	PSRP2	Unigene0042151	PSBO	169	-1.65527	-12.697
Unigene0033504	PSRP2	Unigene0027621	Pa2g4	200	-1.65527	-10.2683
Unigene0033504	PSRP2	Unigene0002776	TRA2B	725	-1.65527	1.74334
Unigene0033504	PSRP2	Unigene0020455	PSRP2	725	-1.65527	2.00972
Unigene0033504	PSRP2	Unigene0029215	At3g52155	226	-1.65527	-2.9535
Unigene0033504	PSRP2	Unigene0049845	hfp	484	-1.65527	-8.84486
Unigene0033504	PSRP2	Unigene0054246	RH38	250	-1.65527	-7.10966
Unigene0033504	PSRP2	Unigene0054247	Os03g0158200	250	-1.65527	1.7266
Unigene0033504	PSRP2	Unigene0058443	Os03g0158200	250	-1.65527	-2.08601
Unigene0033504	PSRP2	Unigene0066891	RH38	250	-1.65527	-1.79909
Unigene0033504	PSRP2	Unigene0114182	RH38	250	-1.65527	3.90475
Unigene0033504	PSRP2	Unigene0114185	OsI_10887	543	-1.65527	-12.06
Unigene0033504	PSRP2	Unigene0015222	RPL17	437	-1.65527	10.303
Unigene0033504	PSRP2	Unigene0111910	CAB6A	169	-1.65527	3.03903
Unigene0033504	PSRP2	Unigene0001266	sf3b3	504	-1.65527	1.88651
Unigene0033504	PSRP2	Unigene0001870	PSA3	424	-1.65527	2.38992
Unigene0033504	PSRP2	Unigene0002386	RPL23A	211	-1.65527	2.92885
Unigene0033504	PSRP2	Unigene0002567	At3g55800	469	-1.65527	5.53938
Unigene0033504	PSRP2	Unigene0079159	Nop60B	153	-1.65527	3.0729
Unigene0033504	PSRP2	Unigene0099963	eIF3-S6	218	-1.65527	-1.80487
Unigene0033504	PSRP2	Unigene0064094	an3	247	-1.65527	1.15232
Unigene0033504	PSRP2	Unigene0073629	Os11g0599500	247	-1.65527	10.0362
Unigene0033504	PSRP2	Unigene0005903	D1Pas1	247	-1.65527	1.93694
Unigene0033504	PSRP2	Unigene0141819	GUN4	288	-1.65527	1.05005
Unigene0033504	PSRP2	Unigene0055087	AIMP1	313	-1.65527	-2.67067
Unigene0033504	PSRP2	Unigene0125017	EIF4G3	170	-1.65527	-8.21067
Unigene0033504	PSRP2	Unigene0109818	tif471	170	-1.65527	-1.11255
Unigene0033504	PSRP2	Unigene0167519	MYB17	180	-1.65527	-13.7997
Unigene0033504	PSRP2	Unigene0023543	CAB7	169	-1.65527	-10.8662
Unigene0033504	PSRP2	Unigene0157853	At3g62310	374	-1.65527	-1.91619
Unigene0033504	PSRP2	Unigene0031458	RPL8B	237	-1.65527	-1.85609
Unigene0033504	PSRP2	Unigene0113598	CSP41A	551	-1.65527	-5.3252
Unigene0033504	PSRP2	Unigene0060342	RRF	575	-1.65527	-1.40669
Unigene0033504	PSRP2	Unigene0030075	At4g00165	195	-1.65527	5.17914
Unigene0033504	PSRP2	Unigene0157122	me31B	231	-1.65527	-2.88691
Unigene0033504	PSRP2	Unigene0009066	RH8	231	-1.65527	-10.1506
Unigene0033504	PSRP2	Unigene0103485	At4g01037	724	-1.65527	3.19967
Unigene0033504	PSRP2	Unigene0134417	CURT1A	357	-1.65527	9.85591
Unigene0033504	PSRP2	Unigene0119479	CURT1A	357	-1.65527	-1.46756
Unigene0033504	PSRP2	Unigene0006629	RPL5	552	-1.65527	-4.27702
Unigene0033504	PSRP2	Unigene0006519	At4g02530	699	-1.65527	-1.01892
Unigene0033504	PSRP2	Unigene0104494	psaD	319	-1.65527	-1.17532
Unigene0033504	PSRP2	Unigene0094881	AND_004369	714	-1.65527	-1.40204
Unigene0033504	PSRP2	Unigene0040429	petC	311	-1.65527	-1.26764
Unigene0033504	PSRP2	Unigene0134791	2022-04-03	334	-1.65527	-1.2461
Unigene0033504	PSRP2	Unigene0002437	ATPC	382	-1.65527	-1.55096
Unigene0033504	PSRP2	Unigene0029800	MYB74	180	-1.65527	2.75041
Unigene0033504	PSRP2	Unigene0081180	ATPD	398	-1.65527	2.95708
Unigene0033504	PSRP2	Unigene0119100	LHCB5	188	-1.65527	4.58764
Unigene0033504	PSRP2	Unigene0001448	YNR064C	250	-1.65527	3.22419
Unigene0033504	PSRP2	Unigene0001593	MYB2	180	-1.65527	4.32241
Unigene0033504	PSRP2	Unigene0001838	RNP1	277	-1.65527	2.30149
Unigene0033504	PSRP2	Unigene0001867	sqd	277	-1.65527	1.67792
Unigene0033504	PSRP2	Unigene0002548	SECE1	225	-1.65527	1.16793
Unigene0033504	PSRP2	Unigene0093979	TUBA	150	-1.65527	5.5983
Unigene0033504	PSRP2	Unigene0002255	PPD1	441	-1.65527	6.46962
Unigene0033504	PSRP2	Unigene0057140	IMPA1	214	-1.65527	5.61817
Unigene0033504	PSRP2	Unigene0122902	HSP70-17	165	-1.65527	2.75857
Unigene0033504	PSRP2	Unigene0036053	hyou1	165	-1.65527	-1.52401
Unigene0033504	PSRP2	Unigene0134329	rpl-15	289	-1.65527	4.24504
Unigene0033504	PSRP2	Unigene0107791	RpL15	289	-1.65527	-7.61471
Unigene0033504	PSRP2	Unigene0052641	RpL15	289	-1.65527	-1.75272
Unigene0033504	PSRP2	Unigene0017391	RAB1A	306	-1.65527	-1.24181
Unigene0033504	PSRP2	Unigene0070675	LIL3.1	461	-1.65527	-6.73761
Unigene0033504	PSRP2	Unigene0008839	ZFP10	195	-1.65527	-11.1464
Unigene0033504	PSRP2	Unigene0068208	GSO1	365	-1.65527	-1.09908
Unigene0033504	PSRP2	Unigene0150927	PSBQ1	325	-1.65527	-1.96999
Unigene0033504	PSRP2	Unigene0073990	MYB102	180	-1.65527	-11.2107
Unigene0033504	PSRP2	Unigene0021785	MYB102	180	-1.65527	-7.33241
Unigene0033504	PSRP2	Unigene0107122	HSP70	338	-1.65527	-6.06178
Unigene0033504	PSRP2	Unigene0117433	HSP70	338	-1.65527	-4.4363
Unigene0033504	PSRP2	Unigene0124866	ACL1.3	394	-1.65527	-4.78803
Unigene0033504	PSRP2	Unigene0124868	NIFU3	169	-1.65527	4.65153
Unigene0033504	PSRP2	Unigene0069326	Hrb27C	276	-1.65527	-1.56033
Unigene0033504	PSRP2	Unigene0175207	Hrb87F	276	-1.65527	-1.25184
Unigene0033504	PSRP2	Unigene0123760	3PCR	240	-1.65527	-2.52908
Unigene0033504	PSRP2	Unigene0093913	At4g27700	381	-1.65527	-10.4818
Unigene0033504	PSRP2	Unigene0128455	PSAE-1	153	-1.65527	-1.23367
Unigene0033504	PSRP2	Unigene0071776	PRMT1	298	-1.65527	-14.3259
Unigene0033504	PSRP2	Unigene0045711	usp10	254	-1.65527	2.32539
Unigene0033504	PSRP2	Unigene0102172	utp20	215	-1.65527	-1.06955
Unigene0033504	PSRP2	Unigene0162232	ATPG	189	-1.65527	-1.38204
Unigene0033504	PSRP2	Unigene0028933	Doa	268	-1.65527	-6.2127
Unigene0033504	PSRP2	Unigene0072301	CBL10	228	-1.65527	-10.1923
Unigene0033504	PSRP2	Unigene0144657	DAP	165	-1.65527	-10.2839
Unigene0033504	PSRP2	Unigene0158392	PAB	437	-1.65527	8.42866
Unigene0033504	PSRP2	Unigene0144658	PAB1	376	-1.65527	-6.0543
Unigene0033504	PSRP2	Unigene0138354	2022-09-01	323	-1.65527	-1.85539
Unigene0033504	PSRP2	Unigene0168924	Smarcc2	217	-1.65527	-1.44145
Unigene0033504	PSRP2	Unigene0020030	CG11899	207	-1.65527	-10.795
Unigene0033504	PSRP2	Unigene0112370	RpL8	166	-1.65527	-7.35168
Unigene0033504	PSRP2	Unigene0141843	MYB73	180	-1.65527	4.25683
Unigene0033504	PSRP2	Unigene0005581	MYB73	180	-1.65527	-1.07838
Unigene0033504	PSRP2	Unigene0043428	MYB73	180	-1.65527	2.10818
Unigene0033504	PSRP2	Unigene0084211	MYB73	180	-1.65527	-9.88162
Unigene0033504	PSRP2	Unigene0046944	MYB73	180	-1.65527	-1.72547
Unigene0033504	PSRP2	Unigene0152607	MYB73	180	-1.65527	-1.31555
Unigene0033504	PSRP2	Unigene0103124	SHM1	366	-1.65527	-2.82187
Unigene0033504	PSRP2	Unigene0119160	MYB308	180	-1.65527	-7.3147
Unigene0033504	PSRP2	Unigene0138554	SAUR23	173	-1.65527	-3.68182
Unigene0033504	PSRP2	Unigene0095546	ARG7	173	-1.65527	-1.30136
Unigene0033504	PSRP2	Unigene0062766	ARG7	173	-1.65527	-1.44086
Unigene0033504	PSRP2	Unigene0071824	SAUR24	173	-1.65527	1.32347
Unigene0033504	PSRP2	Unigene0040684	PNSL4	468	-1.65527	-1.1382
Unigene0033504	PSRP2	Unigene0076883	Dnajc14	724	-1.65527	-2.13704
Unigene0033504	PSRP2	Unigene0055719	At4g39970	216	-1.65527	-1.24601
Unigene0033504	PSRP2	Unigene0103845	STN8	213	-1.65527	-10.5635
Unigene0033504	PSRP2	Unigene0166341	OHP1	336	-1.65527	-1.11435
Unigene0033504	PSRP2	Unigene0165265	HSP70-2	165	-1.65527	-2.37628
Unigene0033504	PSRP2	Unigene0132613	HSP70	165	-1.65527	-1.44946
Unigene0033504	PSRP2	Unigene0055547	Hsp68	165	-1.65527	2.1855
Unigene0033504	PSRP2	Unigene0076234	Hsc70-4	165	-1.65527	-1.17206
Unigene0033504	PSRP2	Unigene0040764	IMPA9	214	-1.65527	-1.3554
Unigene0033504	PSRP2	Unigene0161985	nifk	534	-1.65527	-1.50872
Unigene0033504	PSRP2	Unigene0065384	eIF3g1	150	-1.65527	4.45046
Unigene0033504	PSRP2	Unigene0023546	DCXR	153	-1.65527	4.27638
Unigene0033504	PSRP2	Unigene0102759	At5g06060	153	-1.65527	-12.1601
Unigene0033504	PSRP2	Unigene0026304	MPH1	447	-1.65527	-1.28433
Unigene0033504	PSRP2	Unigene0046626	SUB1	210	-1.65527	5.11746
Unigene0033504	PSRP2	Unigene0054598	HSPA9	164	-1.65527	-1.29795
Unigene0033504	PSRP2	Unigene0001790	Nurf-38	224	-1.65527	1.90514
Unigene0033504	PSRP2	Unigene0078849	MDHG	371	-1.65527	5.14211
Unigene0033504	PSRP2	Unigene0153462	pabpn1-a	306	-1.65527	-1.80814
Unigene0033504	PSRP2	Unigene0047894	Hel25E	323	-1.65527	-5.8413
Unigene0033504	PSRP2	Unigene0122292	HY5	175	-1.65527	-4.13262
Unigene0033504	PSRP2	Unigene0122293	CUV	218	-1.65527	-9.2976
Unigene0033504	PSRP2	Unigene0121499	CUV	218	-1.65527	-11.1778
Unigene0033504	PSRP2	Unigene0174057	CUV	218	-1.65527	-1.20492
Unigene0033504	PSRP2	Unigene0034067	Ppib	210	-1.65527	-1.80347
Unigene0033504	PSRP2	Unigene0040440	RPL10	591	-1.65527	11.6868
Unigene0033504	PSRP2	Unigene0047243	CHLH	173	-1.65527	-1.14542
Unigene0033504	PSRP2	Unigene0092474	MYB4	180	-1.65527	1.78817
Unigene0033504	PSRP2	Unigene0104016	HNRNPK	336	-1.65527	3.20221
Unigene0033504	PSRP2	Unigene0007436	IGF2BP2	336	-1.65527	-1.32867
Unigene0033504	PSRP2	Unigene0007586	At5g16400	179	-1.65527	12.4843
Unigene0033504	PSRP2	Unigene0134092	MYB20	180	-1.65527	-1.17979
Unigene0033504	PSRP2	Unigene0006422	MYB14	180	-1.65527	1.15717
Unigene0033504	PSRP2	Unigene0007279	grpE	492	-1.65527	1.20575
Unigene0033504	PSRP2	Unigene0016970	PSRP6	171	-1.65527	-1.60861
Unigene0033504	PSRP2	Unigene0116459	DVR	567	-1.65527	-1.27254
Unigene0033504	PSRP2	Unigene0060046	TUBA1	150	-1.65527	-11.2107
Unigene0033504	PSRP2	Unigene0146197	Ran	174	-1.65527	-10.2005
Unigene0033504	PSRP2	Unigene0001097	EFR	365	-1.65527	-1.01438
Unigene0033504	PSRP2	Unigene0172833	Cct2	252	-1.65527	-1.18272
Unigene0033504	PSRP2	Unigene0019911	CAS	410	-1.65527	-1.23876
Unigene0033504	PSRP2	Unigene0085062	FSD3	353	-1.65527	-11.0154
Unigene0033504	PSRP2	Unigene0096354	At2g32560	365	-1.65527	-6.52095
Unigene0033504	PSRP2	Unigene0004502	RLK5	365	-1.65527	-1.31729
Unigene0033504	PSRP2	Unigene0158504	Hsc70-3	164	-1.65527	-1.39489
Unigene0033504	PSRP2	Unigene0110341	IGHMBP2	200	-1.65527	-11.2147
Unigene0033504	PSRP2	Unigene0124224	HTH	307	-1.65527	-1.20321
Unigene0033504	PSRP2	Unigene0103350	PGLP1A	353	-1.65527	4.5891
Unigene0033504	PSRP2	Unigene0109454	PGLP1A	353	-1.65527	-1.24726
Unigene0033504	PSRP2	Unigene0046254	CRS2	191	-1.65527	-8.26053
Unigene0033504	PSRP2	Unigene0045240	RBCS	204	-1.65527	-1.12439
Unigene0033504	PSRP2	Unigene0021731	RBCS4	204	-1.65527	-10.1207
Unigene0033504	PSRP2	Unigene0085617	CRR7	461	-1.65527	-5.99031
Unigene0033504	PSRP2	Unigene0081954	RPL5	225	-1.65527	-8.11703
Unigene0033504	PSRP2	Unigene0117469	RpL5	225	-1.65527	1.22496
Unigene0033504	PSRP2	Unigene0001087	RpL5	225	-1.65527	4.11055
Unigene0033504	PSRP2	Unigene0027726	RPL27	302	-1.65527	2.72619
Unigene0033504	PSRP2	Unigene0054293	BIP4	164	-1.65527	11.8165
Unigene0033504	PSRP2	Unigene0075628	U2af38	152	-1.65527	3.97833
Unigene0033504	PSRP2	Unigene0103902	PNSB5	430	-1.65527	2.84739
Unigene0033504	PSRP2	Unigene0108739	CHLI	580	-1.65527	3.0791
Unigene0033504	PSRP2	Unigene0144810	TPT	197	-1.65527	2.74079
Unigene0033504	PSRP2	Unigene0081067	TPT	197	-1.65527	-1.18938
Unigene0033504	PSRP2	Unigene0090037	FLS2	365	-1.65527	-1.3176
Unigene0033504	PSRP2	Unigene0008118	FLS2	365	-1.65527	-3.6538
Unigene0033504	PSRP2	Unigene0017085	sen1	253	-1.65527	-4.19001
Unigene0033504	PSRP2	Unigene0073135	RAB35	306	-1.65527	-10.112
Unigene0033504	PSRP2	Unigene0103613	ACLB-2	343	-1.65527	-4.09472
Unigene0033504	PSRP2	Unigene0127258	MYB78	180	-1.65527	-5.64621
Unigene0033504	PSRP2	Unigene0027103	PDHB	201	-1.65527	-2.16969
Unigene0033504	PSRP2	Unigene0016481	pdhb-1	201	-1.65527	-10.3808
Unigene0033504	PSRP2	Unigene0062483	Os08g0536000	201	-1.65527	-1.05198
Unigene0033504	PSRP2	Unigene0068935	ATP1	408	-1.65527	-1.13331
Unigene0033504	PSRP2	Unigene0084014	SF1	582	-1.65527	-1.44544
Unigene0033504	PSRP2	Unigene0072335	PGMP	315	-1.65527	-1.07764
Unigene0033504	PSRP2	Unigene0046099	Fib	284	-1.65527	1.83996
Unigene0033504	PSRP2	Unigene0096810	FBL	284	-1.65527	-5.66534
Unigene0033504	PSRP2	Unigene0142264	At5g52780	368	-1.65527	-10.7731
Unigene0033504	PSRP2	Unigene0169893	KPNB1	205	-1.65527	-5.19946
Unigene0033504	PSRP2	Unigene0006922	PLR1	580	-1.65527	-4.79008
Unigene0033504	PSRP2	Unigene0109585	TIG	611	-1.65527	-10.4094
Unigene0033504	PSRP2	Unigene0093162	RNP1	275	-1.65527	-11.1882
Unigene0033504	PSRP2	Unigene0046595	mif-2	459	-1.65527	-12.1098
Unigene0033504	PSRP2	Unigene0089977	DAAT	171	-1.65527	-1.96558
Unigene0033504	PSRP2	Unigene0079839	Eif4g2	451	-1.65527	-1.36111
Unigene0033504	PSRP2	Unigene0050008	ndhN	430	-1.65527	-2.06462
Unigene0033504	PSRP2	Unigene0023853	Alyref	389	-1.65527	-11.1485
Unigene0033504	PSRP2	Unigene0084339	RH7	384	-1.65527	-8.08215
Unigene0033504	PSRP2	Unigene0125515	At2g42960	365	-1.65527	-11.8231
Unigene0033504	PSRP2	Unigene0072637	PBL19	365	-1.65527	-1.52613
Unigene0033504	PSRP2	Unigene0061815	At4g29180	365	-1.65527	-10.359
Unigene0033504	PSRP2	Unigene0091473	SIRK	365	-1.65527	-11.0061
Unigene0033504	PSRP2	Unigene0026440	At1g11280	365	-1.65527	-1.95162
Unigene0033504	PSRP2	Unigene0046737	WAKL4	365	-1.65527	3.20716
Unigene0033504	PSRP2	Unigene0056641	DXR	243	-1.65527	-5.3542
Unigene0033504	PSRP2	Unigene0158084	Rm62	355	-1.65527	3.93742
Unigene0033504	PSRP2	Unigene0169892	Rm62	355	-1.65527	-12.125
Unigene0033504	PSRP2	Unigene0043360	awd	438	-1.65527	-1.14667
Unigene0033504	PSRP2	Unigene0001047	PSAN	239	-1.65527	-1.09699
Unigene0033504	PSRP2	Unigene0152582	SC35	581	-1.65527	-1.79212
Unigene0033504	PSRP2	Unigene0043152	SRSF2	581	-1.65527	-11.4935
Unigene0033504	PSRP2	Unigene0071935	SF3B1	599	-1.65527	-10.7759
Unigene0033504	PSRP2	Unigene0063990	PETH	313	-1.65527	-1.88462
Unigene0033504	PSRP2	Unigene0145107	PCMP-H61	154	-1.65527	1.90524
Unigene0033504	PSRP2	Unigene0059901	yeaD	250	-1.65527	2.84176
Unigene0033504	PSRP2	Unigene0048486	MYB73	180	-1.65527	-1.62254
Unigene0033504	PSRP2	Unigene0154860	MYB73	180	-1.65527	-1.02508
Unigene0033504	PSRP2	Unigene0174410	MYB44	180	-1.65527	-1.3189
Unigene0033504	PSRP2	Unigene0049322	SR1IP1	234	-1.65527	-1.67232
Unigene0033504	MTB1	Unigene0063865	TMN1	780	-1.65527	1.5837
Unigene0033504	MTB1	Unigene0046035	LOX1	236	-1.65527	1.31706
Unigene0033504	MTB1	Unigene0076251	LOX2.1	236	-1.65527	-7.02237
Unigene0033504	MTB1	Unigene0097936	LOX3	236	-1.65527	4.95737
Unigene0033504	MTB1	Unigene0116262	LOX1	236	-1.65527	-11.2819
Unigene0033504	MTB1	Unigene0174026	LOX3.1	236	-1.65527	-1.49881
Unigene0033504	MTB1	Unigene0041256	TIFY10A	876	-1.65527	-1.30781
Unigene0033504	MTB1	Unigene0134413	TIFY10A	876	-1.65527	-1.23377
Unigene0033504	MTB1	Unigene0051456	4CLL5	238	-1.65527	1.75558
Unigene0033504	MTB1	Unigene0145204	ACA1	192	-1.65527	2.06757
Unigene0033504	MTB1	Unigene0158593	MYC2	230	-1.65527	2.40785
Unigene0033504	MTB1	Unigene0087748	TIFY11B	379	-1.65527	-7.02422
Unigene0033504	MTB1	Unigene0090800	DBR2	258	-1.65527	-1.00905
Unigene0033504	MTB1	Unigene0101650	DBR2	258	-1.65527	-2.95167
Unigene0033504	MTB1	Unigene0060338	CYP94C1	152	-1.65527	-2.00594
Unigene0033504	MTB1	Unigene0115688	CYP94C1	152	-1.65527	-1.31978
Unigene0033504	MTB1	Unigene0142566	COI1	173	-1.65527	-1.66806
Unigene0033504	MTB1	Unigene0057808	COI2	173	-1.65527	-1.84983
Unigene0033504	MTB1	Unigene0172241	TOP2	522	-1.65527	-2.20091
Unigene0033504	MTB1	Unigene0150672	TOP2	522	-1.65527	-1.54031
Unigene0033504	MTB1	Unigene0113399	TOP2	522	-1.65527	-1.48243
Unigene0033504	MTB1	Unigene0006042	TOP2	522	-1.65527	1.59506
Unigene0033504	MTB1	Unigene0027263	TOP2	522	-1.65527	-14.474
Unigene0033504	MTB1	Unigene0027264	TOP2	522	-1.65527	-12.1778
Unigene0033504	MTB1	Unigene0173126	psaD	416	-1.65527	-1.38781
Unigene0033504	MTB1	Unigene0064427	MTB3	202	-1.65527	4.61298
Unigene0033504	MTB1	Unigene0079882	MED26B	156	-1.65527	-2.66697
Unigene0033504	MTB1	Unigene0146093	TIFY9	739	-1.65527	-10.4094
Unigene0033504	ARB_02861	Unigene0129899	chic	152	-1.65527	-1.93148
Unigene0033504	ARB_02861	Unigene0003275	EDA40	179	-1.65527	-1.09502
Unigene0033504	ARB_02861	Unigene0077514	FER	175	-1.65527	-6.80735
Unigene0033504	ARB_02861	Unigene0165555	FER	175	-1.65527	2.41631
Unigene0033504	ARB_02861	Unigene0004720	ANX2	175	-1.65527	2.79622
Unigene0033504	ARB_02861	Unigene0159986	FER	175	-1.65527	3.21505
Unigene0033504	ARB_02861	Unigene0091000	FER	175	-1.65527	-1.83047
Unigene0033504	ARB_02861	Unigene0104812	PBL19	175	-1.65527	-3.42321
Unigene0033504	ARB_02861	Unigene0017837	ANX1	175	-1.65527	-9.69697
Unigene0033504	ARB_02861	Unigene0168887	FER	175	-1.65527	1.61746
Unigene0033504	ARB_02861	Unigene0058340	FER	175	-1.65527	-10.8662
Unigene0033504	ARB_02861	Unigene0058341	FER	175	-1.65527	-10.4581
Unigene0033504	ARB_02861	Unigene0148492	FER	175	-1.65527	2.09014
Unigene0033504	ARB_02861	Unigene0071830	FER	175	-1.65527	-1.44208
Unigene0033504	ARB_02861	Unigene0083032	FER	175	-1.65527	1.76451
Unigene0033504	ARB_02861	Unigene0083033	FER	175	-1.65527	-2.0596
Unigene0033504	ARB_02861	Unigene0103650	FER	175	-1.65527	-1.42563
Unigene0033504	ARB_02861	Unigene0048786	PBL19	175	-1.65527	-1.56846
Unigene0033504	ARB_02861	Unigene0127557	FER	175	-1.65527	-10.6408
Unigene0033504	ARB_02861	Unigene0148844	At3g21340	175	-1.65527	-1.18916
Unigene0033504	ARB_02861	Unigene0169208	FER	175	-1.65527	-11.9837
Unigene0033504	ARB_02861	Unigene0173889	FER	175	-1.65527	-1.61575
Unigene0033504	ARB_02861	Unigene0079366	FER	175	-1.65527	-1.06106
Unigene0033504	ARB_02861	Unigene0010907	FER	175	-1.65527	4.16392
Unigene0033504	ARB_02861	Unigene0162113	FER	175	-1.65527	-1.19442
Unigene0033504	ARB_02861	Unigene0144335	EDA40	179	-1.65527	-1.13441
Unigene0033504	ARB_02861	Unigene0169124	WAV3	179	-1.65527	-10.5918
Unigene0033504	ARB_02861	Unigene0092564	WAV3	179	-1.65527	-10.7398
Unigene0033504	CNGC3	Unigene0124650	AMC1	277	-1.65527	1.66748
Unigene0033504	CNGC3	Unigene0113491	AMC1	277	-1.65527	-7.62571
Unigene0033504	CNGC3	Unigene0042651	AMC1	277	-1.65527	-1.26899
Unigene0033504	CNGC3	Unigene0144133	APIC	234	-1.65527	-4.38187
Unigene0033504	CNGC3	Unigene0049283	NPR4	434	-1.65527	3.85345
Unigene0033504	CNGC3	Unigene0001412	At5g49770	173	-1.65527	11.4235
Unigene0033504	CNGC3	Unigene0001785	Rop	167	-1.65527	5.09364
Unigene0033504	CNGC3	Unigene0002335	DDB_G0289029	266	-1.65527	10.8376
Unigene0033504	CNGC3	Unigene0002444	HERK1	390	-1.65527	1.905
Unigene0033504	CNGC3	Unigene0066601	POD1	237	-1.65527	4.86295
Unigene0033504	CNGC3	Unigene0103451	PDR1	150	-1.65527	2.28333
Unigene0033504	CNGC3	Unigene0146259	PDR1	150	-1.65527	-1.01199
Unigene0033504	CNGC3	Unigene0162241	PDR1	150	-1.65527	-9.96687
Unigene0033504	CNGC3	Unigene0162244	At1g15670	169	-1.65527	-11.2368
Unigene0033504	CNGC3	Unigene0126390	CRPK1	408	-1.65527	-11.3718
Unigene0033504	CNGC3	Unigene0090979	CRPK1	408	-1.65527	-1.03763
Unigene0033504	CNGC3	Unigene0042996	TpnC47D	187	-1.65527	-9.64386
Unigene0033504	CNGC3	Unigene0138478	CML27	187	-1.65527	-11.0362
Unigene0033504	CNGC3	Unigene0034082	CML27	187	-1.65527	-4.40312
Unigene0033504	CNGC3	Unigene0040275	CML18	187	-1.65527	-1.30678
Unigene0033504	CNGC3	Unigene0077623	LRK10L-1.2	513	-1.65527	-1.09635
Unigene0033504	CNGC3	Unigene0056755	LRK10L-1.2	513	-1.65527	-1.56453
Unigene0033504	CNGC3	Unigene0005460	CPK10	279	-1.65527	1.25921
Unigene0033504	CNGC3	Unigene0012080	FMO1	311	-1.65527	1.71274
Unigene0033504	CNGC3	Unigene0068154	FMO1	311	-1.65527	3.85498
Unigene0033504	CNGC3	Unigene0001160	FMO1	311	-1.65527	-1.40696
Unigene0041156	CNGC3	Unigene0038755	PUB44	189	1.48096	-10.5379
Unigene0041156	CNGC3	Unigene0134364	3MMP	256	1.48096	3.83515
Unigene0041156	CNGC3	Unigene0069341	LRK10L-1.1	198	1.48096	1.56131
Unigene0041156	CNGC3	Unigene0022502	NSL1	286	1.48096	-11.2025
Unigene0041156	CNGC3	Unigene0057281	CEP14	181	1.48096	2.66303
Unigene0041156	CNGC3	Unigene0037066	At1g06800	169	1.48096	1.08648
Unigene0041156	CNGC3	Unigene0134806	PSI2	424	1.48096	2.97275
Unigene0078846	CNGC3	Unigene0084464	PXC3	252	2.3662	-2.71924
Unigene0078846	CNGC3	Unigene0001205	At1g34750	374	2.3662	2.45464
Unigene0078846	CNGC3	Unigene0003871	BZIP60	222	2.3662	1.98185
Unigene0078846	CNGC3	Unigene0006250	At5g39000	456	2.3662	3.74862
Unigene0078846	CNGC3	Unigene0064721	WAK5	456	2.3662	1.36589
Unigene0078846	CNGC3	Unigene0070384	CAX5	153	2.3662	8.02237
Unigene0078846	CNGC3	Unigene0006028	At1g56130	190	2.3662	2.70989
Unigene0078846	CNGC3	Unigene0043716	ABCG36	319	2.3662	1.82361
Unigene0078846	CNGC3	Unigene0093490	ABCG36	319	2.3662	3.54212
Unigene0078846	CNGC3	Unigene0095762	At1g60710	253	2.3662	4.79008
Unigene0078846	CNGC3	Unigene0006544	MLO-H1	265	2.3662	3.00437
Unigene0078846	CNGC3	Unigene0085748	WRKY6	204	2.3662	3.55064
Unigene0078846	CNGC3	Unigene0046604	WRKY6	204	2.3662	4.79381
Unigene0078846	CNGC3	Unigene0128490	WDR44	155	2.3662	3.45519
Unigene0078846	CNGC3	Unigene0026071	LRK10L-1.2	361	2.3662	-1.4197
Unigene0078846	CNGC3	Unigene0077526	PERK9	214	2.3662	2.92168
Unigene0078846	CNGC3	Unigene0063085	AERO1	175	2.3662	1.45648
Unigene0078846	CNGC3	Unigene0072177	AERO1	175	2.3662	10.3554
Unigene0078846	CNGC3	Unigene0002710	AERO1	175	2.3662	-11.8662
Unigene0078846	CNGC3	Unigene0007058	RUN1	183	2.3662	1.31018
Unigene0078846	CNGC3	Unigene0016145	At1g74360	450	2.3662	-10.9896
Unigene0078846	CNGC3	Unigene0057629	TOL4	321	2.3662	6.27767
Unigene0078846	CNGC3	Unigene0115418	VQ1	157	2.3662	11.1653
Unigene0078846	CNGC3	Unigene0126292	RIPK	163	2.3662	10.3627
Unigene0078846	CNGC3	Unigene0055719	PIX13	238	2.3662	-1.24601
Unigene0078846	CNGC3	Unigene0136704	PIX13	238	2.3662	1.23636
Unigene0078846	CNGC3	Unigene0147548	PIX13	238	2.3662	1.20312
Unigene0078846	CNGC3	Unigene0037045	PIX13	238	2.3662	2.55679
Unigene0037089	CNGC3	Unigene0164791	IRE1	165	-5.9386	-10.9825
Unigene0037089	CNGC3	Unigene0141032	IRE1A	165	-5.9386	1.38286
Unigene0037089	CNGC3	Unigene0000102	At2g19130	212	-5.9386	1.38775
Unigene0037089	CNGC3	Unigene0001449	At2g19130	212	-5.9386	6.04611
Unigene0037089	CNGC3	Unigene0001678	PK1	212	-5.9386	2.38466
Unigene0037089	CNGC3	Unigene0001926	DDB_G0289029	228	-5.9386	2.84116
Unigene0037089	CNGC3	Unigene0002032	RPV1	321	-5.9386	1.44671
Unigene0037089	CNGC3	Unigene0002118	WAKL14	250	-5.9386	1.86752
Unigene0037089	CNGC3	Unigene0002397	IQM4	226	-5.9386	3.29624
Unigene0037089	CNGC3	Unigene0003428	IQM4	226	-5.9386	3.37679
Unigene0037089	CNGC3	Unigene0003429	PLP2	424	-5.9386	4.49196
Unigene0037089	CNGC3	Unigene0006369	PLP2	424	-5.9386	-4.76765
Unigene0037089	CNGC3	Unigene0007241	AKT1	208	-5.9386	-8.78136
Unigene0037089	CNGC3	Unigene0007244	PLL4	152	-5.9386	1.96078
Unigene0037089	CNGC3	Unigene0007501	SOBIR1	390	-5.9386	-3.62859
Unigene0037089	CNGC3	Unigene0014070	SOBIR1	390	-5.9386	1.21729
Unigene0037089	CNGC3	Unigene0026125	SOBIR1	390	-5.9386	1.86028
Unigene0037089	CNGC3	Unigene0044294	SOBIR1	390	-5.9386	10.9033
Unigene0037089	CNGC3	Unigene0061337	ZAT11	163	-5.9386	-3.47143
Unigene0037089	CNGC3	Unigene0081885	ZAT11	163	-5.9386	-5.83289
Unigene0037089	CNGC3	Unigene0083936	AMT3-2	435	-5.9386	1.4311
Unigene0037089	CNGC3	Unigene0114982	AMT3-2	435	-5.9386	2.25442
Unigene0037089	CNGC3	Unigene0144760	WRKY33	264	-5.9386	4.37504
Unigene0037089	CNGC3	Unigene0170301	WRKY33	264	-5.9386	1.37717
Unigene0037089	CNGC3	Unigene0175417	WRKY33	264	-5.9386	4.69188
Unigene0037089	CNGC3	Unigene0175159	WRKY24	264	-5.9386	1.85277
Unigene0037089	CNGC3	Unigene0075003	PBL10	212	-5.9386	-5.31389
Unigene0037089	CNGC3	Unigene0079713	At2g40140	276	-5.9386	-3.59359
Unigene0007865	CNGC3	Unigene0058480	At2g40140	276	6.35168	2.9007
Unigene0007865	CNGC3	Unigene0114910	At2g40140	276	6.35168	1.6909
Unigene0007865	CNGC3	Unigene0172763	At2g40270	201	6.35168	2.88024
Unigene0007865	CNGC3	Unigene0130628	SAP11	152	6.35168	-2.45805
Unigene0007865	CNGC3	Unigene0139305	ATL40	230	6.35168	1.63591
Unigene0007865	CNGC3	Unigene0120655	JUB1	196	6.35168	4.27886
Unigene0007865	CNGC3	Unigene0119277	BAP2	225	6.35168	-10.7398
Unigene0007865	CNGC3	Unigene0043449	PI4KG4	154	6.35168	1.7868
Unigene0007865	CNGC3	Unigene0125175	SDR-1	426	6.35168	1.98946
Unigene0007865	CNGC3	Unigene0104562	NEPS1	426	6.35168	5.23321
Unigene0007865	CNGC3	Unigene0005780	CML40	213	6.35168	2.06907
Unigene0007865	CNGC3	Unigene0023663	CML19	213	6.35168	-1.07211
Unigene0007865	CNGC3	Unigene0000593	ATL6	216	6.35168	1.26148
Unigene0007865	CNGC3	Unigene0047201	ATL6	216	6.35168	2.3843
Unigene0007865	CNGC3	Unigene0074945	Pkn	222	6.35168	1.20992
Unigene0007865	CNGC3	Unigene0119002	for	222	6.35168	-3.0915
Unigene0007865	CNGC3	Unigene0054127	PCRK1	272	6.35168	2.44174
Unigene0007865	CNGC3	Unigene0145275	PCRK1	272	6.35168	1.60192
Unigene0007865	CNGC3	Unigene0023350	PCRK1	272	6.35168	-13.1752
Unigene0007865	CNGC3	Unigene0088236	PCRK1	272	6.35168	2.99468
Unigene0007865	CNGC3	Unigene0112608	UGT76B1	250	6.35168	-10.8376
Unigene0007865	CNGC3	Unigene0151337	SYP121	390	6.35168	3.79523
Unigene0007865	CNGC3	Unigene0006244	SYP121	390	6.35168	1.86794
Unigene0007865	CNGC3	Unigene0165955	PUB24	317	6.35168	11.0589
Unigene0007865	CNGC3	Unigene0005574	PA200	165	6.35168	1.65805
Unigene0007865	CNGC3	Unigene0044236	F6H1-3	353	6.35168	2.57819
Unigene0007865	CNGC3	Unigene0119480	CWINV1	248	6.35168	5.76513
Unigene0007865	CNGC3	Unigene0160999	RGA1	189	6.35168	1.539
Unigene0007865	CNGC3	Unigene0161001	RGA1	189	6.35168	-2.6199
Unigene0007865	CNGC3	Unigene0046249	RGA3	189	6.35168	2.41052
Unigene0007865	CNGC3	Unigene0044188	RGA1	189	6.35168	3.02515
Unigene0007865	CNGC3	Unigene0003351	RGA1	189	6.35168	1.67905
Unigene0007865	CNGC3	Unigene0046397	RGA3	189	6.35168	1.83949
Unigene0007865	CNGC3	Unigene0089856	RGA3	189	6.35168	2.04157
Unigene0007865	CNGC3	Unigene0018949	RPPL1	189	6.35168	2.32737
Unigene0007865	CNGC3	Unigene0022854	RGA1	189	6.35168	3.38082
Unigene0007865	CNGC3	Unigene0054380	RPPL1	189	6.35168	1.85974
Unigene0007865	CNGC3	Unigene0044929	CYP71BL3	357	6.35168	2.74123
Unigene0007865	CNGC3	Unigene0122249	BIR2	228	6.35168	2.73403
Unigene0007865	CNGC3	Unigene0098963	BIR2	228	6.35168	1.57281
Unigene0007865	CNGC3	Unigene0088597	EVN	286	6.35168	1.47382
Unigene0007865	CNGC3	Unigene0002138	MPK1	203	6.35168	2.32066
Unigene0007865	CNGC3	Unigene0095119	PUB13	197	6.35168	10.9825
Unigene0007865	CNGC3	Unigene0126209	EDS1	238	6.35168	-4.42307
Unigene0007865	CNGC3	Unigene0005862	HSR4	185	6.35168	2.81149
Unigene0007865	CNGC3	Unigene0045677	HSR4	185	6.35168	-1.46146
Unigene0007865	CNGC3	Unigene0046025	RGA3	232	6.35168	2.48663
Unigene0007865	CNGC3	Unigene0066187	PP16-1	204	6.35168	3.8811
Unigene0007865	CNGC3	Unigene0008113	CCR3	155	6.35168	1.28199
Unigene0007865	CNGC3	Unigene0090385	GK1	185	6.35168	1.39066
Unigene0007865	CNGC3	Unigene0130321	ACA12	318	6.35168	1.68185
Unigene0007865	CNGC3	Unigene0067442	ACA12	318	6.35168	-1.63405
Unigene0007865	CNGC3	Unigene0030968	Atpalpha	153	6.35168	1.24797
Unigene0007865	CNGC3	Unigene0060405	SAG21	213	6.35168	2.57903
Unigene0007865	CNGC3	Unigene0091168	SAG21	213	6.35168	2.21493
Unigene0007865	CNGC3	Unigene0000642	TPC1A	292	6.35168	1.965
Unigene0007865	CNGC3	Unigene0095682	RLP46	181	6.35168	3.27802
Unigene0007865	CNGC3	Unigene0064565	SD129	240	6.35168	2.34577
Unigene0007865	CNGC3	Unigene0124590	UBQ8	173	6.35168	-11.0589
Unigene0007865	CNGC3	Unigene0146225	ubq-1	173	6.35168	2.71092
Unigene0007865	CNGC3	Unigene0077106	MIK2	432	6.35168	7.18051
Unigene0007865	CNGC3	Unigene0012704	MIK2	432	6.35168	2.9902
Unigene0007865	CNGC3	Unigene0061670	MIK2	432	6.35168	5.66138
Unigene0007865	CNGC3	Unigene0065991	MIK2	432	6.35168	2.43097
Unigene0007865	CNGC3	Unigene0089575	MIK2	432	6.35168	6.00234
Unigene0007865	CNGC3	Unigene0052096	MIK2	432	6.35168	2.49582
Unigene0007865	CNGC3	Unigene0052016	HKT6	248	6.35168	1.08735
Unigene0007865	CNGC3	Unigene0072861	CRK45	349	6.35168	1.05164
Unigene0007865	CNGC3	Unigene0103349	CRK45	349	6.35168	2.77032
Unigene0007865	CNGC3	Unigene0175028	AMT1-3	191	6.35168	-10.1033
Unigene0007865	CNGC3	Unigene0020419	RHF1A	169	6.35168	-8.77808
Unigene0007865	CNGC3	Unigene0112518	COBL7	299	6.35168	-10.5603
Unigene0007865	CNGC3	Unigene0117490	GN1	169	6.35168	2.19151
Unigene0007865	CNGC3	Unigene0000816	VIT_06s0061g00120	169	6.35168	1.17078
Unigene0007865	CNGC3	Unigene0001142	PR2	169	6.35168	1.4348
Unigene0007865	CNGC3	Unigene0039998	HSFA4A	196	6.35168	2.18404
Unigene0007865	CNGC3	Unigene0070590	HSFA4A	196	6.35168	2.89717
Unigene0007865	CNGC3	Unigene0162823	BETVIII	216	6.35168	1.60939
Unigene0007865	CNGC3	Unigene0153576	At4g20830	197	6.35168	2.03173
Unigene0007865	CNGC3	Unigene0001041	CAT1	281	6.35168	1.86622
Unigene0007865	CNGC3	Unigene0044937	At1g67520	240	6.35168	3.50429
Unigene0007865	CNGC3	Unigene0006433	B120	240	6.35168	-4.33928
Unigene0007865	CNGC3	Unigene0098759	B120	240	6.35168	1.82791
Unigene0007865	CNGC3	Unigene0173361	CRK7	161	6.35168	3.11709
Unigene0007865	CNGC3	Unigene0161688	CRK20	187	6.35168	1.90532
Unigene0007865	CNGC3	Unigene0002911	WRKY53	280	6.35168	1.63329
Unigene0007865	CNGC3	Unigene0023436	WRKY53	280	6.35168	1.68236
Unigene0007865	CNGC3	Unigene0089268	CBL10	163	6.35168	2.28409
Unigene0007865	CNGC3	Unigene0175186	At4g33300	301	6.35168	4.16797
Unigene0007865	CNGC3	Unigene0041380	At4g33300	301	6.35168	3.21725
Unigene0007865	CNGC3	Unigene0041381	UNC13C	165	6.35168	1.4831
Unigene0007865	CNGC3	Unigene0004088	GBETA1	179	6.35168	1.51016
Unigene0007865	CNGC3	Unigene0085273	CYP81Q32	207	6.35168	3.27036
Unigene0007865	CNGC3	Unigene0125288	ACA2	309	6.35168	5.6079
Unigene0007865	CNGC3	Unigene0003401	At4g39670	230	6.35168	4.81307
Unigene0007865	CNGC3	Unigene0072752	At4g39670	230	6.35168	1.81193
Unigene0007865	CNGC3	Unigene0101917	AAO	268	6.35168	3.73059
Unigene0007865	CNGC3	Unigene0151670	kras	212	6.35168	2.02593
Unigene0007865	CNGC3	Unigene0081034	ALA1	317	6.35168	3.06423
Unigene0007865	CNGC3	Unigene0005812	NAC068	159	6.35168	2.28193
Unigene0007865	CNGC3	Unigene0072001	NAC081	159	6.35168	2.87627
Unigene0007865	CNGC3	Unigene0145078	NAC068	159	6.35168	4.34574
Unigene0007865	CNGC3	Unigene0145080	NAC048	159	6.35168	3.62484
Unigene0007865	CNGC3	Unigene0059698	ME1	153	6.35168	2.19455
Unigene0007865	CNGC3	Unigene0153380	SAG101	208	6.35168	2.62634
Unigene0007865	CNGC3	Unigene0098850	SAG101	208	6.35168	1.40643
Unigene0007865	CNGC3	Unigene0094940	SAG101	208	6.35168	1.38909
Unigene0007865	CNGC3	Unigene0057281	SAG101	208	6.35168	2.66303
Unigene0007865	CNGC3	Unigene0164195	AVT1J	153	6.35168	1.15171
Unigene0007865	CNGC3	Unigene0031653	GYG1	244	6.35168	-10.4374
Unigene0007865	CNGC3	Unigene0160719	BCB	198	6.35168	1.40131
Unigene0007865	CNGC3	Unigene0043257	EFR	201	6.35168	6.16554
Unigene0007865	CNGC3	Unigene0098000	DNAJ1	163	6.35168	2.21143
Unigene0007865	CNGC3	Unigene0063333	DNAJA1	163	6.35168	1.90765
Unigene0007865	CNGC3	Unigene0120659	NAC090	192	6.35168	2.18546
Unigene0007865	CNGC3	Unigene0011621	NAC090	192	6.35168	-10.4683
Unigene0007865	CNGC3	Unigene0065640	NAC090	192	6.35168	-5.75154
Unigene0007865	CNGC3	Unigene0088225	NAC090	192	6.35168	1.0681
Unigene0007865	CNGC3	Unigene0112464	H6H	176	6.35168	3.11669
Unigene0007865	CNGC3	Unigene0130999	FLOT4	366	6.35168	1.87112
Unigene0007865	CNGC3	Unigene0152424	At2g32560	388	6.35168	1.50703
Unigene0007865	CNGC3	Unigene0041700	RLK5	388	6.35168	1.27045
Unigene0007865	CNGC3	Unigene0007395	CBP60G	534	6.35168	2.75118
Unigene0007865	CNGC3	Unigene0081119	CBP60G	534	6.35168	2.0755
Unigene0007865	CNGC3	Unigene0048350	At5g35735	179	6.35168	1.86425
Unigene0007865	CNGC3	Unigene0077464	At5g35735	179	6.35168	-2.5748
Unigene0007865	CNGC3	Unigene0058752	LRK10L-1.3	297	6.35168	1.40266
Unigene0007865	CNGC3	Unigene0020746	CML46	374	6.35168	-1.61938
Unigene0007865	CNGC3	Unigene0000125	SPBC18H10.05	338	6.35168	3.7566
Unigene0007865	CNGC3	Unigene0000127	FLS2	800	6.35168	2.11155
Unigene0007865	CNGC3	Unigene0000128	FLS2	800	6.35168	2.02808
Unigene0007865	CNGC3	Unigene0000129	RBOHC	322	6.35168	1.16095
Unigene0007865	CNGC3	Unigene0000136	RBOHC	322	6.35168	5.15811
Unigene0007865	CNGC3	Unigene0000145	RBOHC	322	6.35168	4.29083
Unigene0007865	CNGC3	Unigene0000148	RBOHD	322	6.35168	3.23859
Unigene0007865	CNGC3	Unigene0011413	At5g48380	377	6.35168	9.6736
Unigene0007865	CNGC3	Unigene0069747	At5g48380	377	6.35168	-1.15156
Unigene0007865	CNGC3	Unigene0125276	At5g48380	377	6.35168	-2.10487
Unigene0007865	CNGC3	Unigene0066811	At5g48380	377	6.35168	2.29921
Unigene0007865	CNGC3	Unigene0006404	CNGC1	174	6.35168	-2.94313
Unigene0007865	CNGC3	Unigene0019236	CNGC1	174	6.35168	2.28315
Unigene0007865	CNGC3	Unigene0089674	TSB	169	6.35168	10.5571
Unigene0007865	CNGC3	Unigene0107236	NHX4	153	6.35168	1.29199
Unigene0007865	CNGC3	Unigene0075691	NHX4	153	6.35168	3.79894
Unigene0007865	CNGC3	Unigene0090118	ORP3C	159	6.35168	1.52946
Unigene0007865	CNGC3	Unigene0006288	ORP3C	159	6.35168	2.10814
Unigene0007865	CNGC3	Unigene0002877	SNAP33	388	6.35168	-1.48649
Unigene0007865	CNGC3	Unigene0042171	poxN1	179	6.35168	4.82442
Unigene0007865	CNGC3	Unigene0131081	poxN1	179	6.35168	3.98576
Unigene0007865	CNGC3	Unigene0073286	LECRK92	201	6.35168	2.07967
Unigene0007865	CNGC3	Unigene0015907	PUB2	457	6.35168	3.10832
Unigene0007865	PYL9	Unigene0088106	MYB15	163	6.35168	2.71802
Unigene0007865	PYL9	Unigene0007965	MYB13	163	6.35168	4.61769
Unigene0007865	PYL9	Unigene0137851	MYB15	163	6.35168	2.53029
Unigene0007865	PYL9	Unigene0092652	MYB13	163	6.35168	3.44104
Unigene0007865	PYL9	Unigene0012384	AIP1	999	6.35168	-6.75711
Unigene0007865	PYL9	Unigene0002661	AIP1	999	6.35168	1.72092
Unigene0007865	PYL9	Unigene0124861	SAPK7	163	6.35168	2.48003
Unigene0007865	PYL9	Unigene0071030	SAPK7	163	6.35168	-10.9634
Unigene0007865	PYL9	Unigene0000276	PDR1	240	6.35168	4.92362
Unigene0007865	PYL9	Unigene0000282	PDR1	240	6.35168	2.24716
Unigene0007865	PYL9	Unigene0000286	PDR1	240	6.35168	4.20721
Unigene0007865	PYL9	Unigene0061403	PDR1	240	6.35168	4.48113
Unigene0007865	PYL9	Unigene0165702	PDR1	240	6.35168	2.53762
Unigene0007865	PYL9	Unigene0042755	PDR1	240	6.35168	1.54771
Unigene0007865	PYL9	Unigene0055062	CPK10	161	6.35168	-10.751
Unigene0007865	PYL9	Unigene0129595	CPK10	161	6.35168	4.91289
Unigene0007865	PYL9	Unigene0000472	PBL21	457	6.35168	-2.31845
Unigene0007865	PYL9	Unigene0008002	PBL21	457	6.35168	2.545
Unigene0007865	PYL9	Unigene0065579	OsI_04558	262	6.35168	1.59606
Unigene0007865	PYL9	Unigene0091017	OsI_04558	262	6.35168	1.20909
Unigene0007865	PYL9	Unigene0144260	MSL8	159	6.35168	-6.18322
Unigene0007865	PYL9	Unigene0171844	MSL8	159	6.35168	2.71767
Unigene0007865	PYL9	Unigene0118335	BDG1	175	6.35168	2.63743
Unigene0007865	PYL9	Unigene0002410	BDG1	175	6.35168	3.5695
Unigene0007865	PYL9	Unigene0132599	CRK2	334	6.35168	2.65617
Unigene0007865	PYL9	Unigene0078244	CRK2	334	6.35168	-1.46243
Unigene0007865	PYL9	Unigene0000015	CRK2	334	6.35168	2.72813
Unigene0007865	PYL9	Unigene0039507	CRK2	334	6.35168	4.43986
Unigene0007865	PYL9	Unigene0065502	CRK2	334	6.35168	-4.71322
Unigene0007865	PYL9	Unigene0079021	CRK2	334	6.35168	-1.69362
Unigene0007865	PYL9	Unigene0164758	MYB73	295	6.35168	-2.69764
Unigene0007865	PYL9	Unigene0033604	MYB73	295	6.35168	2.974
Unigene0007865	PYL9	Unigene0083501	MYB73	295	6.35168	1.41915
Unigene0007865	PYL9	Unigene0018961	MYB73	295	6.35168	3.40691
Unigene0007865	PYL9	Unigene0006893	MYB73	295	6.35168	3.63053
Unigene0007865	PYL9	Unigene0063957	MYB73	295	6.35168	-1.0507
Unigene0007865	PYL9	Unigene0040128	MYB73	295	6.35168	11.1964
Unigene0007865	PYL9	Unigene0040395	MYB73	295	6.35168	1.59166
Unigene0007865	PYL9	Unigene0160926	MYB73	295	6.35168	2.46282
Unigene0007865	PYL9	Unigene0002429	MYB73	295	6.35168	2.58701
Unigene0007865	PYL9	Unigene0054201	MYB73	295	6.35168	9.81378
Unigene0007865	PYL9	Unigene0011865	MYB73	295	6.35168	4.60021
Unigene0007865	PYL9	Unigene0129988	MYB73	295	6.35168	2.34367
Unigene0007865	PYL9	Unigene0112190	MYB73	295	6.35168	3.36416
Unigene0007865	PYL9	Unigene0124224	XLG1	270	6.35168	-1.20321
Unigene0007865	PYL9	Unigene0073297	XLG1	270	6.35168	-2.17167
Unigene0007865	PYL9	Unigene0113514	CYCB1-1	179	6.35168	1.48058
Unigene0007865	PYL9	Unigene0041784	CYCB1-1	179	6.35168	5.97131
Unigene0007865	PYL9	Unigene0092292	At2g29380	999	6.35168	2.77117
Unigene0007865	PYL9	Unigene0160155	At2g29380	999	6.35168	-10.2992
Unigene0007865	PYL9	Unigene0049181	At2g30020	175	6.35168	-1.80647
Unigene0007865	PYL9	Unigene0003252	At2g30020	175	6.35168	3.76185
Unigene0007865	PYL9	Unigene0070273	At2g30020	175	6.35168	1.36074
Unigene0007865	PYL9	Unigene0148659	At2g30020	175	6.35168	1.34428
Unigene0007865	PYL9	Unigene0083928	At2g30020	175	6.35168	2.43528
Unigene0007865	PYL9	Unigene0117087	At2g30020	175	6.35168	-10.3332
Unigene0007865	PYL9	Unigene0082120	At2g30020	175	6.35168	1.93735
Unigene0007865	PYL9	Unigene0046352	At2g30020	175	6.35168	6.51733
Unigene0007865	PYL9	Unigene0050459	ACR10	152	6.35168	2.2228
Unigene0007865	PYL9	Unigene0068278	ACR10	152	6.35168	4
Unigene0007865	PYL9	Unigene0175233	R40G2	480	6.35168	1.15398
Unigene0007865	PYL9	Unigene0109084	R40G2	480	6.35168	-11.4041
Unigene0007865	PYL9	Unigene0003046	PUB9	150	6.35168	1.79256
Unigene0007865	PYL9	Unigene0011840	PUB9	150	6.35168	1.34437
Unigene0007865	PYL9	Unigene0047286	PP2CA	942	6.35168	1.87141
Unigene0007865	PYL9	Unigene0120867	PP2CA	942	6.35168	3.36375
Unigene0007865	PYL9	Unigene0117274	MYB77	152	6.35168	-2.10434
Unigene0007865	PYL9	Unigene0140622	MYB77	152	6.35168	-6.8802
Unigene0007865	PYL9	Unigene0058451	PP2C6	454	6.35168	2.56597
Unigene0007865	PYL9	Unigene0097936	PP2C6	454	6.35168	4.95737
Unigene0007865	PYL9	Unigene0096648	EDL3	260	6.35168	1.00747
Unigene0007865	PYL9	Unigene0162903	EDL3	260	6.35168	-7.86989
Unigene0007865	PYL9	Unigene0059102	HULK3	177	6.35168	1.48119
Unigene0007865	PYL9	Unigene0059103	HULK3	177	6.35168	3.98468
Unigene0007865	PYL9	Unigene0069678	CCAMK	547	6.35168	2.92156
Unigene0007865	PYL9	Unigene0103578	CCAMK	547	6.35168	2.48082
Unigene0007865	PYL9	Unigene0063593	ABI1	998	6.35168	-2.03039
Unigene0007865	PYL9	Unigene0019569	ABI1	998	6.35168	-1.17564
Unigene0007865	PYL9	Unigene0051456	MYB73	161	6.35168	1.75558
Unigene0007865	PYL9	Unigene0145204	MYB73	161	6.35168	2.06757
Unigene0007865	PYL9	Unigene0158593	MYB73	161	6.35168	2.40785
Unigene0007865	PYL9	Unigene0002698	MYB73	161	6.35168	3.66722
Unigene0007865	PYL9	Unigene0101871	MYB73	161	6.35168	4.88264
Unigene0007865	PYL9	Unigene0023513	MYB73	161	6.35168	1.95491
Unigene0007865	PYL9	Unigene0138273	MYB73	161	6.35168	1.91068
Unigene0007865	PYL9	Unigene0004433	MYB73	161	6.35168	-1.96523
Unigene0007865	PYL9	Unigene0043466	MYB73	161	6.35168	2.31911
Unigene0007865	PYL9	Unigene0087644	MYB73	161	6.35168	2.73111
Unigene0007865	PYL9	Unigene0087645	MYB73	161	6.35168	2.28129
Unigene0007865	PYL9	Unigene0085666	MYB73	161	6.35168	4.25824
Unigene0007865	PYL9	Unigene0060420	RPN10	179	6.35168	-3.71063
Unigene0007865	PYL9	Unigene0004720	RPN10	179	6.35168	2.79622
Unigene0007865	PYL9	Unigene0159986	CHLH	457	6.35168	3.21505
Unigene0007865	PYL9	Unigene0000322	CHLH	457	6.35168	3.13486
Unigene0007865	PYL9	Unigene0006279	SPS1	177	6.35168	3.56343
Unigene0007865	PYL9	Unigene0041447	SPS1	177	6.35168	2.596
Unigene0007865	PYL9	Unigene0054327	mknk2	380	6.35168	-1.78759
Unigene0007865	PYL9	Unigene0003271	mknk2	380	6.35168	2.61593
Unigene0007865	PYL9	Unigene0050882	SLAH3	902	6.35168	1.09825
Unigene0007865	PYL9	Unigene0079279	SLAH3	902	6.35168	2.66728
Unigene0007865	PYL9	Unigene0105765	GORK	416	6.35168	6.23532
Unigene0007865	PYL9	Unigene0159668	GORK	416	6.35168	-2.57073
Unigene0007865	PYL9	Unigene0000333	CYP707A2	152	6.35168	7.02606
Unigene0007865	PYL9	Unigene0005466	CYP707A2	152	6.35168	1.0238
Unigene0007865	PYL9	Unigene0074328	CYP707A2	152	6.35168	-1.60389
Unigene0007865	PYL9	Unigene0057598	CYP707A2	152	6.35168	3.61995
Unigene0007865	PYL9	Unigene0060312	CIPK18	175	6.35168	2.36984
Unigene0007865	PYL9	Unigene0003208	CIPK18	175	6.35168	2.10819
Unigene0007865	PYL9	Unigene0028560	AHG1	914	6.35168	1.13234
Unigene0007865	PYL9	Unigene0012022	AHG1	914	6.35168	2.97886
Unigene0007865	PYL9	Unigene0022114	LSAT_1X82001	173	6.35168	-2.23104
Unigene0007865	PYL9	Unigene0072778	LSAT_1X82001	173	6.35168	1.53351
Unigene0007865	AS	Unigene0001552	SPS1	187	6.35168	5.80501
Unigene0007865	AS	Unigene0049887	SPS3	187	6.35168	1.77332
Unigene0007865	AS	Unigene0095932	PDSS1	187	6.35168	1.80986
Unigene0090510	AS	Unigene0111909	RPL3	263	-1.0933	2.45943
Unigene0090510	AS	Unigene0166232	LCT	237	-1.0933	2.69476
Unigene0104693	AS	Unigene0111909	PAO4	395	-1.95784	2.45943
Unigene0104693	AS	Unigene0166232	UGT88B1	154	-1.95784	2.69476
Unigene0090510	AS	Unigene0167446	UGT88B1	154	-1.0933	2.09228
Unigene0104693	AS	Unigene0167446	BGLU47	237	-1.95784	2.09228
Unigene0090510	AS	Unigene0070928	LCT	237	-1.0933	1.80422
Unigene0104693	AS	Unigene0070928	SS12	337	-1.95784	1.80422
Unigene0090510	AS	Unigene0000593	PSY1	337	-1.0933	1.26148
Unigene0090510	AS	Unigene0047201	ndhU	215	-1.0933	2.3843
Unigene0090510	AS	Unigene0074945	BGLU12	237	-1.0933	1.20992
Unigene0104693	AS	Unigene0000593	FDS-5	187	-1.95784	1.26148
Unigene0104693	AS	Unigene0047201	glt1	268	-1.95784	2.3843
Unigene0104693	AS	Unigene0074945	LCT	237	-1.95784	1.20992
Unigene0090510	HIPP39	Unigene0005574	sod1	695	-1.0933	1.65805
Unigene0104693	HIPP39	Unigene0005574	Sod1	695	-1.95784	1.65805
Unigene0090510	HIPP39	Unigene0121460	sod1	695	-1.0933	1.89819
Unigene0104693	HIPP39	Unigene0121460	Sod1	695	-1.95784	1.89819
Unigene0090510	HIPP39	Unigene0063569	sod1	695	-1.0933	-1.103
Unigene0104693	HIPP39	Unigene0063569	Sod1	695	-1.95784	-1.103
Unigene0090510	HIPP39	Unigene0090753	LPR1	179	-1.0933	5.02663
Unigene0104693	HIPP39	Unigene0090753	LPR1	179	-1.95784	5.02663
Unigene0090510	HIPP39	Unigene0114340	LPR1	179	-1.0933	2.76574
Unigene0104693	HIPP39	Unigene0114340	cyb561	181	-1.95784	2.76574
Unigene0090510	HIPP39	Unigene0055366	cyb561	181	-1.0933	2.01045
Unigene0090510	HIPP39	Unigene0110573	cyb561	181	-1.0933	2.96995
Unigene0090510	HIPP39	Unigene0131483	HMA4	961	-1.0933	3.36263
Unigene0104693	HIPP39	Unigene0055366	HMA5	961	-1.95784	2.01045
Unigene0104693	HIPP39	Unigene0110573	HMA4	961	-1.95784	2.96995
Unigene0104693	HIPP39	Unigene0131483	HMA5	961	-1.95784	3.36263
Unigene0090510	HIPP39	Unigene0000189	HMA4	961	-1.0933	4.74248
Unigene0090510	HIPP39	Unigene0001193	HMA5	961	-1.0933	3.37175
Unigene0090510	HIPP39	Unigene0040035	ELF5A-3	195	-1.0933	2.64725
Unigene0090510	HIPP39	Unigene0062691	hex-1	195	-1.0933	4.10886
Unigene0090510	HIPP39	Unigene0075627	ELF5A-3	195	-1.0933	3.43582
Unigene0090510	HIPP39	Unigene0075629	hex-1	195	-1.0933	6.57963
Unigene0090510	HIPP39	Unigene0141953	ELF5A-3	195	-1.0933	1.9889
Unigene0090510	HIPP39	Unigene0153896	hex-1	195	-1.0933	4.69023
Unigene0090510	HIPP39	Unigene0156156	Siwi	575	-1.0933	4.41353
Unigene0104693	HIPP39	Unigene0000189	Siwi	575	-1.95784	4.74248
Unigene0104693	HIPP39	Unigene0001193	Siwi	575	-1.95784	3.37175
Unigene0104693	HIPP39	Unigene0040035	Bp10	584	-1.95784	2.64725
Unigene0104693	HIPP39	Unigene0062691	Bp10	584	-1.95784	4.10886
Unigene0104693	HIPP39	Unigene0075627	Bp10	584	-1.95784	3.43582
Unigene0104693	HIPP39	Unigene0075629	Bp10	584	-1.95784	6.57963
Unigene0104693	HIPP39	Unigene0141953	Bp10	584	-1.95784	1.9889
Unigene0104693	HIPP39	Unigene0153896	Bp10	584	-1.95784	4.69023
Unigene0104693	HIPP39	Unigene0156156	AGO5	269	-1.95784	4.41353
Unigene0090510	HIPP39	Unigene0043006	AGO5	269	-1.0933	2.69368
Unigene0104693	HIPP39	Unigene0043006	AGO5	269	-1.95784	2.69368
Unigene0090510	HIPP39	Unigene0080493	AGO5	269	-1.0933	2.02521
Unigene0104693	HIPP39	Unigene0080493	AGO5	269	-1.95784	2.02521
Unigene0090510	HIPP39	Unigene0088894	AGO5	269	-1.0933	1.28065
Unigene0104693	HIPP39	Unigene0088894	GABARAPL1	335	-1.95784	1.28065
Unigene0090510	HIPP39	Unigene0040433	GABARAPL1	335	-1.0933	4.96817
Unigene0090510	HIPP39	Unigene0061648	GABARAPL1	335	-1.0933	2.5049
Unigene0090510	HIPP39	Unigene0140040	SAUR36	169	-1.0933	6.43848
Unigene0090510	HIPP39	Unigene0140041	SAUR36	169	-1.0933	6.65025
Unigene0104693	HIPP39	Unigene0040433	SAUR36	169	-1.95784	4.96817
Unigene0104693	HIPP39	Unigene0061648	TKT3	191	-1.95784	2.5049
Unigene0104693	HIPP39	Unigene0140040	TKT3	191	-1.95784	6.43848
Unigene0104693	HIPP39	Unigene0140041	TKT3	191	-1.95784	6.65025
Unigene0090510	HIPP39	Unigene0155449	LAC7	584	-1.0933	1.43907
Unigene0104693	HIPP39	Unigene0155449	LAC7	584	-1.95784	1.43907
Unigene0090510	HIPP39	Unigene0096359	LAC7	584	-1.0933	1.58872
Unigene0104693	HIPP39	Unigene0096359	NAC056	169	-1.95784	1.58872
Unigene0090510	HIPP39	Unigene0122652	NAC056	169	-1.0933	2.46424
Unigene0104693	HIPP39	Unigene0122652	NAC056	169	-1.95784	2.46424
Unigene0090510	HIPP39	Unigene0075381	FK506-bp2	781	-1.0933	1.46872
Unigene0104693	HIPP39	Unigene0075381	FK506-bp2	781	-1.95784	1.46872
Unigene0090510	HIPP39	Unigene0134329	FK506-bp2	781	-1.0933	4.24504
Unigene0104693	HIPP39	Unigene0134329	FK506-bp2	781	-1.95784	4.24504
Unigene0090510	HIPP39	Unigene0075675	FK506-bp2	781	-1.0933	1.85444
Unigene0104693	HIPP39	Unigene0075675	FK506-bp2	781	-1.95784	1.85444
Unigene0090510	HIPP39	Unigene0041663	PCAP1	165	-1.0933	1.8561
Unigene0104693	HIPP39	Unigene0041663	PCAP1	165	-1.95784	1.8561
Unigene0090510	HIPP39	Unigene0070341	PCAP1	165	-1.0933	-4.90839
Unigene0104693	HIPP39	Unigene0070341	ISU1	181	-1.95784	-4.90839
Unigene0090510	HIPP39	Unigene0157007	ISU1	181	-1.0933	1.87744
Unigene0104693	HIPP39	Unigene0157007	ISU1	181	-1.95784	1.87744
Unigene0090510	HIPP39	Unigene0093026	gdap2	169	-1.0933	1.82127
Unigene0104693	HIPP39	Unigene0093026	gdap2	169	-1.95784	1.82127
Unigene0090510	HIPP39	Unigene0001087	gdap2	169	-1.0933	4.11055
Unigene0090510	HIPP39	Unigene0027726	ATJ11	169	-1.0933	2.72619
Unigene0090510	HIPP39	Unigene0054293	ATJ11	169	-1.0933	11.8165
Unigene0090510	HIPP39	Unigene0075628	ATJ11	169	-1.0933	3.97833
Unigene0090510	HIPP39	Unigene0103902	ATJ11	169	-1.0933	2.84739
Unigene0090510	HIPP39	Unigene0108739	ATJ11	169	-1.0933	3.0791
Unigene0090510	HIPP39	Unigene0144810	ATJ11	169	-1.0933	2.74079
Unigene0104693	HIPP39	Unigene0001087	AAO	584	-1.95784	4.11055
Unigene0104693	HIPP39	Unigene0027726	AAO	584	-1.95784	2.72619
Unigene0104693	HIPP39	Unigene0054293	AAO	584	-1.95784	11.8165
Unigene0104693	HIPP39	Unigene0075628	LAC7	584	-1.95784	3.97833
Unigene0104693	HIPP39	Unigene0103902	LAC7	584	-1.95784	2.84739
Unigene0104693	HIPP39	Unigene0108739	LAC7	584	-1.95784	3.0791
Unigene0104693	HIPP39	Unigene0144810	COPT5.1	581	-1.95784	2.74079
Unigene0090510	HIPP39	Unigene0071621	COPT5.1	581	-1.0933	-1.81143
Unigene0104693	HIPP39	Unigene0071621	COPT5.1	581	-1.95784	-1.81143
Unigene0090510	HIPP39	Unigene0001047	COPT5.1	581	-1.0933	-1.09699
Unigene0104693	HIPP39	Unigene0001047	COPT5.1	581	-1.95784	-1.09699
Unigene0090510	HIPP39	Unigene0000300	COPT5.1	581	-1.0933	-2.77831
Unigene0104693	HIPP39	Unigene0000300	RAN1	961	-1.95784	-2.77831
Unigene0090510	HIPP39	Unigene0136355	RAN1	961	-1.0933	-10.8297
Unigene0104693	HIPP39	Unigene0136355	RAN1	961	-1.95784	-10.8297
Unigene0090510	HIPP39	Unigene0126728	TT10	584	-1.0933	1.32333
Unigene0104693	HIPP39	Unigene0126728	LAC9	584	-1.95784	1.32333
Unigene0090510	HIPP39	Unigene0022822	TT10	584	-1.0933	-5.54432
Unigene0104693	HIPP39	Unigene0022822	LAC9	584	-1.95784	-5.54432
Unigene0090510	HIPP39	Unigene0044615	TT10	584	-1.0933	1.90488
Unigene0090510	HIPP39	Unigene0120066	LAC9	584	-1.0933	4.98484
Unigene0104693	HIPP39	Unigene0044615	FKBP65	781	-1.95784	1.90488
Unigene0104693	HIPP39	Unigene0120066	FKBP65	781	-1.95784	4.98484
Unigene0090510	HIPP39	Unigene0045792	FKBP65	781	-1.0933	-1.23749
Unigene0104693	HIPP39	Unigene0045792	At5g65660	198	-1.95784	-1.23749
Unigene0090510	HIPP39	Unigene0000898	At5g65660	198	-1.0933	2.40283
Unigene0090510	HIPP39	Unigene0000906	At5g65660	198	-1.0933	1.44069
Unigene0090510	NAC067	Unigene0000910	PLIP2	192	-1.0933	1.25705
Unigene0090510	NAC067	Unigene0005759	UGT75C1	336	-1.0933	1.57656
Unigene0090510	NAC067	Unigene0008043	AIP1	155	-1.0933	1.40817
Unigene0090510	NAC067	Unigene0036171	PBL5	199	-1.0933	3.40665
Unigene0090510	NAC067	Unigene0046269	SRC2	445	-1.0933	-2.13886
Unigene0104693	NAC067	Unigene0000898	SRC2	445	-1.95784	2.40283
Unigene0104693	NAC067	Unigene0000906	MYB61	237	-1.95784	1.44069
Unigene0104693	NAC067	Unigene0000910	GDCST	194	-1.95784	1.25705
Unigene0104693	NAC067	Unigene0005759	DDB_G0289029	169	-1.95784	1.57656
Unigene0104693	NAC067	Unigene0008043	HERK1	169	-1.95784	1.40817
Unigene0104693	NAC067	Unigene0036171	RHA2A	290	-1.95784	3.40665
Unigene0104693	NAC067	Unigene0046269	WAKL2	163	-1.95784	-2.13886
Unigene0090510	NAC067	Unigene0104150	WAKL2	163	-1.0933	1.80405
Unigene0104693	NAC067	Unigene0104150	WAKL2	163	-1.95784	1.80405
Unigene0090510	NAC067	Unigene0154255	WAKL2	163	-1.0933	3.11905
Unigene0104693	NAC067	Unigene0154255	SRG1	214	-1.95784	3.11905
Unigene0034347	NAC067	Unigene0094924	DIOX2	214	11.4495	-1.07054
Unigene0034347	NAC067	Unigene0046135	LOX1	228	11.4495	-4.01724
Unigene0034347	NAC067	Unigene0044140	LOX2.1	228	11.4495	1.4197
Unigene0034347	NAC067	Unigene0071575	LOX3	228	11.4495	2.41913
Unigene0034347	NAC067	Unigene0150716	LOX1	228	11.4495	-10.2408
Unigene0034347	NAC067	Unigene0107213	LOX3.1	228	11.4495	-1.28087
Unigene0034347	NAC067	Unigene0103803	LRK10L-1.2	151	11.4495	-11.3125
Unigene0034347	NAC067	Unigene0048302	LRK10L-1.2	151	11.4495	-2.64925
Unigene0034347	NAC067	Unigene0006511	TIFY10A	315	11.4495	-1.4818
Unigene0034347	NAC067	Unigene0015257	TIFY10A	315	11.4495	-2.30071
Unigene0034347	NAC067	Unigene0005872	SKP2A	237	11.4495	1.27188
Unigene0034347	NAC067	Unigene0103802	SKP2A	237	11.4495	-11.5934
Unigene0034347	NAC067	Unigene0016875	At1g22220	169	11.4495	2.29546
Unigene0034347	NAC067	Unigene0112998	At1g22220	169	11.4495	-1.7596
Unigene0034347	NAC067	Unigene0106907	PME6	169	11.4495	-1.51098
Unigene0034347	NAC067	Unigene0005239	GRXC9	224	11.4495	-2.90866
Unigene0034347	NAC067	Unigene0118751	CEP14	288	11.4495	-9.02998
Unigene0034347	NAC067	Unigene0122508	At1g06800	175	11.4495	-10.8559
Unigene0034347	NAC067	Unigene0003296	MYC2	424	11.4495	1.19604
Unigene0034347	NAC067	Unigene0154500	NIA	169	11.4495	1.28042
Unigene0034347	NAC067	Unigene0046332	NIA	169	11.4495	-10.3406
Unigene0082625	NAC067	Unigene0111793	NIA	169	1.1031	-5.29768
Unigene0082625	NAC067	Unigene0162179	NIA	169	1.1031	-10.5539
Unigene0088809	NAC067	Unigene0111793	BZIP60	435	2.4355	-5.29768
Unigene0088809	NAC067	Unigene0162179	Trx-2	252	2.4355	-10.5539
Unigene0149349	NAC067	Unigene0111793	Trx-2	252	1.37851	-5.29768
Unigene0149349	NAC067	Unigene0162179	At2g19230	577	1.37851	-10.5539
Unigene0082625	NAC067	Unigene0091002	At4g27130	185	1.1031	3.01197
Unigene0088809	NAC067	Unigene0091002	eIF1	185	2.4355	3.01197
Unigene0149349	NAC067	Unigene0091002	SIRP1	204	1.37851	3.01197
Unigene0082625	NAC067	Unigene0164228	SAT1	216	1.1031	-1.79489
Unigene0088809	NAC067	Unigene0164228	SAT1	216	2.4355	-1.79489
Unigene0149349	NAC067	Unigene0164228	PUB19	335	1.37851	-1.79489
Unigene0082625	NAC067	Unigene0040544	At1g60710	315	1.1031	-1.85456
Unigene0088809	NAC067	Unigene0040544	WRKY6	242	2.4355	-1.85456
Unigene0149349	NAC067	Unigene0040544	WRKY6	242	1.37851	-1.85456
Unigene0082625	NAC067	Unigene0053753	At1g76660	265	1.1031	-1.24255
Unigene0088809	NAC067	Unigene0053753	HD3A	163	2.4355	-1.24255
Unigene0149349	NAC067	Unigene0053753	PERK9	169	1.37851	-1.24255
Unigene0082625	NAC067	Unigene0055304	ELF5A-3	424	1.1031	-9.73697
Unigene0088809	NAC067	Unigene0055304	hex-1	424	2.4355	-9.73697
Unigene0149349	NAC067	Unigene0055304	PBL3	183	1.37851	-9.73697
Unigene0082625	NAC067	Unigene0049611	CLPB1	220	1.1031	3.02148
Unigene0082625	NAC067	Unigene0148658	CLPB1	220	1.1031	1.67467
Unigene0088809	NAC067	Unigene0049611	BZIP2	207	2.4355	3.02148
Unigene0088809	NAC067	Unigene0148658	BZIP2	207	2.4355	1.67467
Unigene0149349	NAC067	Unigene0049611	At4g26870	562	1.37851	3.02148
Unigene0149349	NAC067	Unigene0148658	CML38	288	1.37851	1.67467
Unigene0082625	NAC067	Unigene0020337	CML38	288	1.1031	-2.83542
Unigene0082625	NAC067	Unigene0085193	CML38	288	1.1031	-9.55714
Unigene0088809	NAC067	Unigene0020337	CML38	288	2.4355	-2.83542
Unigene0088809	NAC067	Unigene0085193	NAC068	912	2.4355	-9.55714
Unigene0149349	NAC067	Unigene0020337	RAP2-4	425	1.37851	-2.83542
Unigene0149349	NAC067	Unigene0085193	QUA2	303	1.37851	-9.55714
Unigene0082625	NAC067	Unigene0138900	QUA2	303	1.1031	-10.4478
Unigene0088809	NAC067	Unigene0138900	QUA2	303	2.4355	-10.4478
Unigene0149349	NAC067	Unigene0138900	NUDT3	151	1.37851	-10.4478
Unigene0082625	NAC067	Unigene0046918	NUDT3	151	1.1031	5.54198
Unigene0082625	NAC067	Unigene0171416	WRKY40	264	1.1031	1.55428
Unigene0088809	NAC067	Unigene0046918	WRKY40	264	2.4355	5.54198
Unigene0088809	NAC067	Unigene0171416	ZOX1	204	2.4355	1.55428
Unigene0149349	NAC067	Unigene0046918	DNAJB13	157	1.37851	5.54198
Unigene0149349	NAC067	Unigene0171416	dnajb6	157	1.37851	1.55428
Unigene0082625	NAC067	Unigene0006299	TET8	235	1.1031	-6.70966
Unigene0082625	NAC067	Unigene0130918	HSF30	179	1.1031	-10.7454
Unigene0088809	NAC067	Unigene0006299	Uba1	153	2.4355	-6.70966
Unigene0088809	NAC067	Unigene0130918	CIPK11	192	2.4355	-10.7454
Unigene0149349	NAC067	Unigene0006299	At2g30550	188	1.37851	-6.70966
Unigene0149349	NAC067	Unigene0130918	SOBIR1	181	1.37851	-10.7454
Unigene0082625	NAC067	Unigene0023715	SOBIR1	181	1.1031	-11.7454
Unigene0088809	NAC067	Unigene0023715	SOBIR1	181	2.4355	-11.7454
Unigene0149349	NAC067	Unigene0023715	SOBIR1	181	1.37851	-11.7454
Unigene0082625	NAC067	Unigene0107873	ZAT11	175	1.1031	1.1198
Unigene0088809	NAC067	Unigene0107873	ZAT11	175	2.4355	1.1198
Unigene0149349	NAC067	Unigene0107873	WRKY33	293	1.37851	1.1198
Unigene0082625	NAC067	Unigene0172577	WRKY33	293	1.1031	-10.1378
Unigene0088809	NAC067	Unigene0172577	WRKY33	293	2.4355	-10.1378
Unigene0149349	NAC067	Unigene0172577	WRKY24	293	1.37851	-10.1378
Unigene0082625	NAC067	Unigene0006348	PBL10	335	1.1031	1.45099
Unigene0088809	NAC067	Unigene0006348	HSPRO2	197	2.4355	1.45099
Unigene0149349	NAC067	Unigene0006348	At2g40140	290	1.37851	1.45099
Unigene0082625	NAC067	Unigene0115722	At2g40140	290	1.1031	1.21774
Unigene0088809	NAC067	Unigene0115722	At2g40140	290	2.4355	1.21774
Unigene0149349	NAC067	Unigene0115722	ERD15	289	1.37851	1.21774
Unigene0082625	NAC067	Unigene0119507	MUCI21	197	1.1031	-11.4041
Unigene0082625	NAC067	Unigene0119508	MUCI21	197	1.1031	-8.38838
Unigene0088809	NAC067	Unigene0119507	SAP11	279	2.4355	-11.4041
Unigene0088809	NAC067	Unigene0119508	ERF13	179	2.4355	-8.38838
Unigene0149349	NAC067	Unigene0119507	GABARAPL1	194	1.37851	-11.4041
Unigene0149349	NAC067	Unigene0119508	PI4KG4	212	1.37851	-8.38838
Unigene0082625	NAC067	Unigene0169712	ATHB-7	185	1.1031	-2.40806
Unigene0088809	NAC067	Unigene0169712	KIN10	211	2.4355	-2.40806
Unigene0149349	NAC067	Unigene0169712	LBD41	166	1.37851	-2.40806
Unigene0082625	NAC067	Unigene0093517	LBD41	166	1.1031	-9.90689
Unigene0088809	NAC067	Unigene0093517	Ogt	288	2.4355	-9.90689
Unigene0149349	NAC067	Unigene0093517	IAA16	201	1.37851	-9.90689
Unigene0082625	NAC067	Unigene0089232	ATL6	283	1.1031	-1.57696
Unigene0088809	NAC067	Unigene0089232	ATL6	283	2.4355	-1.57696
Unigene0149349	NAC067	Unigene0089232	UBC1	175	1.37851	-1.57696
Unigene0082625	NAC067	Unigene0006205	Pkn	262	1.1031	-1.98053
Unigene0082625	NAC067	Unigene0041773	for	262	1.1031	1.18282
Unigene0088809	NAC067	Unigene0006205	SCPL7	152	2.4355	-1.98053
Unigene0088809	NAC067	Unigene0041773	PP2CA	255	2.4355	1.18282
Unigene0149349	NAC067	Unigene0006205	SAMT	153	1.37851	-1.98053
Unigene0149349	NAC067	Unigene0041773	BSMT1	153	1.37851	1.18282
Unigene0082625	NAC067	Unigene0083928	HSP70	222	1.1031	2.43528
Unigene0088809	NAC067	Unigene0083928	HSC-2	222	2.4355	2.43528
Unigene0149349	NAC067	Unigene0083928	HSP70-4	222	1.37851	2.43528
Unigene0082625	NAC067	Unigene0041962	Hsc70-4	222	1.1031	1.6082
Unigene0088809	NAC067	Unigene0041962	Hsc70-4	222	2.4355	1.6082
Unigene0149349	NAC067	Unigene0041962	HSP70	222	1.37851	1.6082
Unigene0082625	NAC067	Unigene0013530	HSP70	222	1.1031	-1.44239
Unigene0082625	NAC067	Unigene0098781	HSP70	222	1.1031	-1.319
Unigene0088809	NAC067	Unigene0013530	HSP70-4	222	2.4355	-1.44239
Unigene0088809	NAC067	Unigene0098781	HSP70	222	2.4355	-1.319
Unigene0149349	NAC067	Unigene0013530	dnaJ	454	1.37851	-1.44239
Unigene0149349	NAC067	Unigene0098781	NCED1	395	1.37851	-1.319
Unigene0082625	NAC067	Unigene0154178	CYP72A225	173	1.1031	1.28119
Unigene0088809	NAC067	Unigene0154178	ERF4	522	2.4355	1.28119
Unigene0149349	NAC067	Unigene0154178	CYPRO4	343	1.37851	1.28119
Unigene0082625	NAC067	Unigene0072718	BAM1	410	1.1031	3.12177
Unigene0082625	NAC067	Unigene0072952	OXI1	381	1.1031	3.57984
Unigene0088809	NAC067	Unigene0072718	SAP12	195	2.4355	3.12177
Unigene0088809	NAC067	Unigene0072952	GATL10	151	2.4355	3.57984
Unigene0149349	NAC067	Unigene0072718	ACX4	204	1.37851	3.12177
Unigene0149349	NAC067	Unigene0072952	TER94	189	1.37851	3.57984
Unigene0082625	NAC067	Unigene0040084	CAMBP25	181	1.1031	-1.65404
Unigene0088809	NAC067	Unigene0040084	At3g62260	691	2.4355	-1.65404
Unigene0149349	NAC067	Unigene0040084	Os01g0295700	691	1.37851	-1.65404
Unigene0082625	NAC067	Unigene0047757	BZIP53	177	1.1031	-1.66276
Unigene0088809	NAC067	Unigene0047757	EDL3	309	2.4355	-1.66276
Unigene0149349	NAC067	Unigene0047757	SUS3	197	1.37851	-1.66276
Unigene0124616	NAC067	Unigene0089122	SAG21	197	6.79987	1.34365
Unigene0124616	NAC067	Unigene0006381	SAG21	197	6.79987	-1.27302
Unigene0124616	NAC067	Unigene0167446	UBI1	185	6.79987	2.09228
Unigene0124616	NAC067	Unigene0081762	UBQ12	185	6.79987	2.23609
Unigene0124616	NAC067	Unigene0082916	UBQ12	317	6.79987	1.38592
Unigene0124616	NAC067	Unigene0094528	RUB1	317	6.79987	2.70969
Unigene0124616	NAC067	Unigene0140327	UBQ12	317	6.79987	-1.17332
Unigene0124616	NAC067	Unigene0091002	UBQ12	317	6.79987	3.01197
Unigene0124616	NAC067	Unigene0157557	MYB74	172	6.79987	-1.6238
Unigene0124616	NAC067	Unigene0043449	ACS1	168	6.79987	1.7868
Unigene0124616	NAC067	Unigene0125175	UGT75C1	232	6.79987	1.98946
Unigene0124616	NAC067	Unigene0041404	UGT75C1	232	6.79987	-2.17378
Unigene0124616	NAC067	Unigene0147631	UGT75C1	232	6.79987	1.40918
Unigene0124616	NAC067	Unigene0005780	ACX1	195	6.79987	2.06907
Unigene0124616	NAC067	Unigene0083805	Rala	241	6.79987	1.36953
Unigene0124616	NAC067	Unigene0008550	RAB5C	241	6.79987	4.81669
Unigene0124616	NAC067	Unigene0058848	Os09g0520200	372	6.79987	5.47325
Unigene0124616	NAC067	Unigene0107736	TFIIA-S	262	6.79987	7.31862
Unigene0124616	NAC067	Unigene0118480	TfIIA-S	262	6.79987	3.43394
Unigene0124616	NAC067	Unigene0071867	XTH23	352	6.79987	-1.23202
Unigene0124616	NAC067	Unigene0076676	XTH23	352	6.79987	1.29917
Unigene0124616	NAC067	Unigene0001205	XTH23	352	6.79987	2.45464
Unigene0124616	NAC067	Unigene0003871	ABI1	245	6.79987	1.98185
Unigene0124616	NAC067	Unigene0006250	JA2L	441	6.79987	3.74862
Unigene0124616	NAC067	Unigene0064721	TSJT1	197	6.79987	1.36589
Unigene0124616	NAC067	Unigene0070384	GAE1	256	6.79987	8.02237
Unigene0124616	NAC067	Unigene0006244	GAE1	256	6.79987	1.86794
Unigene0124616	NAC067	Unigene0165955	At4g31860	199	6.79987	11.0589
Unigene0124616	NAC067	Unigene0044236	ppm-2	199	6.79987	2.57819
Unigene0124616	NAC067	Unigene0006028	At4g33920	336	6.79987	2.70989
Unigene0124616	NAC067	Unigene0043716	At4g33920	336	6.79987	1.82361
Unigene0124616	NAC067	Unigene0160386	ATJ11	461	6.79987	2.88026
Unigene0124616	NAC067	Unigene0073138	ATJ11	461	6.79987	1.09635
Unigene0124616	NAC067	Unigene0097821	CYP81Q32	329	6.79987	1.2106
Unigene0124616	NAC067	Unigene0053762	ELI3	156	6.79987	-2.92717
Unigene0124616	NAC067	Unigene0041711	10HGO	156	6.79987	4.11715
Unigene0124616	NAC067	Unigene0137878	At4g39670	232	6.79987	4.75933
Unigene0124616	NAC067	Unigene0033847	At4g39670	232	6.79987	-2.32246
Unigene0124616	NAC067	Unigene0122720	ZAT6	412	6.79987	3.31067
Unigene0124616	NAC067	Unigene0018949	ZAT6	412	6.79987	2.32737
Unigene0124616	NAC067	Unigene0022854	ZAT6	412	6.79987	3.38082
Unigene0124616	NAC067	Unigene0006544	ZAT6	412	6.79987	3.00437
Unigene0124616	NAC067	Unigene0020377	DREB2A	629	6.79987	2.69089
Unigene0124616	NAC067	Unigene0079365	DREB2A	629	6.79987	-2.17095
Unigene0124616	NAC067	Unigene0093354	NHL2	350	6.79987	-2.04783
Unigene0124616	NAC067	Unigene0145290	NHL3	350	6.79987	-1.83409
Unigene0124616	NAC067	Unigene0145291	NAC068	319	6.79987	-1.35875
Unigene0124616	NAC067	Unigene0088597	NAC081	319	6.79987	1.47382
Unigene0124616	NAC067	Unigene0089342	NAC068	319	6.79987	-8.13984
Unigene0124616	NAC067	Unigene0089343	NAC048	319	6.79987	-11.78
Unigene0124616	NAC067	Unigene0095911	At5g13200	264	6.79987	-10.6287
Unigene0124616	NAC067	Unigene0000596	At5g13200	264	6.79987	5.55842
Unigene0124616	NAC067	Unigene0116452	ERF113	276	6.79987	-5.95586
Unigene0124616	NAC067	Unigene0161902	AER	237	6.79987	1.259
Unigene0124616	NAC067	Unigene0125258	NAC087	180	6.79987	2.69282
Unigene0124616	NAC067	Unigene0169323	POPTRDRAFT_761104	195	6.79987	-1.76672
Unigene0124616	NAC067	Unigene0052612	BCB	325	6.79987	3.24287
Unigene0124616	NAC067	Unigene0130321	NAC091	328	6.79987	1.68185
Unigene0124616	NAC067	Unigene0030968	Hsc70-3	208	6.79987	1.24797
Unigene0124616	NAC067	Unigene0060405	At5g35735	179	6.79987	2.57903
Unigene0124616	NAC067	Unigene0128004	At5g35735	179	6.79987	1.12774
Unigene0124616	NAC067	Unigene0056295	BIP4	201	6.79987	-7.47393
Unigene0124616	NAC067	Unigene0067832	Mdh1	158	6.79987	1.12876
Unigene0124616	NAC067	Unigene0095682	Hdhd3	215	6.79987	3.27802
Unigene0124616	NAC067	Unigene0020337	CP1	319	6.79987	-2.83542
Unigene0124616	NAC067	Unigene0085193	MYB78	163	6.79987	-9.55714
Unigene0124616	NAC067	Unigene0114720	DREB1D	303	6.79987	1.7676
Unigene0124616	NAC067	Unigene0165348	DREB1D	303	6.79987	3.42518
Unigene0124616	NAC067	Unigene0001067	DREB1D	303	6.79987	1.64214
Unigene0124616	NAC067	Unigene0144376	DREB1D	303	6.79987	2.07367
Unigene0124616	NAC067	Unigene0000704	DREB1D	303	6.79987	1.83901
Unigene0124616	NAC067	Unigene0134758	DREB1D	303	6.79987	-6.01123
Unigene0124616	NAC067	Unigene0144066	DREB1D	303	6.79987	-1.10811
Unigene0124616	NAC067	Unigene0144067	DREB1D	303	6.79987	-1.74964
Unigene0124616	NAC067	Unigene0006339	GDU3	237	6.79987	2.97184
Unigene0124616	NAC067	Unigene0043255	GDU3	237	6.79987	4.96539
Unigene0124616	NAC067	Unigene0043256	DURF2	392	6.79987	2.31569
Unigene0124616	NAC067	Unigene0043259	ZAT11	590	6.79987	6.08379
Unigene0124616	NAC067	Unigene0147408	EXL2	461	6.79987	2.74906
Unigene0124616	NAC067	Unigene0122553	EXL2	461	6.79987	11.8943
Unigene0124616	NAC067	Unigene0107472	At5g65660	281	6.79987	2.51315
Unigene0124616	NAC067	Unigene0004990	MYB73	241	6.79987	1.89738
Unigene0124616	NAC067	Unigene0087549	MYB73	241	6.79987	1.26231
Unigene0124616	NAC067	Unigene0117318	MYB44	241	6.79987	1.21838
Unigene0124616	MNR1	Unigene0054456	Ctsb	235	6.79987	-10.7228
Unigene0124616	MNR1	Unigene0141892	CATB	235	6.79987	1.67901
Unigene0124616	MNR1	Unigene0060236	Ctsb	235	6.79987	-3.06711
Unigene0124616	MNR1	Unigene0104680	CTSB	235	6.79987	1.84203
Unigene0124616	MNR1	Unigene0067092	Ctsb	235	6.79987	-4.49117
Unigene0124616	MNR1	Unigene0067676	Ctsb	235	6.79987	1.83254
Unigene0124616	MNR1	Unigene0078792	tas	150	6.79987	-9.90187
Unigene0124616	MNR1	Unigene0146997	HADHB	470	6.79987	3.39174
Unigene0124616	MNR1	Unigene0063447	AXS2	223	6.79987	1.17825
Unigene0124616	MNR1	Unigene0159262	TIF3H1	244	6.79987	-10.7814
Unigene0124616	MNR1	Unigene0175550	AAEL007945	244	6.79987	1.26906
Unigene0124616	MNR1	Unigene0058209	GDCST	403	6.79987	1.6791
Unigene0124616	MNR1	Unigene0002911	Pigf	167	6.79987	1.63329
Unigene0124616	MNR1	Unigene0023436	Prosalpha2	152	6.79987	1.68236
Unigene0124616	MNR1	Unigene0089268	4CLL5	431	6.79987	2.28409
Unigene0124616	MNR1	Unigene0175186	ALDH	420	6.79987	4.16797
Unigene0124616	MNR1	Unigene0154759	ACAC	669	6.79987	3.99117
Unigene0124616	MNR1	Unigene0157092	NIA	228	6.79987	1.16448
Unigene0124616	MNR1	Unigene0041380	NIA	228	6.79987	3.21725
Unigene0124616	MNR1	Unigene0041381	NIA	228	6.79987	1.4831
Unigene0124616	MNR1	Unigene0003401	NIA	228	6.79987	4.81307
Unigene0124616	MNR1	Unigene0072752	Aldh3a2	420	6.79987	1.81193
Unigene0124616	MNR1	Unigene0101917	DLD	490	6.79987	3.73059
Unigene0124616	MNR1	Unigene0151670	TKPR1	223	6.79987	2.02593
Unigene0124616	MNR1	Unigene0081034	PSMA5	213	6.79987	3.06423
Unigene0124616	MNR1	Unigene0054459	AAE18	353	6.79987	3.58749
Unigene0124616	MNR1	Unigene0005812	GALUR	300	6.79987	2.28193
Unigene0124616	MNR1	Unigene0072001	At1g60710	150	6.79987	2.87627
Unigene0124616	MNR1	Unigene0145078	KAS3A	524	6.79987	4.34574
Unigene0124616	MNR1	Unigene0145080	Pgd	170	6.79987	3.62484
Unigene0124616	MNR1	Unigene0059591	ND-ACP	233	6.79987	2.629
Unigene0124616	MNR1	Unigene0035351	At1g66430	177	6.79987	4.70658
Unigene0124616	MNR1	Unigene0052652	FLN2	177	6.79987	2.5509
Unigene0124616	MNR1	Unigene0153380	KAS2	556	6.79987	2.62634
Unigene0124616	MNR1	Unigene0039776	ECH2	546	6.79987	1.92888
Unigene0124616	MNR1	Unigene0171696	NIA	228	6.79987	2.11942
Unigene0124616	MNR1	Unigene0023715	CYB5R2	228	6.79987	-11.7454
Unigene0124616	MNR1	Unigene0164195	RPS4	156	6.79987	1.15171
Unigene0124616	MNR1	Unigene0124789	XK1	240	6.79987	1.85379
Unigene0124616	MNR1	Unigene0048546	GAPN	420	6.79987	-2.89056
Unigene0124616	MNR1	Unigene0035134	PED1	470	6.79987	3.49067
Unigene0124616	MNR1	Unigene0168982	TIC32B	221	6.79987	3.45283
Unigene0124616	MNR1	Unigene0036352	AKR4C9	230	6.79987	1.18273
Unigene0124616	MNR1	Unigene0108815	Macrod2	171	6.79987	-11.5619
Unigene0124616	MNR1	Unigene0082161	GPDHC1	166	6.79987	2.60012
Unigene0124616	MNR1	Unigene0063333	DHDPS2	201	6.79987	1.90765
Unigene0124616	MNR1	Unigene0120659	PI4KG4	163	6.79987	2.18546
Unigene0124616	MNR1	Unigene0070943	PGD	170	6.79987	2.99715
Unigene0124616	MNR1	Unigene0137594	B14D6.310	190	6.79987	-10.112
Unigene0124616	MNR1	Unigene0011621	Acly	190	6.79987	-10.4683
Unigene0124616	MNR1	Unigene0065640	sod-2	165	6.79987	-5.75154
Unigene0124616	MNR1	Unigene0051478	Hadh	380	6.79987	-3.72344
Unigene0124616	MNR1	Unigene0075381	TIC62	161	6.79987	1.46872
Unigene0124616	MNR1	Unigene0078416	ufaA1	675	6.79987	-3.25919
Unigene0124616	MNR1	Unigene0082384	GAE6	223	6.79987	9.99906
Unigene0124616	MNR1	Unigene0002776	TOP2	179	6.79987	1.74334
Unigene0124616	MNR1	Unigene0020455	TOP2	179	6.79987	2.00972
Unigene0124616	MNR1	Unigene0029215	TOP2	179	6.79987	-2.9535
Unigene0124616	MNR1	Unigene0049845	TOP2	179	6.79987	-8.84486
Unigene0124616	MNR1	Unigene0054246	TOP2	179	6.79987	-7.10966
Unigene0124616	MNR1	Unigene0054247	TOP2	179	6.79987	1.7266
Unigene0124616	MNR1	Unigene0058443	Trxr-1	446	6.79987	-2.08601
Unigene0124616	MNR1	Unigene0066891	G6PD	210	6.79987	-1.79909
Unigene0124616	MNR1	Unigene0114182	At3g47520	156	6.79987	3.90475
Unigene0124616	MNR1	Unigene0114185	RAB8B	165	6.79987	-12.06
Unigene0124616	MNR1	Unigene0124573	PTAC16	161	6.79987	2.0748
Unigene0124616	MNR1	Unigene0158337	AAE3	431	6.79987	2.45961
Unigene0124616	MNR1	Unigene0047843	apmap	151	6.79987	1.80423
Unigene0124616	MNR1	Unigene0110313	ACX4	239	6.79987	3.64483
Unigene0124616	MNR1	Unigene0004189	LOG3	173	6.79987	1.79709
Unigene0124616	MNR1	Unigene0005743	UXS2	223	6.79987	4.37258
Unigene0124616	MNR1	Unigene0125222	At4g09670	220	6.79987	3.99661
Unigene0124616	MNR1	Unigene0117160	HMGS	189	6.79987	2.28279
Unigene0124616	MNR1	Unigene0000811	HMGCS-2	189	6.79987	1.1745
Unigene0124616	MNR1	Unigene0137996	ACX1	239	6.79987	3.55395
Unigene0124616	MNR1	Unigene0085246	RDH12	203	6.79987	4.24786
Unigene0124616	MNR1	Unigene0160589	TIC32	203	6.79987	3.00856
Unigene0124616	MNR1	Unigene0099843	TIC32	203	6.79987	1.3128
Unigene0124616	MNR1	Unigene0065141	AIM1	739	6.79987	-5.58496
Unigene0124616	MNR1	Unigene0045087	GAE1	223	6.79987	-11.8778
Unigene0124616	MNR1	Unigene0059351	GAE1	223	6.79987	3.19222
Unigene0124616	MNR1	Unigene0065037	At2g37660	161	6.79987	2.35161
Unigene0124616	MNR1	Unigene0100878	PIP4K2B	181	6.79987	1.5453
Unigene0124616	MNR1	Unigene0146604	HCF244	161	6.79987	2.16035
Unigene0124616	MNR1	Unigene0041663	SHM1	391	6.79987	1.8561
Unigene0124616	MNR1	Unigene0003262	AKR4C9	230	6.79987	-1.38702
Unigene0124616	MNR1	Unigene0132148	RpS23	179	6.79987	2.45355
Unigene0124616	MNR1	Unigene0002661	LOG7	173	6.79987	1.72092
Unigene0124616	MNR1	Unigene0124861	DVR	161	6.79987	2.48003
Unigene0124616	MNR1	Unigene0117278	FSD3	165	6.79987	9.94154
Unigene0124616	MNR1	Unigene0121309	SHM2	391	6.79987	-2.77327
Unigene0124616	MNR1	Unigene0004073	GPC1	215	6.79987	2.32528
Unigene0124616	MNR1	Unigene0022091	Gpdh1	166	6.79987	2.10668
Unigene0124616	MNR1	Unigene0022093	G6PD6	210	6.79987	3.07053
Unigene0124616	MNR1	Unigene0113351	KAS1	556	6.79987	-2.69463
Unigene0124616	MNR1	Unigene0140922	ACLB-2	190	6.79987	1.03019
Unigene0124616	MNR1	Unigene0141242	VAT1L	446	6.79987	1.16675
Unigene0124616	MNR1	Unigene0141243	Sord	446	6.79987	1.28896
Unigene0124616	MNR1	Unigene0149506	glt1	152	6.79987	-2.06968
Unigene0124616	MNR1	Unigene0174382	PLR1	150	6.79987	1.01619
Unigene0124616	MNR1	Unigene0055547	4CLL9	431	6.79987	2.1855
Unigene0124616	PFC1	Unigene0115503	RPS15	714	6.79987	2.09215
Unigene0124616	PFC1	Unigene0032040	RPS15	714	6.79987	-1.30056
Unigene0124616	PFC1	Unigene0057100	RpL23-A	504	6.79987	1.5403
Unigene0124616	PFC1	Unigene0057101	TUBA1	646	6.79987	1.57346
Unigene0124616	PFC1	Unigene0138255	TUBA	646	6.79987	-4.58496
Unigene0124616	PFC1	Unigene0044474	alphaTub84B	646	6.79987	-1.83027
Unigene0124616	PFC1	Unigene0031576	alphaTub84B	646	6.79987	-10.3182
Unigene0124616	PFC1	Unigene0169774	TUBA1	646	6.79987	-10.359
Unigene0124616	PFC1	Unigene0020257	RPL6	689	6.79987	1.72011
Unigene0124616	PFC1	Unigene0109259	TPS7	250	6.79987	2.11013
Unigene0124616	PFC1	Unigene0008212	RPL4	307	6.79987	-1.27997
Unigene0124616	PFC1	Unigene0035982	PCNA	381	6.79987	-10.6469
Unigene0124616	PFC1	Unigene0051564	RpS15Aa	795	6.79987	2.35442
Unigene0124616	PFC1	Unigene0058224	RAB11A	164	6.79987	4.44943
Unigene0124616	PFC1	Unigene0174411	ARF2-A	164	6.79987	4.17571
Unigene0124616	PFC1	Unigene0093026	Arf102F	164	6.79987	1.82127
Unigene0124616	PFC1	Unigene0032235	FOXG_03074	169	6.79987	1.5213
Unigene0124616	PFC1	Unigene0042740	LSMT-L	210	6.79987	2.41825
Unigene0124616	PFC1	Unigene0054432	SJCHGC01960	263	6.79987	4.04628
Unigene0124616	PFC1	Unigene0138311	ras	299	6.79987	3.90827
Unigene0124616	PFC1	Unigene0005248	FKBP17-2	674	6.79987	1.91532
Unigene0124616	PFC1	Unigene0145407	PSP	204	6.79987	-10.7566
Unigene0124616	PFC1	Unigene0050580	FKBP18	674	6.79987	2.91548
Unigene0124616	PFC1	Unigene0087605	RpS18	890	6.79987	3.27316
Unigene0124616	PFC1	Unigene0006205	RpS18	890	6.79987	-1.98053
Unigene0124616	PFC1	Unigene0041773	Cct5	286	6.79987	1.18282
Unigene0124616	PFC1	Unigene0049181	CCT5	286	6.79987	-1.80647
Unigene0124616	PFC1	Unigene0054244	MRTO4	973	6.79987	1.1242
Unigene0124616	PFC1	Unigene0121768	RPL10	660	6.79987	1.85685
Unigene0124616	PFC1	Unigene0070273	GRXC9	245	6.79987	1.36074
Unigene0124616	PFC1	Unigene0148659	PDH-E1	243	6.79987	1.34428
Unigene0124616	PFC1	Unigene0005920	CG1354	578	6.79987	2.8127
Unigene0124616	PFC1	Unigene0059074	RUB1	210	6.79987	1.86137
Unigene0124616	PFC1	Unigene0067458	ACAC	298	6.79987	2.85136
Unigene0124616	PFC1	Unigene0130703	ARP1	562	6.79987	2.47099
Unigene0124616	PFC1	Unigene0058088	RpL3	562	6.79987	1.52118
Unigene0124616	PFC1	Unigene0144745	PTBP2	166	6.79987	1.85535
Unigene0124616	PFC1	Unigene0139225	CBSDUF7	282	6.79987	2.80317
Unigene0124616	PFC1	Unigene0139226	RPL18	576	6.79987	2.30883
Unigene0124616	PFC1	Unigene0046352	Non1	769	6.79987	6.51733
Unigene0124616	PFC1	Unigene0050459	Rm62	370	6.79987	2.2228
Unigene0124616	PFC1	Unigene0068278	ychF	647	6.79987	4
Unigene0124616	PFC1	Unigene0175233	cot-3	287	6.79987	1.15398
Unigene0124616	PFC1	Unigene0084822	LOS1	287	6.79987	2.81382
Unigene0124616	PFC1	Unigene0016115	tef2	287	6.79987	3.13574
Unigene0124616	PFC1	Unigene0073017	LOS1	287	6.79987	2.53507
Unigene0124616	PFC1	Unigene0070576	LOS1	287	6.79987	1.50567
Unigene0124616	PFC1	Unigene0051891	LOS1	287	6.79987	2.43216
Unigene0124616	PFC1	Unigene0006357	NOP56	403	6.79987	3.40889
Unigene0124616	PFC1	Unigene0071331	GOLS2	554	6.79987	2.10821
Unigene0124616	PFC1	Unigene0058451	RPL21	658	6.79987	2.56597
Unigene0124616	PFC1	Unigene0046133	RPL21	658	6.79987	2.51692
Unigene0124616	PFC1	Unigene0087748	PPP2CA	711	6.79987	-7.02422
Unigene0124616	PFC1	Unigene0023513	CP29B	168	6.79987	1.95491
Unigene0124616	PFC1	Unigene0138273	ABC4	195	6.79987	1.91068
Unigene0124616	PFC1	Unigene0064427	rpl3	562	6.79987	4.61298
Unigene0124616	PFC1	Unigene0081257	RpL3	562	6.79987	1.43392
Unigene0124616	PFC1	Unigene0119935	fusA1	270	6.79987	3.96156
Unigene0124616	PFC1	Unigene0117431	ISPF	356	6.79987	-11.9094
Unigene0124616	PFC1	Unigene0052145	At1g66530	448	6.79987	-1.28222
Unigene0124616	PFC1	Unigene0059864	At1g66530	448	6.79987	2.01674
Unigene0124616	PFC1	Unigene0168887	At1g66530	448	6.79987	1.61746
Unigene0124616	PFC1	Unigene0015912	At1g66530	448	6.79987	2.34719
Unigene0124616	PFC1	Unigene0021371	RpL10	660	6.79987	7.49698
Unigene0124616	PFC1	Unigene0054014	RpL17	577	6.79987	6.61429
Unigene0124616	PFC1	Unigene0088191	CBSCBS2	356	6.79987	4.31389
Unigene0124616	PFC1	Unigene0088192	RPL27A	370	6.79987	5.7662
Unigene0124616	PFC1	Unigene0088194	RPI1	245	6.79987	3.38124
Unigene0124616	PFC1	Unigene0100774	rps0	840	6.79987	5.94313
Unigene0124616	PFC1	Unigene0161306	sta	840	6.79987	5.62669
Unigene0124616	PFC1	Unigene0033684	tif1	243	6.79987	-1.91546
Unigene0124616	PFC1	Unigene0140784	eIF4A	243	6.79987	-4.01495
Unigene0124616	PFC1	Unigene0133512	enoA	176	6.79987	2.61502
Unigene0124616	PFC1	Unigene0174128	PRPS9	822	6.79987	4.6929
Unigene0124616	PFC1	Unigene0073706	SPAC56F8.03	518	6.79987	-10.7398
Unigene0124616	PFC1	Unigene0016672	CTHT_0029840	518	6.79987	2.37585
Unigene0124616	PFC1	Unigene0037382	Glrx2	245	6.79987	2.25368
Unigene0124616	PFC1	Unigene0044329	RPL13	584	6.79987	2.21302
Unigene0124616	PFC1	Unigene0047757	SEC61A2	497	6.79987	-1.66276
Unigene0124616	PFC1	Unigene0005460	La	550	6.79987	1.25921
Unigene0124616	PFC1	Unigene0012080	HSPA4	517	6.79987	1.71274
Unigene0124616	PFC1	Unigene0068154	RpL7	239	6.79987	3.85498
Unigene0013793	PFC1	Unigene0022931	rpl-7	239	-1.69009	-8.31547
Unigene0013793	PFC1	Unigene0033940	RPI2	245	-1.69009	-10.2916
Unigene0013793	PFC1	Unigene0037252	MTERF1	318	-1.69009	-11.4094
Unigene0013793	PFC1	Unigene0052426	nmd3	810	-1.69009	-2.2863
Unigene0013793	PFC1	Unigene0090871	EIF1AX	226	-1.69009	-6.25137
Unigene0013793	PFC1	Unigene0105897	EIF1AX	226	-1.69009	-10.7056
Unigene0013793	PFC1	Unigene0102888	EIF1AX	226	-1.69009	-1.5404
Unigene0013793	PFC1	Unigene0022153	RpS17	288	-1.69009	-11.0154
Unigene0013793	PFC1	Unigene0062534	RpS17	288	-1.69009	2.84254
Unigene0013793	PFC1	Unigene0094670	HEN2	221	-1.69009	-9.58871
Unigene0013793	PFC1	Unigene0139260	RpS16	826	-1.69009	-6.43045
Unigene0013793	PFC1	Unigene0157557	GRP-2	208	-1.69009	-1.6238
Unigene0013793	PFC1	Unigene0142800	RPL2	573	-1.69009	-4.9542
Unigene0013793	PFC1	Unigene0139263	Pin1	642	-1.69009	-10.9144
Unigene0013793	PFC1	Unigene0093490	At2g18193	159	-1.69009	3.54212
Unigene0013793	PFC1	Unigene0015054	TPS11	250	-1.69009	-11.42
Unigene0013793	PFC1	Unigene0056539	TPS11	250	-1.69009	-1.64536
Unigene0013793	PFC1	Unigene0073032	HMG1	811	-1.69009	-10.8994
Unigene0013793	PFC1	Unigene0079365	Os01g0834700	256	-1.69009	-2.17095
Unigene0013793	PFC1	Unigene0093354	GA21225	256	-1.69009	-2.04783
Unigene0013793	PFC1	Unigene0145290	GGP5	331	-1.69009	-1.83409
Unigene0013793	PFC1	Unigene0145291	REIL1	217	-1.69009	-1.35875
Unigene0013793	PFC1	Unigene0026093	At2g24580	181	-1.69009	-10.697
Unigene0013793	PFC1	Unigene0087491	PHOX1	313	-1.69009	-10.6707
Unigene0013793	PFC1	Unigene0166178	RpL10A	587	-1.69009	1.38132
Unigene0013793	PFC1	Unigene0034679	RpS3	895	-1.69009	-10.1464
Unigene0013793	PFC1	Unigene0005996	RPS12	424	-1.69009	-1.22495
Unigene0013793	PFC1	Unigene0052347	Hsp60A	254	-1.69009	-1.82716
Unigene0013793	PFC1	Unigene0130321	rps5	861	-1.69009	1.68185
Unigene0013793	PFC1	Unigene0027365	PRPSAP2	355	-1.69009	-1.12286
Unigene0013793	PFC1	Unigene0099169	PRPS1	355	-1.69009	-10.4852
Unigene0013793	PFC1	Unigene0016107	RpS14a	887	-1.69009	-11.2781
Unigene0013793	PFC1	Unigene0041284	UBB	364	-1.69009	-1.056
Unigene0013793	PFC1	Unigene0018058	UBI11	364	-1.69009	-1.01566
Unigene0013793	PFC1	Unigene0004902	RpL40	364	-1.69009	-2.714
Unigene0013793	PFC1	Unigene0024681	RpL40	364	-1.69009	-1.41504
Unigene0013793	PFC1	Unigene0006836	Eno	176	-1.69009	-1.23398
Unigene0013793	PFC1	Unigene0156933	PGH1	176	-1.69009	-10.0768
Unigene0013793	PFC1	Unigene0003611	SIGF	221	-1.69009	-4.69249
Unigene0013793	PFC1	Unigene0005797	Rpl12	563	-1.69009	-1.72978
Unigene0013793	PFC1	Unigene0130128	RPS5	894	-1.69009	1.2572
Unigene0013793	PFC1	Unigene0003411	RPS5	894	-1.69009	2.08212
Unigene0013793	PFC1	Unigene0002867	rps-5	894	-1.69009	1.41015
Unigene0013793	PFC1	Unigene0164475	RRS1	826	-1.69009	1.61694
Unigene0013793	PFC1	Unigene0115095	SVR1	763	-1.69009	-10.2839
Unigene0013793	PFC1	Unigene0049797	PPP1CA	698	-1.69009	1.05629
Unigene0013793	PFC1	Unigene0143161	ISA1	177	-1.69009	1.66661
Unigene0013793	PFC1	Unigene0164195	RpLP0	444	-1.69009	1.15171
Unigene0013793	PFC1	Unigene0005280	RpL11	610	-1.69009	-11.0108
Unigene0013793	PFC1	Unigene0046957	RPL3	581	-1.69009	-4.49432
Unigene0013793	PFC1	Unigene0066746	FKBP16-3	674	-1.69009	-11.8981
Unigene0013793	PFC1	Unigene0002945	At2g44050	189	-1.69009	4.89347
Unigene0013793	PFC1	Unigene0153053	Bccip	806	-1.69009	-10.0544
Unigene0013793	PFC1	Unigene0093753	PRS1	355	-1.69009	-10.3736
Unigene0013793	PFC1	Unigene0157853	RpL24-like	778	-1.69009	-1.91619
Unigene0013793	PFC1	Unigene0046476	Trmt6	235	-1.69009	-2.25239
Unigene0013793	PFC1	Unigene0122349	PI4KG4	210	-1.69009	1.4273
Unigene0013793	PFC1	Unigene0002710	At2g46620	159	-1.69009	-11.8662
Unigene0013793	PFC1	Unigene0007058	At2g46620	159	-1.69009	1.31018
Unigene0013793	PFC1	Unigene0016145	At2g46620	159	-1.69009	-10.9896
Unigene0013793	PFC1	Unigene0057629	RpL7A	424	-1.69009	6.27767
Unigene0013793	PFC1	Unigene0115418	RPS19	307	-1.69009	11.1653
Unigene0013793	PFC1	Unigene0126292	RPS19	307	-1.69009	10.3627
Unigene0013793	PFC1	Unigene0148776	EMB2768	299	-1.69009	-10.4409
Unigene0013793	PFC1	Unigene0113909	RPI3	245	-1.69009	-10.303
Unigene0013793	PFC1	Unigene0036522	Nop58	826	-1.69009	6.05166
Unigene0013793	PFC1	Unigene0135617	B14D6.310	240	-1.69009	-9.97059
Unigene0013793	PFC1	Unigene0002437	Acly	240	-1.69009	-1.55096
Unigene0013793	PFC1	Unigene0122298	CITRX	150	-1.69009	2.82455
Unigene0013793	PFC1	Unigene0104077	Ns1	852	-1.69009	1.88916
Unigene0013793	PFC1	Unigene0065141	HSP70	529	-1.69009	-5.58496
Unigene0013793	PFC1	Unigene0151274	rpl4-a	317	-1.69009	-1.94718
Unigene0013793	PFC1	Unigene0066853	rpl4-a	317	-1.69009	10.6439
Unigene0013793	PFC1	Unigene0079752	tdcB	315	-1.69009	-2.4759
Unigene0013793	PFC1	Unigene0032341	FKBP16-4	674	-1.69009	-1.0043
Unigene0013793	PFC1	Unigene0139026	KARS1	179	-1.69009	-9.99906
Unigene0013793	PFC1	Unigene0044474	CCT7	282	-1.69009	-1.83027
Unigene0013793	PFC1	Unigene0111105	CCT7	282	-1.69009	-1.43405
Unigene0013793	PFC1	Unigene0126692	FKBP43	674	-1.69009	1.6798
Unigene0013793	PFC1	Unigene0096950	HSP70	529	-1.69009	-2.41504
Unigene0013793	PFC1	Unigene0111607	HSC-2	529	-1.69009	-1.99072
Unigene0013793	PFC1	Unigene0153300	HSP70-4	529	-1.69009	1.77359
Unigene0013793	PFC1	Unigene0001049	Hsc70-4	529	-1.69009	-1.13937
Unigene0013793	PFC1	Unigene0017096	Hsc70-4	529	-1.69009	-1.06782
Unigene0013793	PFC1	Unigene0054432	HSP70	529	-1.69009	4.04628
Unigene0013793	PFC1	Unigene0138311	HSP70	529	-1.69009	3.90827
Unigene0013793	PFC1	Unigene0117289	HSP70	529	-1.69009	-1.00362
Unigene0013793	PFC1	Unigene0117630	HSP70-4	529	-1.69009	-10.0679
Unigene0013793	PFC1	Unigene0098648	HSP70	529	-1.69009	-1.09715
Unigene0013793	PFC1	Unigene0081067	RPS10	895	-1.69009	-1.18938
Unigene0013793	PFC1	Unigene0065949	RPS10	895	-1.69009	3.51412
Unigene0013793	PFC1	Unigene0054940	RPS10	895	-1.69009	-12.4521
Unigene0013793	PFC1	Unigene0123896	RPS10	895	-1.69009	1.60582
Unigene0013793	PFC1	Unigene0049322	pno1	990	-1.69009	-1.67232
Unigene0013793	PFC1	Unigene0134413	CPN60B2	254	-1.69009	-1.23377
Unigene0013793	PFC1	Unigene0074193	CPN60B2	254	-1.69009	1.81247
Unigene0013793	PFC1	Unigene0093904	CCT4	317	-1.69009	1.21803
Unigene0013793	PFC1	Unigene0013455	Dbp80	235	-1.69009	-11.2916
Unigene0013793	PFC1	Unigene0000376	CG7483	235	-1.69009	1.19248
Unigene0013793	PFC1	Unigene0086633	CCT1	272	-1.69009	-1.11654
Unigene0013793	PFC1	Unigene0017837	EBP2	804	-1.69009	-9.69697
Unigene0013793	PFC1	Unigene0022798	DMC1	256	-1.69009	-10.9658
Unigene0013793	PFC1	Unigene0167734	Non3	976	-1.69009	-10.5018
Unigene0013793	PFC1	Unigene0122508	TOP2	669	-1.69009	-10.8559
Unigene0013793	PFC1	Unigene0162113	TOP2	669	-1.69009	-1.19442
Unigene0013793	PFC1	Unigene0046332	TOP2	669	-1.69009	-10.3406
Unigene0013793	PFC1	Unigene0097639	TOP2	669	-1.69009	-1.95325
Unigene0092157	PFC1	Unigene0012365	TOP2	669	-10.3406	-11.0945
Unigene0092157	PFC1	Unigene0012366	TOP2	669	-10.3406	-14.0981
Unigene0092157	PFC1	Unigene0032295	PPLZ12	231	-10.3406	-8.03951
Unigene0092157	PFC1	Unigene0007068	FK506-bp2	213	-10.3406	3.30277
Unigene0092157	PFC1	Unigene0036257	FK506-bp2	213	-10.3406	5.50462
Unigene0092157	PFC1	Unigene0059189	rpl-5	587	-10.3406	-4.72792
Unigene0092157	PFC1	Unigene0080441	RPL5	587	-10.3406	-1.523
Unigene0092157	PFC1	Unigene0137650	RpS29	827	-10.3406	-8.54233
Unigene0092157	PFC1	Unigene0142860	RpS29	827	-10.3406	-1.92856
Unigene0092157	PFC1	Unigene0171315	PTAC16	183	-10.3406	-1.66466
Unigene0092157	PFC1	Unigene0026162	rps20	887	-10.3406	1.58767
Unigene0092157	PFC1	Unigene0056374	RpL13	157	-10.3406	-1.05699
Unigene0092157	PFC1	Unigene0069347	RPL26	585	-10.3406	-5.68182
Unigene0092157	PFC1	Unigene0046481	RPL26L1	585	-10.3406	-5.91767
Unigene0092157	PFC1	Unigene0127817	HSR4	159	-10.3406	-11.2127
Unigene0092157	PFC1	Unigene0043512	HSR4	159	-10.3406	-3.77844
Unigene0092157	PFC1	Unigene0153966	Rho1	164	-10.3406	-10.6408
Unigene0092157	PFC1	Unigene0134995	Pa2g4	780	-10.3406	-5.55459
Unigene0092157	PFC1	Unigene0096273	TRA2B	163	-10.3406	-1.10919
Unigene0092157	PFC1	Unigene0119835	PSRP2	163	-10.3406	-12.0396
Unigene0092157	PFC1	Unigene0116067	At3g52155	152	-10.3406	-11.2839
Unigene0092157	PFC1	Unigene0171842	RPL17	313	-10.3406	-1.25649
Unigene0092157	PFC1	Unigene0007594	TEF3	283	-10.3406	1.63743
Unigene0092157	PFC1	Unigene0054963	RPL23A	240	-10.3406	-1.55994
Unigene0092157	PFC1	Unigene0044401	Tpi	174	-10.3406	-5.96347
Unigene0092157	PFC1	Unigene0044402	Tpi	174	-10.3406	-13.9135
Unigene0092157	PFC1	Unigene0063679	Nop60B	656	-10.3406	-11.2954
Unigene0092157	PFC1	Unigene0074035	RpS2	861	-10.3406	-11.1011
Unigene0092157	PFC1	Unigene0009268	RpS2	861	-10.3406	-5.07895
Unigene0092157	PFC1	Unigene0039705	RPS2	861	-10.3406	1.48197
Unigene0092157	PFC1	Unigene0037892	GK1	192	-10.3406	4.38802
Unigene0092157	PFC1	Unigene0122720	AIMP1	423	-10.3406	3.31067
Unigene0092157	PFC1	Unigene0071879	RpL37A	385	-10.3406	-1.12468
Unigene0092157	PFC1	Unigene0059544	ARF	164	-10.3406	-9.98489
Unigene0092157	PFC1	Unigene0014127	Arf79F	164	-10.3406	-10.0813
Unigene0092157	PFC1	Unigene0073032	RPL8B	424	-10.3406	-10.8994
Unigene0092157	PFC1	Unigene0000644	RRF	248	-10.3406	-11.3049
Unigene0092157	PFC1	Unigene0112916	rps13	892	-10.3406	-9.48884
Unigene0092157	PFC1	Unigene0126754	rps13	892	-10.3406	-11.2896
Unigene0092157	PFC1	Unigene0087067	RPL5	577	-10.3406	3.02925
Unigene0092157	PFC1	Unigene0081972	RpL19	352	-10.3406	-1.21911
Unigene0092157	PFC1	Unigene0095866	UBI1	210	-10.3406	-8.55267
Unigene0092157	PFC1	Unigene0061920	UBQ12	210	-10.3406	-6.93369
Unigene0092157	PFC1	Unigene0162243	Tufm	236	-10.3406	-5.65025
Unigene0092157	PFC1	Unigene0013441	UBQ12	210	-10.3406	-10.5051
Unigene0092157	PFC1	Unigene0000349	RUB1	210	-10.3406	-4.64386
Unigene0092157	PFC1	Unigene0003859	UBQ12	210	-10.3406	1.90453
Unigene0092157	PFC1	Unigene0006177	UBQ12	210	-10.3406	-8.71031
Unigene0092157	PFC1	Unigene0017454	UBQ8	210	-10.3406	1.61907
Unigene0092157	PFC1	Unigene0090079	ubq-1	210	-10.3406	-2.48278
Unigene0092157	PFC1	Unigene0172188	awd	372	-10.3406	-1.22337
Unigene0092157	PFC1	Unigene0063870	At4g10320	238	-10.3406	-7.59779
Unigene0092157	PFC1	Unigene0036340	RPL9A	572	-10.3406	1.8785
Unigene0092157	PFC1	Unigene0044060	RpL9	572	-10.3406	-14.0978
Unigene0092157	PFC1	Unigene0044061	RpL9	572	-10.3406	-5.2559
Unigene0092157	PFC1	Unigene0130909	awd	372	-10.3406	-12.427
Unigene0092157	PFC1	Unigene0125360	EFTS	179	-10.3406	-1.28693
Unigene0092157	PFC1	Unigene0056275	gsp-1	698	-10.3406	-1.05431
Unigene0092157	PFC1	Unigene0043384	crp-46	593	-10.3406	-4.79323
Unigene0092157	PFC1	Unigene0112915	MTERF5	209	-10.3406	-5.85505
Unigene0092157	PFC1	Unigene0072500	GRXS4	245	-10.3406	-1.06831
Unigene0092157	PFC1	Unigene0092315	HSP70-17	517	-10.3406	-1.0204
Unigene0092157	PFC1	Unigene0001099	hyou1	517	-10.3406	1.60211
Unigene0092157	PFC1	Unigene0056490	RAB2A	164	-10.3406	-1.70176
Unigene0092157	PFC1	Unigene0058532	rpl-15	376	-10.3406	1.79255
Unigene0092157	PFC1	Unigene0105337	RpL15	376	-10.3406	3.96134
Unigene0092157	PFC1	Unigene0083865	RpL15	376	-10.3406	-14.5238
Unigene0092157	PFC1	Unigene0093169	TPS5	250	-10.3406	-6.60204
Unigene0092157	PFC1	Unigene0163141	RpL32	378	-10.3406	1.60564
Unigene0092157	PFC1	Unigene0129193	ABCE1	152	-10.3406	-8.536
Unigene0092157	PFC1	Unigene0071074	RPB2	297	-10.3406	2.05509
Unigene0092157	PFC1	Unigene0068620	SNU13	772	-10.3406	-9.42347
Unigene0092157	PFC1	Unigene0098408	HSP70	517	-10.3406	-9.20317
Unigene0092157	PFC1	Unigene0091169	HSP70	517	-10.3406	-9.14636
Unigene0092157	PFC1	Unigene0132812	FKBP46	674	-10.3406	-8.33777
Unigene0092157	PFC1	Unigene0020562	CKL2	727	-10.3406	-4.34988
Unigene0092157	PFC1	Unigene0011423	CSNK1D	727	-10.3406	-1.34004
Unigene0092157	PFC1	Unigene0007135	RpL31	154	-10.3406	7.43741
Unigene0092157	PFC1	Unigene0168376	EMB1027	448	-10.3406	1.02365
Unigene0092157	PFC1	Unigene0012450	EMB1027	448	-10.3406	-10.9044
Unigene0092157	PFC1	Unigene0047670	EMB1027	448	-10.3406	-1.48576
Unigene0092157	PFC1	Unigene0160271	EMB1027	448	-10.3406	-10.9342
Unigene0092157	PFC1	Unigene0034232	EMB1027	448	-10.3406	-10.2167
Unigene0092157	PFC1	Unigene0127806	PHB2	210	-10.3406	-11.3294
Unigene0092157	PFC1	Unigene0074930	AIM1	284	-10.3406	-14.2343
Unigene0092157	PFC1	Unigene0095386	PRMT1	224	-10.3406	-5.73697
Unigene0092157	PFC1	Unigene0117936	rps11	797	-10.3406	-4.3837
Unigene0092157	PFC1	Unigene0014507	LAPA2	288	-10.3406	-1.29917
Unigene0092157	PFC1	Unigene0134249	utp20	780	-10.3406	4.17442
Unigene0092157	PFC1	Unigene0009444	RpS6	216	-10.3406	-11.2228
Unigene0092157	PFC1	Unigene0009445	PIP4K2B	254	-10.3406	-10.944
Unigene0092157	PFC1	Unigene0162132	Phgdh	185	-10.3406	1.64167
Unigene0092157	PFC1	Unigene0088641	Parcxpwex01	241	-10.3406	-12.1726
Unigene0092157	PFC1	Unigene0088642	Parcxpwex01	241	-10.3406	-13.915
Unigene0092157	PFC1	Unigene0005810	NRPB1	319	-10.3406	-2.10175
Unigene0092157	PFC1	Unigene0049416	NRPB1	319	-10.3406	-13.4763
Unigene0092157	PFC1	Unigene0061746	LARP1B	160	-10.3406	-1.94015
Unigene0092157	PFC1	Unigene0118509	RpL8	573	-10.3406	-3.86434
Unigene0092157	PFC1	Unigene0015625	SHM1	497	-10.3406	-10.3257
Unigene0092157	PFC1	Unigene0067642	PNSL4	213	-10.3406	1.12553
Unigene0092157	PFC1	Unigene0051661	HSP70-2	529	-10.3406	1.1773
Unigene0092157	PFC1	Unigene0170231	HSP70	529	-10.3406	1.45349
Unigene0092157	PFC1	Unigene0008535	Hsp68	529	-10.3406	10.4059
Unigene0092157	PFC1	Unigene0112222	Hsc70-4	529	-10.3406	1.3788
Unigene0092157	PFC1	Unigene0153620	RpS23	867	-10.3406	-10.125
Unigene0092157	PFC1	Unigene0129976	ubq-1	210	-10.3406	1.83839
Unigene0092157	PFC1	Unigene0072456	nifk	984	-10.3406	1.34966
Unigene0092157	PFC1	Unigene0175596	Nsa2	851	-10.3406	-1.60039
Unigene0092157	PFC1	Unigene0140822	HSPA9	517	-10.3406	-1.08784
Unigene0092157	PFC1	Unigene0079539	Hel25E	235	-10.3406	-9.62917
Unigene0092157	PFC1	Unigene0052379	RPL10	444	-10.3406	-13.9212
Unigene0092157	PFC1	Unigene0035254	GJ14807	801	-10.3406	-7.09935
Unigene0092157	PFC1	Unigene0077722	RPS9	916	-10.3406	-1.03697
Unigene0092157	PFC1	Unigene0106110	grpE	211	-10.3406	-11.0014
Unigene0092157	PFC1	Unigene0113536	At5g17760	159	-10.3406	-1.00201
Unigene0092157	PFC1	Unigene0008612	At5g17760	159	-10.3406	-10.4784
Unigene0092157	PFC1	Unigene0058348	GYG1	554	-10.3406	-1.85273
Unigene0092157	PFC1	Unigene0059604	GRXS2	245	-10.3406	-5.88264
Unigene0092157	PFC1	Unigene0011625	GRXS2	245	-10.3406	-13.7973
Unigene0092157	PFC1	Unigene0007061	UBI4	210	-10.3406	2.17834
Unigene0092157	PFC1	Unigene0042895	UBI4	210	-10.3406	-3.15175
Unigene0092157	PFC1	Unigene0091512	UBQ9	210	-10.3406	1.24446
Unigene0092157	PFC1	Unigene0105630	ubq-1	210	-10.3406	-11.7356
Unigene0092157	PFC1	Unigene0105631	Cct2	313	-10.3406	-13.8727
Unigene0092157	PFC1	Unigene0164466	larp	160	-10.3406	3.19056
Unigene0092157	PFC1	Unigene0042590	crp-74	587	-10.3406	-5.76585
Unigene0092157	PFC1	Unigene0083891	CAS	177	-10.3406	-4.75489
Unigene0092157	PFC1	Unigene0084924	FSD3	217	-10.3406	10.0989
Unigene0092157	PFC1	Unigene0160844	CCT3	274	-10.3406	-1.16931
Unigene0092157	PFC1	Unigene0044122	CCT3	274	-10.3406	-13.7345
Unigene0092157	PFC1	Unigene0044882	SHM2	497	-10.3406	-12.0131
Unigene0092157	PFC1	Unigene0044883	TARS1	273	-10.3406	-14.3556
Unigene0092157	PFC1	Unigene0086339	SARS1	464	-10.3406	-10.0177
Unigene0092157	PFC1	Unigene0121842	Hsc70-3	517	-10.3406	-10.1421
Unigene0092157	PFC1	Unigene0059575	HTH	237	-10.3406	-3.11407
Unigene0092157	PFC1	Unigene0034959	RPL5	587	-10.3406	-7.40429
Unigene0092157	PFC1	Unigene0051801	RpL5	587	-10.3406	2.29969
Unigene0092157	PFC1	Unigene0058985	RpL5	587	-10.3406	-7.59569
Unigene0092157	PFC1	Unigene0116516	RPS9C	916	-10.3406	-7.43195
Unigene0092157	PFC1	Unigene0107213	RpS9	916	-10.3406	-1.28087
Unigene0092157	PFC1	Unigene0091077	RpS9	916	-10.3406	-1.68303
[truncated: 590,237+ more rows]
