# Supplementary material for: Key factors for differential drought tolerance in two contrasting wild materials of Artemisia wellbyi identified using comparative transcriptomics
Source: BMC Plant Biol. 2022 Sep 17;22:445. doi: 10.1186/s12870-022-03830-3 (PMC9482295; doi:10.1186/s12870-022-03830-3)
Supplement: Supplementary file 17 — Additional file 17: Table S17. Interactions between HSP70 and ubiquitination-related genes in the drought-tolerant A.wellbyi under drought stress. [file 12870_2022_3830_MOESM17_ESM.xlsx]

## Sheet: Sheet1
Table S17 interactions between HSP70 and ubiquitination-related genes
protein1	protein1	protein2	protein2	combined_score	Log2FC of protein1	Log2FC of protein2	mapman description of protein2
Unigene0041380	HSP70-4	Unigene0095932	RE1	182	3.21725	1.80986	ARM repeat superfamily protein
Unigene0041381	HSP70-4	Unigene0095932	RE2	182	1.4831	1.80986	ARM repeat superfamily protein
Unigene0004088	HSP70-4	Unigene0095932	artA	243	1.51016	1.80986	ARM repeat superfamily protein
Unigene0085273	HSP70-4	Unigene0095932	14-3-3epsilon	243	3.27036	1.80986	ARM repeat superfamily protein
Unigene0003401	HSP70	Unigene0045647	TIG	562	4.81307	1.69343	ARM repeat superfamily protein
Unigene0072752	HSP70-4	Unigene0045647	TIG	562	1.81193	1.69343	ARM repeat superfamily protein
Unigene0151670	HSP70	Unigene0045647	TIG	562	2.02593	1.69343	ARM repeat superfamily protein
Unigene0003401	HSP70	Unigene0095932	PAD2	900	4.81307	1.80986	ARM repeat superfamily protein
Unigene0072752	HSP70	Unigene0095932	Prosalpha4	900	1.81193	1.80986	ARM repeat superfamily protein
Unigene0101917	HSP70	Unigene0095932	PAD2	900	3.73059	1.80986	ARM repeat superfamily protein
Unigene0151670	HSP70-4	Unigene0095932	Prosalpha4	900	2.02593	1.80986	ARM repeat superfamily protein
Unigene0137996	HSP70-2	Unigene0095932	atp-1	407	3.55395	1.80986	ARM repeat superfamily protein
Unigene0073100	HSP70	Unigene0154500	rps11	302	5.7102	1.28042	CAAX amino terminal protease family protein
Unigene0030192	HSP70	Unigene0047868	atp-2	552	-1.70727	2.85934	CHY-type/CTCHY-type/RING-type Zinc finger protein
Unigene0168642	HSP70	Unigene0003224	PDX1	200	1.40266	2.60095	CONTAINS InterPro DOMAIN/s: WLM (InterPro:IPR013536), PUB domain (InterPro:IPR018997), PUG domain (InterPro:IPR006567)
Unigene0093753	HSP70-17	Unigene0003224	CCT3	898	-10.3736	2.60095	CONTAINS InterPro DOMAIN/s: WLM (InterPro:IPR013536), PUB domain (InterPro:IPR018997), PUG domain (InterPro:IPR006567)
Unigene0006218	HSP70	Unigene0002877	GDPDL4	189	2.38865	-1.48649	cytochrome BC1 synthesis (BCS1)
Unigene0006218	HSP70	Unigene0042171	LECRKS7	182	2.38865	4.82442	cytochrome BC1 synthesis (BCS1)
Unigene0037791	HSP70	Unigene0002877	LECRKS7	182	3.53006	-1.48649	cytochrome BC1 synthesis (BCS1)
Unigene0037791	HSP70	Unigene0042171	Hsp83	994	3.53006	4.82442	cytochrome BC1 synthesis (BCS1)
Unigene0072268	HSP70	Unigene0002877	eff	171	3.51706	-1.48649	cytochrome BC1 synthesis (BCS1)
Unigene0072268	HSP70	Unigene0042171	NAP1;2	182	3.51706	4.82442	cytochrome BC1 synthesis (BCS1)
Unigene0151662	HSP70	Unigene0002877	NAP1;2	182	1.61358	-1.48649	cytochrome BC1 synthesis (BCS1)
Unigene0151662	HSP70	Unigene0042171	nap1l1-a	182	1.61358	4.82442	cytochrome BC1 synthesis (BCS1)
Unigene0044882	HSP70	Unigene0002877	TOP2	670	-12.0131	-1.48649	cytochrome BC1 synthesis (BCS1)
Unigene0044882	HSP70	Unigene0042171	TOP2	670	-12.0131	4.82442	cytochrome BC1 synthesis (BCS1)
Unigene0044883	HSP70	Unigene0002877	TOP2	670	-14.3556	-1.48649	cytochrome BC1 synthesis (BCS1)
Unigene0044883	HSP70	Unigene0042171	TOP2	670	-14.3556	4.82442	cytochrome BC1 synthesis (BCS1)
Unigene0086339	HSP70	Unigene0002877	TOP2	670	-10.0177	-1.48649	cytochrome BC1 synthesis (BCS1)
Unigene0086339	HSP70	Unigene0042171	BAM1	331	-10.0177	4.82442	cytochrome BC1 synthesis (BCS1)
Unigene0026598	HSP70	Unigene0002877	GluProRS	179	-10.7398	-1.48649	cytochrome BC1 synthesis (BCS1)
Unigene0026598	HSP70	Unigene0042171	GluProRS	179	-10.7398	4.82442	cytochrome BC1 synthesis (BCS1)
Unigene0041380	HSP70-4	Unigene0002877	RpL9	532	3.21725	-1.48649	cytochrome BC1 synthesis (BCS1)
Unigene0073410	HSP70	Unigene0042171	EEF1B2	682	1.65663	4.82442	cytochrome BC1 synthesis (BCS1)
Unigene0125854	HSP70	Unigene0002877	EEF1B2	682	2.14044	-1.48649	cytochrome BC1 synthesis (BCS1)
Unigene0125854	HSP70	Unigene0042171	EEF1B2	682	2.14044	4.82442	cytochrome BC1 synthesis (BCS1)
Unigene0013631	HSP70-4	Unigene0002877	At5g16400	316	-1.53195	-1.48649	cytochrome BC1 synthesis (BCS1)
Unigene0004088	HSP70	Unigene0002877	FSD3	612	1.51016	-1.48649	cytochrome BC1 synthesis (BCS1)
Unigene0085273	HSP70-4	Unigene0002877	FSD3	612	3.27036	-1.48649	cytochrome BC1 synthesis (BCS1)
Unigene0125288	HSP70	Unigene0042171	FSD3	612	5.6079	4.82442	cytochrome BC1 synthesis (BCS1)
Unigene0003401	HSP70	Unigene0002877	Oat	156	4.81307	-1.48649	cytochrome BC1 synthesis (BCS1)
Unigene0003401	HSP70-4	Unigene0042171	Oat	156	4.81307	4.82442	cytochrome BC1 synthesis (BCS1)
Unigene0072752	HSP70	Unigene0002877	Oat	156	1.81193	-1.48649	cytochrome BC1 synthesis (BCS1)
Unigene0072752	HSP70	Unigene0042171	FLS2	420	1.81193	4.82442	cytochrome BC1 synthesis (BCS1)
Unigene0101917	HSP70	Unigene0002877	FLS2	420	3.73059	-1.48649	cytochrome BC1 synthesis (BCS1)
Unigene0151670	HSP70-4	Unigene0042171	FLS2	420	2.02593	4.82442	cytochrome BC1 synthesis (BCS1)
Unigene0147603	HSP70-17	Unigene0042171	NRPB1	582	2.34547	4.82442	cytochrome BC1 synthesis (BCS1)
Unigene0055087	HSP70-17	Unigene0042171	RPS9C	598	-2.67067	4.82442	cytochrome BC1 synthesis (BCS1)
Unigene0137996	HSP70-2	Unigene0042171	SBT4.3	173	3.55395	4.82442	cytochrome BC1 synthesis (BCS1)
Unigene0013631	HSP70-4	Unigene0022303	ER-ANT1	266	-1.53195	-9.89684	Encodes a DCAF/DWD protein capable of interacting with DDB1 and associating with CUL4, likely as part of a nuclear ubiquitin ligase complex. DCAF1 appears to be required for plant embryogenesis and to affect several other developmental processes including leaf, shoot, and flower development.
Unigene0044882	HSP70	Unigene0113600	FK506-bp2	607	-12.0131	-10.3517	Encodes a MAP2 like methionine aminopeptidase
Unigene0044883	HSP70-4	Unigene0113600	FK506-bp2	607	-14.3556	-10.3517	Encodes a MAP2 like methionine aminopeptidase
Unigene0086339	HSP70	Unigene0113600	FK506-bp2	607	-10.0177	-10.3517	Encodes a MAP2 like methionine aminopeptidase
Unigene0146249	HSP70	Unigene0113600	HSP90-7	968	1.40634	-10.3517	Encodes a MAP2 like methionine aminopeptidase
Unigene0121842	HSP70	Unigene0113600	HSF24	882	-10.1421	-10.3517	Encodes a MAP2 like methionine aminopeptidase
Unigene0013631	HSP70	Unigene0113600	CSLD2	157	-1.53195	-10.3517	Encodes a MAP2 like methionine aminopeptidase
Unigene0044882	HSP70-4	Unigene0144911	HERK1	182	-12.0131	-10.3736	Encodes a putative 26S proteasome subunit RPN8a. The function of RPN8a and other 26S subunits may be required for specifying leaf adaxial identity.
Unigene0044883	HSP70-4	Unigene0144911	THE1	182	-14.3556	-10.3736	Encodes a putative 26S proteasome subunit RPN8a. The function of RPN8a and other 26S subunits may be required for specifying leaf adaxial identity.
Unigene0086339	HSP70-4	Unigene0144911	At5g39000	182	-10.0177	-10.3736	Encodes a putative 26S proteasome subunit RPN8a. The function of RPN8a and other 26S subunits may be required for specifying leaf adaxial identity.
Unigene0001114	HSP70	Unigene0144911	HSP70	194	1.65138	-10.3736	Encodes a putative 26S proteasome subunit RPN8a. The function of RPN8a and other 26S subunits may be required for specifying leaf adaxial identity.
Unigene0001117	HSP70	Unigene0144911	Hsc70-4	194	-4.7047	-10.3736	Encodes a putative 26S proteasome subunit RPN8a. The function of RPN8a and other 26S subunits may be required for specifying leaf adaxial identity.
Unigene0002820	HSP70	Unigene0144911	RpS23	582	-3.08194	-10.3736	Encodes a putative 26S proteasome subunit RPN8a. The function of RPN8a and other 26S subunits may be required for specifying leaf adaxial identity.
Unigene0002821	HSP70	Unigene0144911	P58B	884	-2.75733	-10.3736	Encodes a putative 26S proteasome subunit RPN8a. The function of RPN8a and other 26S subunits may be required for specifying leaf adaxial identity.
Unigene0002860	HSP70	Unigene0144911	ubq-1	316	4.08006	-10.3736	Encodes a putative 26S proteasome subunit RPN8a. The function of RPN8a and other 26S subunits may be required for specifying leaf adaxial identity.
Unigene0005943	HSP70	Unigene0144911	CDC48	564	2.8028	-10.3736	Encodes a putative 26S proteasome subunit RPN8a. The function of RPN8a and other 26S subunits may be required for specifying leaf adaxial identity.
Unigene0006450	HSP70	Unigene0144911	CTR1	182	-2.54916	-10.3736	Encodes a putative 26S proteasome subunit RPN8a. The function of RPN8a and other 26S subunits may be required for specifying leaf adaxial identity.
Unigene0007655	HSP70	Unigene0144911	ABCB29	171	2.72403	-10.3736	Encodes a putative 26S proteasome subunit RPN8a. The function of RPN8a and other 26S subunits may be required for specifying leaf adaxial identity.
Unigene0007895	HSP70	Unigene0144911	FAD7	224	4.63705	-10.3736	Encodes a putative 26S proteasome subunit RPN8a. The function of RPN8a and other 26S subunits may be required for specifying leaf adaxial identity.
Unigene0013466	HSP70	Unigene0144911	FAD7	224	-4.59163	-10.3736	Encodes a putative 26S proteasome subunit RPN8a. The function of RPN8a and other 26S subunits may be required for specifying leaf adaxial identity.
Unigene0016111	HSP70	Unigene0144911	FAD7	224	1.61871	-10.3736	Encodes a putative 26S proteasome subunit RPN8a. The function of RPN8a and other 26S subunits may be required for specifying leaf adaxial identity.
Unigene0045058	HSP70	Unigene0144911	eIF3f1	196	11.5002	-10.3736	Encodes a putative 26S proteasome subunit RPN8a. The function of RPN8a and other 26S subunits may be required for specifying leaf adaxial identity.
Unigene0066597	HSP70	Unigene0144911	eIF3f1	196	-1.53064	-10.3736	Encodes a putative 26S proteasome subunit RPN8a. The function of RPN8a and other 26S subunits may be required for specifying leaf adaxial identity.
Unigene0075710	HSP70	Unigene0144911	UBA1	321	-4.24793	-10.3736	Encodes a putative 26S proteasome subunit RPN8a. The function of RPN8a and other 26S subunits may be required for specifying leaf adaxial identity.
Unigene0078179	HSP70	Unigene0144911	LECRKS5	182	-5.8383	-10.3736	Encodes a putative 26S proteasome subunit RPN8a. The function of RPN8a and other 26S subunits may be required for specifying leaf adaxial identity.
Unigene0090272	HSP70	Unigene0144911	CIPK2	182	5.26866	-10.3736	Encodes a putative 26S proteasome subunit RPN8a. The function of RPN8a and other 26S subunits may be required for specifying leaf adaxial identity.
Unigene0093409	HSP70	Unigene0144911	SUCLG1	218	-5.47573	-10.3736	Encodes a putative 26S proteasome subunit RPN8a. The function of RPN8a and other 26S subunits may be required for specifying leaf adaxial identity.
Unigene0102032	HSP70	Unigene0144911	atp-2	670	3.65076	-10.3736	Encodes a putative 26S proteasome subunit RPN8a. The function of RPN8a and other 26S subunits may be required for specifying leaf adaxial identity.
Unigene0107205	HSP70	Unigene0144911	atp-2	670	5.91374	-10.3736	Encodes a putative 26S proteasome subunit RPN8a. The function of RPN8a and other 26S subunits may be required for specifying leaf adaxial identity.
Unigene0135507	HSP70	Unigene0144911	ATPsynbeta	670	1.57628	-10.3736	Encodes a putative 26S proteasome subunit RPN8a. The function of RPN8a and other 26S subunits may be required for specifying leaf adaxial identity.
Unigene0147413	HSP70	Unigene0144911	GDI1	222	-10.7171	-10.3736	Encodes a putative 26S proteasome subunit RPN8a. The function of RPN8a and other 26S subunits may be required for specifying leaf adaxial identity.
Unigene0155877	HSP70	Unigene0144911	GDI1	222	3.72734	-10.3736	Encodes a putative 26S proteasome subunit RPN8a. The function of RPN8a and other 26S subunits may be required for specifying leaf adaxial identity.
Unigene0155980	HSP70	Unigene0144911	HSPA9	315	1.25587	-10.3736	Encodes a putative 26S proteasome subunit RPN8a. The function of RPN8a and other 26S subunits may be required for specifying leaf adaxial identity.
Unigene0163397	HSP70	Unigene0144911	Nurf-38	315	-11.0247	-10.3736	Encodes a putative 26S proteasome subunit RPN8a. The function of RPN8a and other 26S subunits may be required for specifying leaf adaxial identity.
Unigene0169263	HSP70	Unigene0144911	MDHG	359	-4.26732	-10.3736	Encodes a putative 26S proteasome subunit RPN8a. The function of RPN8a and other 26S subunits may be required for specifying leaf adaxial identity.
Unigene0015275	HSP70	Unigene0144911	SUCLG1	297	-9.95613	-10.3736	Encodes a putative 26S proteasome subunit RPN8a. The function of RPN8a and other 26S subunits may be required for specifying leaf adaxial identity.
Unigene0041380	HSP70	Unigene0063333	UBI1	374	3.21725	1.90765	Encodes a putative RING-H2 zinc finger protein ATL6 (ATL6).
Unigene0041380	HSP70	Unigene0120659	UBQ12	374	3.21725	2.18546	Encodes a putative RING-H2 zinc finger protein ATL6 (ATL6).
Unigene0041381	HSP70	Unigene0063333	Tufm	552	1.4831	1.90765	Encodes a putative RING-H2 zinc finger protein ATL6 (ATL6).
Unigene0004088	HSP70	Unigene0063333	EFR	452	1.51016	1.90765	Encodes a putative RING-H2 zinc finger protein ATL6 (ATL6).
Unigene0004088	HSP70	Unigene0120659	EFR	452	1.51016	2.18546	Encodes a putative RING-H2 zinc finger protein ATL6 (ATL6).
Unigene0085273	HSP70	Unigene0063333	EFR	452	3.27036	1.90765	Encodes a putative RING-H2 zinc finger protein ATL6 (ATL6).
Unigene0085273	HSP70-4	Unigene0120659	EFR	452	3.27036	2.18546	Encodes a putative RING-H2 zinc finger protein ATL6 (ATL6).
Unigene0125288	HSP70	Unigene0063333	EFR	452	5.6079	1.90765	Encodes a putative RING-H2 zinc finger protein ATL6 (ATL6).
Unigene0125288	HSP70	Unigene0120659	WAV2	151	5.6079	2.18546	Encodes a putative RING-H2 zinc finger protein ATL6 (ATL6).
Unigene0003401	HSP70	Unigene0063333	At3g47570	182	4.81307	1.90765	Encodes a putative RING-H2 zinc finger protein ATL6 (ATL6).
Unigene0003401	HSP70-4	Unigene0120659	XA21	182	4.81307	2.18546	Encodes a putative RING-H2 zinc finger protein ATL6 (ATL6).
Unigene0072752	HSP70-4	Unigene0063333	At3g47570	182	1.81193	1.90765	Encodes a putative RING-H2 zinc finger protein ATL6 (ATL6).
Unigene0072752	HSP70-4	Unigene0120659	At3g47570	182	1.81193	2.18546	Encodes a putative RING-H2 zinc finger protein ATL6 (ATL6).
Unigene0101917	HSP70-4	Unigene0063333	XA21	182	3.73059	1.90765	Encodes a putative RING-H2 zinc finger protein ATL6 (ATL6).
Unigene0101917	HSP70-4	Unigene0120659	At3g47570	182	3.73059	2.18546	Encodes a putative RING-H2 zinc finger protein ATL6 (ATL6).
Unigene0151670	HSP70-4	Unigene0063333	XA21	182	2.02593	1.90765	Encodes a putative RING-H2 zinc finger protein ATL6 (ATL6).
Unigene0151670	HSP70-4	Unigene0120659	EFR	182	2.02593	2.18546	Encodes a putative RING-H2 zinc finger protein ATL6 (ATL6).
Unigene0034455	HSP70	Unigene0063333	PAD2	900	-11.0014	1.90765	Encodes a putative RING-H2 zinc finger protein ATL6 (ATL6).
Unigene0034455	HSP70	Unigene0120659	PETH	182	-11.0014	2.18546	Encodes a putative RING-H2 zinc finger protein ATL6 (ATL6).
Unigene0168309	HSP70-4	Unigene0120659	PETH	182	-2.66448	2.18546	Encodes a putative RING-H2 zinc finger protein ATL6 (ATL6).
Unigene0044882	HSP70-4	Unigene0087950	At2g47060	182	-12.0131	-6.87303	encodes a ubiquitin polyprotein.
Unigene0044883	HSP70-4	Unigene0087950	At1g67720	182	-14.3556	-6.87303	encodes a ubiquitin polyprotein.
Unigene0086339	HSP70-4	Unigene0087950	PBL26	182	-10.0177	-6.87303	encodes a ubiquitin polyprotein.
Unigene0044882	HSP70	Unigene0048445	At2g23200	182	-12.0131	7.91787	encodes a ubiquitin polyprotein.
Unigene0044882	HSP70	Unigene0092912	At2g39360	182	-12.0131	-12.0868	encodes a ubiquitin polyprotein.
Unigene0044883	HSP70	Unigene0048445	At1g67720	182	-14.3556	7.91787	encodes a ubiquitin polyprotein.
Unigene0044883	HSP70	Unigene0092912	PBL26	182	-14.3556	-12.0868	encodes a ubiquitin polyprotein.
Unigene0086339	HSP70	Unigene0048445	At5g59700	182	-10.0177	7.91787	encodes a ubiquitin polyprotein.
Unigene0086339	HSP70	Unigene0092912	HERK1	182	-10.0177	-12.0868	encodes a ubiquitin polyprotein.
Unigene0124686	HSP70	Unigene0087950	RPL17	263	-10.1163	-6.87303	encodes a ubiquitin polyprotein.
Unigene0124686	HSP70	Unigene0048445	GART	179	-10.1163	7.91787	encodes a ubiquitin polyprotein.
Unigene0150060	HSP70-4	Unigene0092912	AIMP1	219	-10.9094	-12.0868	encodes a ubiquitin polyprotein.
Unigene0026598	HSP70-4	Unigene0087950	At3g62310	152	-10.7398	-6.87303	encodes a ubiquitin polyprotein.
Unigene0026598	HSP70	Unigene0048445	ERDJ3B	947	-10.7398	7.91787	encodes a ubiquitin polyprotein.
Unigene0026598	HSP70	Unigene0092912	dnajc5	947	-10.7398	-12.0868	encodes a ubiquitin polyprotein.
Unigene0041381	HSP70	Unigene0087950	At4g20460	167	1.4831	-6.87303	encodes a ubiquitin polyprotein.
Unigene0041380	HSP70-4	Unigene0048445	CRK29	182	3.21725	7.91787	encodes a ubiquitin polyprotein.
Unigene0041380	HSP70-4	Unigene0092912	CRK8	182	3.21725	-12.0868	encodes a ubiquitin polyprotein.
Unigene0146249	HSP70	Unigene0087950	Nap1l4	182	1.40634	-6.87303	encodes a ubiquitin polyprotein.
Unigene0146249	HSP70	Unigene0048445	EMB1027	555	1.40634	7.91787	encodes a ubiquitin polyprotein.
Unigene0006039	HSP70	Unigene0087950	At4g27290	182	-1.08995	-6.87303	encodes a ubiquitin polyprotein.
Unigene0073100	HSP70-4	Unigene0087950	At4g29180	182	5.7102	-6.87303	encodes a ubiquitin polyprotein.
Unigene0073100	HSP70	Unigene0092912	SIRK	182	5.7102	-12.0868	encodes a ubiquitin polyprotein.
Unigene0164475	HSP70	Unigene0087950	LUG	414	1.61694	-6.87303	encodes a ubiquitin polyprotein.
Unigene0164475	HSP70-4	Unigene0048445	Npepps	315	1.61694	7.91787	encodes a ubiquitin polyprotein.
Unigene0164475	HSP70-4	Unigene0092912	APN2	315	1.61694	-12.0868	encodes a ubiquitin polyprotein.
Unigene0105114	HSP70-4	Unigene0087950	At5g39000	182	-2.29462	-6.87303	encodes a ubiquitin polyprotein.
Unigene0030192	HSP70	Unigene0087950	SUCLG1	192	-1.70727	-6.87303	encodes a ubiquitin polyprotein.
Unigene0122677	HSP70	Unigene0087950	Actr1b	628	4.18295	-6.87303	encodes a ubiquitin polyprotein.
Unigene0122677	HSP70-4	Unigene0048445	ACT7	628	4.18295	7.91787	encodes a ubiquitin polyprotein.
Unigene0122677	HSP70-4	Unigene0092912	Actr1b	628	4.18295	-12.0868	encodes a ubiquitin polyprotein.
Unigene0013631	HSP70	Unigene0087950	ER-ANT1	266	-1.53195	-6.87303	encodes a ubiquitin polyprotein.
Unigene0013631	HSP70	Unigene0048445	grpE	993	-1.53195	7.91787	encodes a ubiquitin polyprotein.
Unigene0013631	HSP70	Unigene0092912	grpE	993	-1.53195	-12.0868	encodes a ubiquitin polyprotein.
Unigene0085366	HSP70-17	Unigene0087950	CKL2	214	1.03071	-6.87303	encodes a ubiquitin polyprotein.
Unigene0001114	HSP70	Unigene0087950	Npepps	201	1.65138	-6.87303	encodes a ubiquitin polyprotein.
Unigene0001117	HSP70	Unigene0087950	APN2	201	-4.7047	-6.87303	encodes a ubiquitin polyprotein.
Unigene0002820	HSP70	Unigene0087950	APM1	201	-3.08194	-6.87303	encodes a ubiquitin polyprotein.
Unigene0002821	HSP70	Unigene0087950	APM1	201	-2.75733	-6.87303	encodes a ubiquitin polyprotein.
Unigene0002860	HSP70	Unigene0087950	Npepps	201	4.08006	-6.87303	encodes a ubiquitin polyprotein.
Unigene0005943	HSP70	Unigene0087950	APN2	201	2.8028	-6.87303	encodes a ubiquitin polyprotein.
Unigene0006450	HSP70	Unigene0087950	PIP4K2B	867	-2.54916	-6.87303	encodes a ubiquitin polyprotein.
Unigene0007655	HSP70	Unigene0087950	PIP4K2B	867	2.72403	-6.87303	encodes a ubiquitin polyprotein.
Unigene0007895	HSP70	Unigene0087950	DAP	350	4.63705	-6.87303	encodes a ubiquitin polyprotein.
Unigene0013466	HSP70	Unigene0087950	DAP	350	-4.59163	-6.87303	encodes a ubiquitin polyprotein.
Unigene0016111	HSP70	Unigene0087950	PAB	153	1.61871	-6.87303	encodes a ubiquitin polyprotein.
Unigene0045058	HSP70	Unigene0087950	PAB	153	11.5002	-6.87303	encodes a ubiquitin polyprotein.
Unigene0066597	HSP70	Unigene0087950	At4g34500	182	-1.53064	-6.87303	encodes a ubiquitin polyprotein.
Unigene0075710	HSP70	Unigene0087950	At4g34500	182	-4.24793	-6.87303	encodes a ubiquitin polyprotein.
Unigene0078179	HSP70	Unigene0087950	Parcxpwex01	368	-5.8383	-6.87303	encodes a ubiquitin polyprotein.
Unigene0090272	HSP70	Unigene0087950	Parcxpwex01	368	5.26866	-6.87303	encodes a ubiquitin polyprotein.
Unigene0093409	HSP70	Unigene0087950	Parcxpwex01	368	-5.47573	-6.87303	encodes a ubiquitin polyprotein.
Unigene0102032	HSP70	Unigene0087950	Parcxpwex01	368	3.65076	-6.87303	encodes a ubiquitin polyprotein.
Unigene0107205	HSP70	Unigene0087950	PIP2-7	183	5.91374	-6.87303	encodes a ubiquitin polyprotein.
Unigene0135507	HSP70	Unigene0087950	PIP2-7	183	1.57628	-6.87303	encodes a ubiquitin polyprotein.
Unigene0147413	HSP70	Unigene0087950	NRPB1	572	-10.7171	-6.87303	encodes a ubiquitin polyprotein.
Unigene0155877	HSP70	Unigene0087950	NRPB1	572	3.72734	-6.87303	encodes a ubiquitin polyprotein.
Unigene0155980	HSP70	Unigene0087950	NRPB1	572	1.25587	-6.87303	encodes a ubiquitin polyprotein.
Unigene0163397	HSP70	Unigene0087950	NRPB1	572	-11.0247	-6.87303	encodes a ubiquitin polyprotein.
Unigene0169263	HSP70	Unigene0087950	ACO1	214	-4.26732	-6.87303	encodes a ubiquitin polyprotein.
Unigene0168543	HSP70-2	Unigene0087950	RpS23	591	1.12332	-6.87303	encodes a ubiquitin polyprotein.
Unigene0168543	HSP70-2	Unigene0048445	P58B	896	1.12332	7.91787	encodes a ubiquitin polyprotein.
Unigene0168543	HSP70	Unigene0092912	P58B	896	1.12332	-12.0868	encodes a ubiquitin polyprotein.
Unigene0119507	HSP70-2	Unigene0092912	RPS9C	607	-11.4041	-12.0868	encodes a ubiquitin polyprotein.
Unigene0119508	HSP70	Unigene0048445	RPS9C	607	-8.38838	7.91787	encodes a ubiquitin polyprotein.
Unigene0119508	HSP70	Unigene0092912	RpS9	607	-8.38838	-12.0868	encodes a ubiquitin polyprotein.
Unigene0055087	HSP70-17	Unigene0096354	HIR1	198	-2.67067	-6.52095	Encodes a ubiquitin-specific protease.
Unigene0073100	HSP70	Unigene0146139	AIM1	259	5.7102	-8.38945	encodes an aminopeptidase, a ortholog of mouse microsomal AP (EC 3.4.11.2).
Unigene0122677	HSP70	Unigene0120535	ACT7	628	4.18295	-10.1077	encodes an aminopeptidase, a ortholog of mouse microsomal AP (EC 3.4.11.2).
Unigene0122677	HSP70	Unigene0146139	Actr1b	628	4.18295	-8.38945	encodes an aminopeptidase, a ortholog of mouse microsomal AP (EC 3.4.11.2).
Unigene0026598	HSP70-4	Unigene0000751	UXS2	181	-10.7398	1.2947	Encodes an SKP1 interacting partner (SKIP2).Encodes an F-box protein. Based on genetic analysis appears to be functionally redundant with VFB1,2, and 3. When expression of all 4 genes is reduced plants show defects in growth and reduced expression of auxin response genes.
Unigene0122677	HSP70	Unigene0043358	SCPL18	184	4.18295	-1.33169	Encodes an SKP1 interacting partner (SKIP2).Encodes an F-box protein. Based on genetic analysis appears to be functionally redundant with VFB1,2, and 3. When expression of all 4 genes is reduced plants show defects in growth and reduced expression of auxin response genes.
Unigene0044882	HSP70	Unigene0117278	rpl-5	282	-12.0131	9.94154	encodes ubiquitin that is attached to proteins destined for degradation. UBQ3 is most homologous with UBQ4, and is expressed in higher levels in vegetative tissue but lower levels in flowers than UBQ4. UBQ3 encodes different number of ubiquitins in different ecotypes. UBQ3 transcript level is modulated by UV-B and light/dark treatments.
Unigene0044882	HSP70	Unigene0121309	RPL5	282	-12.0131	-2.77327	encodes ubiquitin that is attached to proteins destined for degradation. UBQ3 is most homologous with UBQ4, and is expressed in higher levels in vegetative tissue but lower levels in flowers than UBQ4. UBQ3 encodes different number of ubiquitins in different ecotypes. UBQ3 transcript level is modulated by UV-B and light/dark treatments.
Unigene0044883	HSP70-4	Unigene0117278	rpl-5	282	-14.3556	9.94154	encodes ubiquitin that is attached to proteins destined for degradation. UBQ3 is most homologous with UBQ4, and is expressed in higher levels in vegetative tissue but lower levels in flowers than UBQ4. UBQ3 encodes different number of ubiquitins in different ecotypes. UBQ3 transcript level is modulated by UV-B and light/dark treatments.
Unigene0044883	HSP70-4	Unigene0121309	RPL5	282	-14.3556	-2.77327	encodes ubiquitin that is attached to proteins destined for degradation. UBQ3 is most homologous with UBQ4, and is expressed in higher levels in vegetative tissue but lower levels in flowers than UBQ4. UBQ3 encodes different number of ubiquitins in different ecotypes. UBQ3 transcript level is modulated by UV-B and light/dark treatments.
Unigene0086339	HSP70	Unigene0117278	rpl-5	282	-10.0177	9.94154	encodes ubiquitin that is attached to proteins destined for degradation. UBQ3 is most homologous with UBQ4, and is expressed in higher levels in vegetative tissue but lower levels in flowers than UBQ4. UBQ3 encodes different number of ubiquitins in different ecotypes. UBQ3 transcript level is modulated by UV-B and light/dark treatments.
Unigene0086339	HSP70	Unigene0121309	RPL5	282	-10.0177	-2.77327	encodes ubiquitin that is attached to proteins destined for degradation. UBQ3 is most homologous with UBQ4, and is expressed in higher levels in vegetative tissue but lower levels in flowers than UBQ4. UBQ3 encodes different number of ubiquitins in different ecotypes. UBQ3 transcript level is modulated by UV-B and light/dark treatments.
Unigene0044882	HSP70	Unigene0004073	PPP2R1A	171	-12.0131	2.32528	encodes ubiquitin that is attached to proteins destined for degradation. UBQ3 is most homologous with UBQ4, and is expressed in higher levels in vegetative tissue but lower levels in flowers than UBQ4. UBQ3 encodes different number of ubiquitins in different ecotypes. UBQ3 transcript level is modulated by UV-B and light/dark treatments.
Unigene0044882	HSP70	Unigene0022091	PPP2R1A	171	-12.0131	2.10668	encodes ubiquitin that is attached to proteins destined for degradation. UBQ3 is most homologous with UBQ4, and is expressed in higher levels in vegetative tissue but lower levels in flowers than UBQ4. UBQ3 encodes different number of ubiquitins in different ecotypes. UBQ3 transcript level is modulated by UV-B and light/dark treatments.
Unigene0044882	HSP70	Unigene0113351	PPP2R1A	171	-12.0131	-2.69463	encodes ubiquitin that is attached to proteins destined for degradation. UBQ3 is most homologous with UBQ4, and is expressed in higher levels in vegetative tissue but lower levels in flowers than UBQ4. UBQ3 encodes different number of ubiquitins in different ecotypes. UBQ3 transcript level is modulated by UV-B and light/dark treatments.
Unigene0044882	HSP70	Unigene0140922	LTA2	300	-12.0131	1.03019	encodes ubiquitin that is attached to proteins destined for degradation. UBQ3 is most homologous with UBQ4, and is expressed in higher levels in vegetative tissue but lower levels in flowers than UBQ4. UBQ3 encodes different number of ubiquitins in different ecotypes. UBQ3 transcript level is modulated by UV-B and light/dark treatments.
Unigene0044882	HSP70-4	Unigene0141243	LTA2	300	-12.0131	1.28896	encodes ubiquitin that is attached to proteins destined for degradation. UBQ3 is most homologous with UBQ4, and is expressed in higher levels in vegetative tissue but lower levels in flowers than UBQ4. UBQ3 encodes different number of ubiquitins in different ecotypes. UBQ3 transcript level is modulated by UV-B and light/dark treatments.
Unigene0044883	HSP70	Unigene0004073	LTA2	300	-14.3556	2.32528	encodes ubiquitin that is attached to proteins destined for degradation. UBQ3 is most homologous with UBQ4, and is expressed in higher levels in vegetative tissue but lower levels in flowers than UBQ4. UBQ3 encodes different number of ubiquitins in different ecotypes. UBQ3 transcript level is modulated by UV-B and light/dark treatments.
Unigene0044883	HSP70	Unigene0022091	LTA2	300	-14.3556	2.10668	encodes ubiquitin that is attached to proteins destined for degradation. UBQ3 is most homologous with UBQ4, and is expressed in higher levels in vegetative tissue but lower levels in flowers than UBQ4. UBQ3 encodes different number of ubiquitins in different ecotypes. UBQ3 transcript level is modulated by UV-B and light/dark treatments.
Unigene0044883	HSP70-4	Unigene0113351	LTA2	300	-14.3556	-2.69463	encodes ubiquitin that is attached to proteins destined for degradation. UBQ3 is most homologous with UBQ4, and is expressed in higher levels in vegetative tissue but lower levels in flowers than UBQ4. UBQ3 encodes different number of ubiquitins in different ecotypes. UBQ3 transcript level is modulated by UV-B and light/dark treatments.
Unigene0044883	HSP70	Unigene0140922	LTA2	300	-14.3556	1.03019	encodes ubiquitin that is attached to proteins destined for degradation. UBQ3 is most homologous with UBQ4, and is expressed in higher levels in vegetative tissue but lower levels in flowers than UBQ4. UBQ3 encodes different number of ubiquitins in different ecotypes. UBQ3 transcript level is modulated by UV-B and light/dark treatments.
Unigene0044883	HSP70	Unigene0141242	PRXQ	156	-14.3556	1.16675	encodes ubiquitin that is attached to proteins destined for degradation. UBQ3 is most homologous with UBQ4, and is expressed in higher levels in vegetative tissue but lower levels in flowers than UBQ4. UBQ3 encodes different number of ubiquitins in different ecotypes. UBQ3 transcript level is modulated by UV-B and light/dark treatments.
Unigene0044883	HSP70-4	Unigene0149506	PRXQ	156	-14.3556	-2.06968	encodes ubiquitin that is attached to proteins destined for degradation. UBQ3 is most homologous with UBQ4, and is expressed in higher levels in vegetative tissue but lower levels in flowers than UBQ4. UBQ3 encodes different number of ubiquitins in different ecotypes. UBQ3 transcript level is modulated by UV-B and light/dark treatments.
Unigene0086339	HSP70	Unigene0022091	PRXQ	156	-10.0177	2.10668	encodes ubiquitin that is attached to proteins destined for degradation. UBQ3 is most homologous with UBQ4, and is expressed in higher levels in vegetative tissue but lower levels in flowers than UBQ4. UBQ3 encodes different number of ubiquitins in different ecotypes. UBQ3 transcript level is modulated by UV-B and light/dark treatments.
Unigene0086339	HSP70	Unigene0113351	PRXQ	156	-10.0177	-2.69463	encodes ubiquitin that is attached to proteins destined for degradation. UBQ3 is most homologous with UBQ4, and is expressed in higher levels in vegetative tissue but lower levels in flowers than UBQ4. UBQ3 encodes different number of ubiquitins in different ecotypes. UBQ3 transcript level is modulated by UV-B and light/dark treatments.
Unigene0086339	HSP70-4	Unigene0140922	PRXQ	156	-10.0177	1.03019	encodes ubiquitin that is attached to proteins destined for degradation. UBQ3 is most homologous with UBQ4, and is expressed in higher levels in vegetative tissue but lower levels in flowers than UBQ4. UBQ3 encodes different number of ubiquitins in different ecotypes. UBQ3 transcript level is modulated by UV-B and light/dark treatments.
Unigene0086339	HSP70	Unigene0141242	PRXQ	156	-10.0177	1.16675	encodes ubiquitin that is attached to proteins destined for degradation. UBQ3 is most homologous with UBQ4, and is expressed in higher levels in vegetative tissue but lower levels in flowers than UBQ4. UBQ3 encodes different number of ubiquitins in different ecotypes. UBQ3 transcript level is modulated by UV-B and light/dark treatments.
Unigene0086339	HSP70	Unigene0141243	psmB5	908	-10.0177	1.28896	encodes ubiquitin that is attached to proteins destined for degradation. UBQ3 is most homologous with UBQ4, and is expressed in higher levels in vegetative tissue but lower levels in flowers than UBQ4. UBQ3 encodes different number of ubiquitins in different ecotypes. UBQ3 transcript level is modulated by UV-B and light/dark treatments.
Unigene0086339	HSP70-4	Unigene0174382	psmB5	908	-10.0177	1.01619	encodes ubiquitin that is attached to proteins destined for degradation. UBQ3 is most homologous with UBQ4, and is expressed in higher levels in vegetative tissue but lower levels in flowers than UBQ4. UBQ3 encodes different number of ubiquitins in different ecotypes. UBQ3 transcript level is modulated by UV-B and light/dark treatments.
Unigene0044882	HSP70	Unigene0129595	psmB5	908	-12.0131	4.91289	encodes ubiquitin that is attached to proteins destined for degradation. UBQ3 is most homologous with UBQ4, and is expressed in higher levels in vegetative tissue but lower levels in flowers than UBQ4. UBQ3 encodes different number of ubiquitins in different ecotypes. UBQ3 transcript level is modulated by UV-B and light/dark treatments.
Unigene0044883	HSP70-4	Unigene0129595	psmB5	908	-14.3556	4.91289	encodes ubiquitin that is attached to proteins destined for degradation. UBQ3 is most homologous with UBQ4, and is expressed in higher levels in vegetative tissue but lower levels in flowers than UBQ4. UBQ3 encodes different number of ubiquitins in different ecotypes. UBQ3 transcript level is modulated by UV-B and light/dark treatments.
Unigene0124686	HSP70-4	Unigene0117278	ANX2	195	-10.1163	9.94154	encodes ubiquitin that is attached to proteins destined for degradation. UBQ3 is most homologous with UBQ4, and is expressed in higher levels in vegetative tissue but lower levels in flowers than UBQ4. UBQ3 encodes different number of ubiquitins in different ecotypes. UBQ3 transcript level is modulated by UV-B and light/dark treatments.
Unigene0124686	HSP70-4	Unigene0121309	FER	195	-10.1163	-2.77327	encodes ubiquitin that is attached to proteins destined for degradation. UBQ3 is most homologous with UBQ4, and is expressed in higher levels in vegetative tissue but lower levels in flowers than UBQ4. UBQ3 encodes different number of ubiquitins in different ecotypes. UBQ3 transcript level is modulated by UV-B and light/dark treatments.
Unigene0124686	HSP70-4	Unigene0004073	FER	195	-10.1163	2.32528	encodes ubiquitin that is attached to proteins destined for degradation. UBQ3 is most homologous with UBQ4, and is expressed in higher levels in vegetative tissue but lower levels in flowers than UBQ4. UBQ3 encodes different number of ubiquitins in different ecotypes. UBQ3 transcript level is modulated by UV-B and light/dark treatments.
Unigene0124686	HSP70-4	Unigene0022091	FER	195	-10.1163	2.10668	encodes ubiquitin that is attached to proteins destined for degradation. UBQ3 is most homologous with UBQ4, and is expressed in higher levels in vegetative tissue but lower levels in flowers than UBQ4. UBQ3 encodes different number of ubiquitins in different ecotypes. UBQ3 transcript level is modulated by UV-B and light/dark treatments.
Unigene0124686	HSP70-4	Unigene0113351	FER	195	-10.1163	-2.69463	encodes ubiquitin that is attached to proteins destined for degradation. UBQ3 is most homologous with UBQ4, and is expressed in higher levels in vegetative tissue but lower levels in flowers than UBQ4. UBQ3 encodes different number of ubiquitins in different ecotypes. UBQ3 transcript level is modulated by UV-B and light/dark treatments.
Unigene0124686	HSP70-4	Unigene0140922	FER	195	-10.1163	1.03019	encodes ubiquitin that is attached to proteins destined for degradation. UBQ3 is most homologous with UBQ4, and is expressed in higher levels in vegetative tissue but lower levels in flowers than UBQ4. UBQ3 encodes different number of ubiquitins in different ecotypes. UBQ3 transcript level is modulated by UV-B and light/dark treatments.
Unigene0124686	HSP70-4	Unigene0141242	FER	195	-10.1163	1.16675	encodes ubiquitin that is attached to proteins destined for degradation. UBQ3 is most homologous with UBQ4, and is expressed in higher levels in vegetative tissue but lower levels in flowers than UBQ4. UBQ3 encodes different number of ubiquitins in different ecotypes. UBQ3 transcript level is modulated by UV-B and light/dark treatments.
Unigene0124686	HSP70-4	Unigene0141243	FER	195	-10.1163	1.28896	encodes ubiquitin that is attached to proteins destined for degradation. UBQ3 is most homologous with UBQ4, and is expressed in higher levels in vegetative tissue but lower levels in flowers than UBQ4. UBQ3 encodes different number of ubiquitins in different ecotypes. UBQ3 transcript level is modulated by UV-B and light/dark treatments.
Unigene0124686	HSP70-4	Unigene0149506	FER	195	-10.1163	-2.06968	encodes ubiquitin that is attached to proteins destined for degradation. UBQ3 is most homologous with UBQ4, and is expressed in higher levels in vegetative tissue but lower levels in flowers than UBQ4. UBQ3 encodes different number of ubiquitins in different ecotypes. UBQ3 transcript level is modulated by UV-B and light/dark treatments.
Unigene0124686	HSP70-4	Unigene0174382	PBL19	195	-10.1163	1.01619	encodes ubiquitin that is attached to proteins destined for degradation. UBQ3 is most homologous with UBQ4, and is expressed in higher levels in vegetative tissue but lower levels in flowers than UBQ4. UBQ3 encodes different number of ubiquitins in different ecotypes. UBQ3 transcript level is modulated by UV-B and light/dark treatments.
Unigene0124686	HSP70-4	Unigene0129595	FER	195	-10.1163	4.91289	encodes ubiquitin that is attached to proteins destined for degradation. UBQ3 is most homologous with UBQ4, and is expressed in higher levels in vegetative tissue but lower levels in flowers than UBQ4. UBQ3 encodes different number of ubiquitins in different ecotypes. UBQ3 transcript level is modulated by UV-B and light/dark treatments.
Unigene0150060	HSP70	Unigene0117278	RpS2	612	-10.9094	9.94154	encodes ubiquitin that is attached to proteins destined for degradation. UBQ3 is most homologous with UBQ4, and is expressed in higher levels in vegetative tissue but lower levels in flowers than UBQ4. UBQ3 encodes different number of ubiquitins in different ecotypes. UBQ3 transcript level is modulated by UV-B and light/dark treatments.
Unigene0150060	HSP70	Unigene0121309	RPS2	612	-10.9094	-2.77327	encodes ubiquitin that is attached to proteins destined for degradation. UBQ3 is most homologous with UBQ4, and is expressed in higher levels in vegetative tissue but lower levels in flowers than UBQ4. UBQ3 encodes different number of ubiquitins in different ecotypes. UBQ3 transcript level is modulated by UV-B and light/dark treatments.
Unigene0150060	HSP70-4	Unigene0004073	RpS2	612	-10.9094	2.32528	encodes ubiquitin that is attached to proteins destined for degradation. UBQ3 is most homologous with UBQ4, and is expressed in higher levels in vegetative tissue but lower levels in flowers than UBQ4. UBQ3 encodes different number of ubiquitins in different ecotypes. UBQ3 transcript level is modulated by UV-B and light/dark treatments.
Unigene0150060	HSP70-4	Unigene0022091	RpS2	612	-10.9094	2.10668	encodes ubiquitin that is attached to proteins destined for degradation. UBQ3 is most homologous with UBQ4, and is expressed in higher levels in vegetative tissue but lower levels in flowers than UBQ4. UBQ3 encodes different number of ubiquitins in different ecotypes. UBQ3 transcript level is modulated by UV-B and light/dark treatments.
Unigene0150060	HSP70	Unigene0113351	RpS2	612	-10.9094	-2.69463	encodes ubiquitin that is attached to proteins destined for degradation. UBQ3 is most homologous with UBQ4, and is expressed in higher levels in vegetative tissue but lower levels in flowers than UBQ4. UBQ3 encodes different number of ubiquitins in different ecotypes. UBQ3 transcript level is modulated by UV-B and light/dark treatments.
Unigene0150060	HSP70	Unigene0140922	RpS2	612	-10.9094	1.03019	encodes ubiquitin that is attached to proteins destined for degradation. UBQ3 is most homologous with UBQ4, and is expressed in higher levels in vegetative tissue but lower levels in flowers than UBQ4. UBQ3 encodes different number of ubiquitins in different ecotypes. UBQ3 transcript level is modulated by UV-B and light/dark treatments.
Unigene0150060	HSP70	Unigene0141242	RPS2	612	-10.9094	1.16675	encodes ubiquitin that is attached to proteins destined for degradation. UBQ3 is most homologous with UBQ4, and is expressed in higher levels in vegetative tissue but lower levels in flowers than UBQ4. UBQ3 encodes different number of ubiquitins in different ecotypes. UBQ3 transcript level is modulated by UV-B and light/dark treatments.
Unigene0150060	HSP70	Unigene0141243	GK1	324	-10.9094	1.28896	encodes ubiquitin that is attached to proteins destined for degradation. UBQ3 is most homologous with UBQ4, and is expressed in higher levels in vegetative tissue but lower levels in flowers than UBQ4. UBQ3 encodes different number of ubiquitins in different ecotypes. UBQ3 transcript level is modulated by UV-B and light/dark treatments.
Unigene0150060	HSP70-4	Unigene0174382	GK1	324	-10.9094	1.01619	encodes ubiquitin that is attached to proteins destined for degradation. UBQ3 is most homologous with UBQ4, and is expressed in higher levels in vegetative tissue but lower levels in flowers than UBQ4. UBQ3 encodes different number of ubiquitins in different ecotypes. UBQ3 transcript level is modulated by UV-B and light/dark treatments.
Unigene0150060	HSP70	Unigene0129595	GK1	324	-10.9094	4.91289	encodes ubiquitin that is attached to proteins destined for degradation. UBQ3 is most homologous with UBQ4, and is expressed in higher levels in vegetative tissue but lower levels in flowers than UBQ4. UBQ3 encodes different number of ubiquitins in different ecotypes. UBQ3 transcript level is modulated by UV-B and light/dark treatments.
Unigene0041380	HSP70	Unigene0117278	CRK45	182	3.21725	9.94154	encodes ubiquitin that is attached to proteins destined for degradation. UBQ3 is most homologous with UBQ4, and is expressed in higher levels in vegetative tissue but lower levels in flowers than UBQ4. UBQ3 encodes different number of ubiquitins in different ecotypes. UBQ3 transcript level is modulated by UV-B and light/dark treatments.
Unigene0041380	HSP70	Unigene0121309	CRK45	182	3.21725	-2.77327	encodes ubiquitin that is attached to proteins destined for degradation. UBQ3 is most homologous with UBQ4, and is expressed in higher levels in vegetative tissue but lower levels in flowers than UBQ4. UBQ3 encodes different number of ubiquitins in different ecotypes. UBQ3 transcript level is modulated by UV-B and light/dark treatments.
Unigene0041381	HSP70	Unigene0117278	CRK45	182	1.4831	9.94154	encodes ubiquitin that is attached to proteins destined for degradation. UBQ3 is most homologous with UBQ4, and is expressed in higher levels in vegetative tissue but lower levels in flowers than UBQ4. UBQ3 encodes different number of ubiquitins in different ecotypes. UBQ3 transcript level is modulated by UV-B and light/dark treatments.
Unigene0041381	HSP70	Unigene0121309	CRK45	182	1.4831	-2.77327	encodes ubiquitin that is attached to proteins destined for degradation. UBQ3 is most homologous with UBQ4, and is expressed in higher levels in vegetative tissue but lower levels in flowers than UBQ4. UBQ3 encodes different number of ubiquitins in different ecotypes. UBQ3 transcript level is modulated by UV-B and light/dark treatments.
Unigene0041380	HSP70-4	Unigene0004073	CRK45	182	3.21725	2.32528	encodes ubiquitin that is attached to proteins destined for degradation. UBQ3 is most homologous with UBQ4, and is expressed in higher levels in vegetative tissue but lower levels in flowers than UBQ4. UBQ3 encodes different number of ubiquitins in different ecotypes. UBQ3 transcript level is modulated by UV-B and light/dark treatments.
Unigene0041380	HSP70-4	Unigene0022091	CRK45	182	3.21725	2.10668	encodes ubiquitin that is attached to proteins destined for degradation. UBQ3 is most homologous with UBQ4, and is expressed in higher levels in vegetative tissue but lower levels in flowers than UBQ4. UBQ3 encodes different number of ubiquitins in different ecotypes. UBQ3 transcript level is modulated by UV-B and light/dark treatments.
Unigene0041380	HSP70	Unigene0113351	CRK45	182	3.21725	-2.69463	encodes ubiquitin that is attached to proteins destined for degradation. UBQ3 is most homologous with UBQ4, and is expressed in higher levels in vegetative tissue but lower levels in flowers than UBQ4. UBQ3 encodes different number of ubiquitins in different ecotypes. UBQ3 transcript level is modulated by UV-B and light/dark treatments.
Unigene0041380	HSP70	Unigene0140922	STIP1	993	3.21725	1.03019	encodes ubiquitin that is attached to proteins destined for degradation. UBQ3 is most homologous with UBQ4, and is expressed in higher levels in vegetative tissue but lower levels in flowers than UBQ4. UBQ3 encodes different number of ubiquitins in different ecotypes. UBQ3 transcript level is modulated by UV-B and light/dark treatments.
Unigene0041380	HSP70-4	Unigene0141243	STIP1	993	3.21725	1.28896	encodes ubiquitin that is attached to proteins destined for degradation. UBQ3 is most homologous with UBQ4, and is expressed in higher levels in vegetative tissue but lower levels in flowers than UBQ4. UBQ3 encodes different number of ubiquitins in different ecotypes. UBQ3 transcript level is modulated by UV-B and light/dark treatments.
Unigene0041381	HSP70	Unigene0004073	STIP1	993	1.4831	2.32528	encodes ubiquitin that is attached to proteins destined for degradation. UBQ3 is most homologous with UBQ4, and is expressed in higher levels in vegetative tissue but lower levels in flowers than UBQ4. UBQ3 encodes different number of ubiquitins in different ecotypes. UBQ3 transcript level is modulated by UV-B and light/dark treatments.
Unigene0041381	HSP70	Unigene0022091	STIP1	993	1.4831	2.10668	encodes ubiquitin that is attached to proteins destined for degradation. UBQ3 is most homologous with UBQ4, and is expressed in higher levels in vegetative tissue but lower levels in flowers than UBQ4. UBQ3 encodes different number of ubiquitins in different ecotypes. UBQ3 transcript level is modulated by UV-B and light/dark treatments.
Unigene0041381	HSP70-4	Unigene0113351	STIP1	993	1.4831	-2.69463	encodes ubiquitin that is attached to proteins destined for degradation. UBQ3 is most homologous with UBQ4, and is expressed in higher levels in vegetative tissue but lower levels in flowers than UBQ4. UBQ3 encodes different number of ubiquitins in different ecotypes. UBQ3 transcript level is modulated by UV-B and light/dark treatments.
Unigene0041381	HSP70	Unigene0140922	STIP1	993	1.4831	1.03019	encodes ubiquitin that is attached to proteins destined for degradation. UBQ3 is most homologous with UBQ4, and is expressed in higher levels in vegetative tissue but lower levels in flowers than UBQ4. UBQ3 encodes different number of ubiquitins in different ecotypes. UBQ3 transcript level is modulated by UV-B and light/dark treatments.
Unigene0041381	HSP70	Unigene0141242	PSAL	199	1.4831	1.16675	encodes ubiquitin that is attached to proteins destined for degradation. UBQ3 is most homologous with UBQ4, and is expressed in higher levels in vegetative tissue but lower levels in flowers than UBQ4. UBQ3 encodes different number of ubiquitins in different ecotypes. UBQ3 transcript level is modulated by UV-B and light/dark treatments.
Unigene0041381	HSP70	Unigene0141243	PSAL	199	1.4831	1.28896	encodes ubiquitin that is attached to proteins destined for degradation. UBQ3 is most homologous with UBQ4, and is expressed in higher levels in vegetative tissue but lower levels in flowers than UBQ4. UBQ3 encodes different number of ubiquitins in different ecotypes. UBQ3 transcript level is modulated by UV-B and light/dark treatments.
Unigene0041381	HSP70	Unigene0149506	PSAL	199	1.4831	-2.06968	encodes ubiquitin that is attached to proteins destined for degradation. UBQ3 is most homologous with UBQ4, and is expressed in higher levels in vegetative tissue but lower levels in flowers than UBQ4. UBQ3 encodes different number of ubiquitins in different ecotypes. UBQ3 transcript level is modulated by UV-B and light/dark treatments.
Unigene0041380	HSP70-4	Unigene0129595	PSAL	199	3.21725	4.91289	encodes ubiquitin that is attached to proteins destined for degradation. UBQ3 is most homologous with UBQ4, and is expressed in higher levels in vegetative tissue but lower levels in flowers than UBQ4. UBQ3 encodes different number of ubiquitins in different ecotypes. UBQ3 transcript level is modulated by UV-B and light/dark treatments.
Unigene0146249	HSP70	Unigene0117278	Hsp90b1	968	1.40634	9.94154	encodes ubiquitin that is attached to proteins destined for degradation. UBQ3 is most homologous with UBQ4, and is expressed in higher levels in vegetative tissue but lower levels in flowers than UBQ4. UBQ3 encodes different number of ubiquitins in different ecotypes. UBQ3 transcript level is modulated by UV-B and light/dark treatments.
Unigene0146249	HSP70-4	Unigene0121309	HSP90-7	968	1.40634	-2.77327	encodes ubiquitin that is attached to proteins destined for degradation. UBQ3 is most homologous with UBQ4, and is expressed in higher levels in vegetative tissue but lower levels in flowers than UBQ4. UBQ3 encodes different number of ubiquitins in different ecotypes. UBQ3 transcript level is modulated by UV-B and light/dark treatments.
Unigene0146249	HSP70-4	Unigene0004073	Hsp90b1	968	1.40634	2.32528	encodes ubiquitin that is attached to proteins destined for degradation. UBQ3 is most homologous with UBQ4, and is expressed in higher levels in vegetative tissue but lower levels in flowers than UBQ4. UBQ3 encodes different number of ubiquitins in different ecotypes. UBQ3 transcript level is modulated by UV-B and light/dark treatments.
Unigene0146249	HSP70	Unigene0022091	HSP90-7	968	1.40634	2.10668	encodes ubiquitin that is attached to proteins destined for degradation. UBQ3 is most homologous with UBQ4, and is expressed in higher levels in vegetative tissue but lower levels in flowers than UBQ4. UBQ3 encodes different number of ubiquitins in different ecotypes. UBQ3 transcript level is modulated by UV-B and light/dark treatments.
Unigene0146249	HSP70	Unigene0113351	Hsp90b1	968	1.40634	-2.69463	encodes ubiquitin that is attached to proteins destined for degradation. UBQ3 is most homologous with UBQ4, and is expressed in higher levels in vegetative tissue but lower levels in flowers than UBQ4. UBQ3 encodes different number of ubiquitins in different ecotypes. UBQ3 transcript level is modulated by UV-B and light/dark treatments.
Unigene0146249	HSP70	Unigene0140922	HSP70	187	1.40634	1.03019	encodes ubiquitin that is attached to proteins destined for degradation. UBQ3 is most homologous with UBQ4, and is expressed in higher levels in vegetative tissue but lower levels in flowers than UBQ4. UBQ3 encodes different number of ubiquitins in different ecotypes. UBQ3 transcript level is modulated by UV-B and light/dark treatments.
Unigene0146249	HSP70	Unigene0141242	HSP70	187	1.40634	1.16675	encodes ubiquitin that is attached to proteins destined for degradation. UBQ3 is most homologous with UBQ4, and is expressed in higher levels in vegetative tissue but lower levels in flowers than UBQ4. UBQ3 encodes different number of ubiquitins in different ecotypes. UBQ3 transcript level is modulated by UV-B and light/dark treatments.
Unigene0146249	HSP70-4	Unigene0174382	HSP70	187	1.40634	1.01619	encodes ubiquitin that is attached to proteins destined for degradation. UBQ3 is most homologous with UBQ4, and is expressed in higher levels in vegetative tissue but lower levels in flowers than UBQ4. UBQ3 encodes different number of ubiquitins in different ecotypes. UBQ3 transcript level is modulated by UV-B and light/dark treatments.
Unigene0006039	HSP70	Unigene0117278	GDPDL3	189	-1.08995	9.94154	encodes ubiquitin that is attached to proteins destined for degradation. UBQ3 is most homologous with UBQ4, and is expressed in higher levels in vegetative tissue but lower levels in flowers than UBQ4. UBQ3 encodes different number of ubiquitins in different ecotypes. UBQ3 transcript level is modulated by UV-B and light/dark treatments.
Unigene0006039	HSP70	Unigene0121309	ACO2	238	-1.08995	-2.77327	encodes ubiquitin that is attached to proteins destined for degradation. UBQ3 is most homologous with UBQ4, and is expressed in higher levels in vegetative tissue but lower levels in flowers than UBQ4. UBQ3 encodes different number of ubiquitins in different ecotypes. UBQ3 transcript level is modulated by UV-B and light/dark treatments.
Unigene0006039	HSP70-4	Unigene0022091	ACO2	238	-1.08995	2.10668	encodes ubiquitin that is attached to proteins destined for degradation. UBQ3 is most homologous with UBQ4, and is expressed in higher levels in vegetative tissue but lower levels in flowers than UBQ4. UBQ3 encodes different number of ubiquitins in different ecotypes. UBQ3 transcript level is modulated by UV-B and light/dark treatments.
Unigene0006039	HSP70	Unigene0140922	ACO2	238	-1.08995	1.03019	encodes ubiquitin that is attached to proteins destined for degradation. UBQ3 is most homologous with UBQ4, and is expressed in higher levels in vegetative tissue but lower levels in flowers than UBQ4. UBQ3 encodes different number of ubiquitins in different ecotypes. UBQ3 transcript level is modulated by UV-B and light/dark treatments.
Unigene0006039	HSP70	Unigene0141242	ACO2	238	-1.08995	1.16675	encodes ubiquitin that is attached to proteins destined for degradation. UBQ3 is most homologous with UBQ4, and is expressed in higher levels in vegetative tissue but lower levels in flowers than UBQ4. UBQ3 encodes different number of ubiquitins in different ecotypes. UBQ3 transcript level is modulated by UV-B and light/dark treatments.
Unigene0006039	HSP70	Unigene0141243	ACO2	238	-1.08995	1.28896	encodes ubiquitin that is attached to proteins destined for degradation. UBQ3 is most homologous with UBQ4, and is expressed in higher levels in vegetative tissue but lower levels in flowers than UBQ4. UBQ3 encodes different number of ubiquitins in different ecotypes. UBQ3 transcript level is modulated by UV-B and light/dark treatments.
Unigene0006039	HSP70-4	Unigene0149506	ACO2	238	-1.08995	-2.06968	encodes ubiquitin that is attached to proteins destined for degradation. UBQ3 is most homologous with UBQ4, and is expressed in higher levels in vegetative tissue but lower levels in flowers than UBQ4. UBQ3 encodes different number of ubiquitins in different ecotypes. UBQ3 transcript level is modulated by UV-B and light/dark treatments.
Unigene0006039	HSP70	Unigene0174382	ACO2	238	-1.08995	1.01619	encodes ubiquitin that is attached to proteins destined for degradation. UBQ3 is most homologous with UBQ4, and is expressed in higher levels in vegetative tissue but lower levels in flowers than UBQ4. UBQ3 encodes different number of ubiquitins in different ecotypes. UBQ3 transcript level is modulated by UV-B and light/dark treatments.
Unigene0006039	HSP70	Unigene0129595	At4g27290	182	-1.08995	4.91289	encodes ubiquitin that is attached to proteins destined for degradation. UBQ3 is most homologous with UBQ4, and is expressed in higher levels in vegetative tissue but lower levels in flowers than UBQ4. UBQ3 encodes different number of ubiquitins in different ecotypes. UBQ3 transcript level is modulated by UV-B and light/dark treatments.
Unigene0073100	HSP70	Unigene0117278	HSP21	801	5.7102	9.94154	encodes ubiquitin that is attached to proteins destined for degradation. UBQ3 is most homologous with UBQ4, and is expressed in higher levels in vegetative tissue but lower levels in flowers than UBQ4. UBQ3 encodes different number of ubiquitins in different ecotypes. UBQ3 transcript level is modulated by UV-B and light/dark treatments.
Unigene0073100	HSP70	Unigene0022091	HSP21	801	5.7102	2.10668	encodes ubiquitin that is attached to proteins destined for degradation. UBQ3 is most homologous with UBQ4, and is expressed in higher levels in vegetative tissue but lower levels in flowers than UBQ4. UBQ3 encodes different number of ubiquitins in different ecotypes. UBQ3 transcript level is modulated by UV-B and light/dark treatments.
Unigene0073100	HSP70	Unigene0113351	HSP21	801	5.7102	-2.69463	encodes ubiquitin that is attached to proteins destined for degradation. UBQ3 is most homologous with UBQ4, and is expressed in higher levels in vegetative tissue but lower levels in flowers than UBQ4. UBQ3 encodes different number of ubiquitins in different ecotypes. UBQ3 transcript level is modulated by UV-B and light/dark treatments.
Unigene0073100	HSP70-4	Unigene0140922	HSP21	801	5.7102	1.03019	encodes ubiquitin that is attached to proteins destined for degradation. UBQ3 is most homologous with UBQ4, and is expressed in higher levels in vegetative tissue but lower levels in flowers than UBQ4. UBQ3 encodes different number of ubiquitins in different ecotypes. UBQ3 transcript level is modulated by UV-B and light/dark treatments.
Unigene0073100	HSP70	Unigene0141242	HSP21	801	5.7102	1.16675	encodes ubiquitin that is attached to proteins destined for degradation. UBQ3 is most homologous with UBQ4, and is expressed in higher levels in vegetative tissue but lower levels in flowers than UBQ4. UBQ3 encodes different number of ubiquitins in different ecotypes. UBQ3 transcript level is modulated by UV-B and light/dark treatments.
Unigene0073100	HSP70	Unigene0141243	LCT	188	5.7102	1.28896	encodes ubiquitin that is attached to proteins destined for degradation. UBQ3 is most homologous with UBQ4, and is expressed in higher levels in vegetative tissue but lower levels in flowers than UBQ4. UBQ3 encodes different number of ubiquitins in different ecotypes. UBQ3 transcript level is modulated by UV-B and light/dark treatments.
Unigene0073100	HSP70-4	Unigene0174382	LCT	188	5.7102	1.01619	encodes ubiquitin that is attached to proteins destined for degradation. UBQ3 is most homologous with UBQ4, and is expressed in higher levels in vegetative tissue but lower levels in flowers than UBQ4. UBQ3 encodes different number of ubiquitins in different ecotypes. UBQ3 transcript level is modulated by UV-B and light/dark treatments.
Unigene0073100	HSP70	Unigene0129595	LCT	188	5.7102	4.91289	encodes ubiquitin that is attached to proteins destined for degradation. UBQ3 is most homologous with UBQ4, and is expressed in higher levels in vegetative tissue but lower levels in flowers than UBQ4. UBQ3 encodes different number of ubiquitins in different ecotypes. UBQ3 transcript level is modulated by UV-B and light/dark treatments.
Unigene0164475	HSP70-4	Unigene0117278	ppm-2	184	1.61694	9.94154	encodes ubiquitin that is attached to proteins destined for degradation. UBQ3 is most homologous with UBQ4, and is expressed in higher levels in vegetative tissue but lower levels in flowers than UBQ4. UBQ3 encodes different number of ubiquitins in different ecotypes. UBQ3 transcript level is modulated by UV-B and light/dark treatments.
Unigene0164475	HSP70	Unigene0113351	ppm-2	184	1.61694	-2.69463	encodes ubiquitin that is attached to proteins destined for degradation. UBQ3 is most homologous with UBQ4, and is expressed in higher levels in vegetative tissue but lower levels in flowers than UBQ4. UBQ3 encodes different number of ubiquitins in different ecotypes. UBQ3 transcript level is modulated by UV-B and light/dark treatments.
Unigene0164475	HSP70	Unigene0140922	At4g31860	184	1.61694	1.03019	encodes ubiquitin that is attached to proteins destined for degradation. UBQ3 is most homologous with UBQ4, and is expressed in higher levels in vegetative tissue but lower levels in flowers than UBQ4. UBQ3 encodes different number of ubiquitins in different ecotypes. UBQ3 transcript level is modulated by UV-B and light/dark treatments.
Unigene0164475	HSP70	Unigene0141242	ppm-2	184	1.61694	1.16675	encodes ubiquitin that is attached to proteins destined for degradation. UBQ3 is most homologous with UBQ4, and is expressed in higher levels in vegetative tissue but lower levels in flowers than UBQ4. UBQ3 encodes different number of ubiquitins in different ecotypes. UBQ3 transcript level is modulated by UV-B and light/dark treatments.
Unigene0164475	HSP70	Unigene0141243	At4g31860	184	1.61694	1.28896	encodes ubiquitin that is attached to proteins destined for degradation. UBQ3 is most homologous with UBQ4, and is expressed in higher levels in vegetative tissue but lower levels in flowers than UBQ4. UBQ3 encodes different number of ubiquitins in different ecotypes. UBQ3 transcript level is modulated by UV-B and light/dark treatments.
Unigene0164475	HSP70	Unigene0149506	ppm-2	184	1.61694	-2.06968	encodes ubiquitin that is attached to proteins destined for degradation. UBQ3 is most homologous with UBQ4, and is expressed in higher levels in vegetative tissue but lower levels in flowers than UBQ4. UBQ3 encodes different number of ubiquitins in different ecotypes. UBQ3 transcript level is modulated by UV-B and light/dark treatments.
Unigene0164475	HSP70-4	Unigene0174382	At4g31860	184	1.61694	1.01619	encodes ubiquitin that is attached to proteins destined for degradation. UBQ3 is most homologous with UBQ4, and is expressed in higher levels in vegetative tissue but lower levels in flowers than UBQ4. UBQ3 encodes different number of ubiquitins in different ecotypes. UBQ3 transcript level is modulated by UV-B and light/dark treatments.
Unigene0164475	HSP70	Unigene0129595	At1g80640	182	1.61694	4.91289	encodes ubiquitin that is attached to proteins destined for degradation. UBQ3 is most homologous with UBQ4, and is expressed in higher levels in vegetative tissue but lower levels in flowers than UBQ4. UBQ3 encodes different number of ubiquitins in different ecotypes. UBQ3 transcript level is modulated by UV-B and light/dark treatments.
Unigene0030192	HSP70	Unigene0117278	DREB2A	304	-1.70727	9.94154	encodes ubiquitin that is attached to proteins destined for degradation. UBQ3 is most homologous with UBQ4, and is expressed in higher levels in vegetative tissue but lower levels in flowers than UBQ4. UBQ3 encodes different number of ubiquitins in different ecotypes. UBQ3 transcript level is modulated by UV-B and light/dark treatments.
Unigene0030192	HSP70	Unigene0121309	DREB2A	304	-1.70727	-2.77327	encodes ubiquitin that is attached to proteins destined for degradation. UBQ3 is most homologous with UBQ4, and is expressed in higher levels in vegetative tissue but lower levels in flowers than UBQ4. UBQ3 encodes different number of ubiquitins in different ecotypes. UBQ3 transcript level is modulated by UV-B and light/dark treatments.
Unigene0030192	HSP70	Unigene0004073	DREB2A	304	-1.70727	2.32528	encodes ubiquitin that is attached to proteins destined for degradation. UBQ3 is most homologous with UBQ4, and is expressed in higher levels in vegetative tissue but lower levels in flowers than UBQ4. UBQ3 encodes different number of ubiquitins in different ecotypes. UBQ3 transcript level is modulated by UV-B and light/dark treatments.
Unigene0030192	HSP70-4	Unigene0022091	DREB2A	304	-1.70727	2.10668	encodes ubiquitin that is attached to proteins destined for degradation. UBQ3 is most homologous with UBQ4, and is expressed in higher levels in vegetative tissue but lower levels in flowers than UBQ4. UBQ3 encodes different number of ubiquitins in different ecotypes. UBQ3 transcript level is modulated by UV-B and light/dark treatments.
Unigene0030192	HSP70	Unigene0113351	DREB2A	304	-1.70727	-2.69463	encodes ubiquitin that is attached to proteins destined for degradation. UBQ3 is most homologous with UBQ4, and is expressed in higher levels in vegetative tissue but lower levels in flowers than UBQ4. UBQ3 encodes different number of ubiquitins in different ecotypes. UBQ3 transcript level is modulated by UV-B and light/dark treatments.
Unigene0030192	HSP70	Unigene0140922	DREB2A	304	-1.70727	1.03019	encodes ubiquitin that is attached to proteins destined for degradation. UBQ3 is most homologous with UBQ4, and is expressed in higher levels in vegetative tissue but lower levels in flowers than UBQ4. UBQ3 encodes different number of ubiquitins in different ecotypes. UBQ3 transcript level is modulated by UV-B and light/dark treatments.
Unigene0030192	HSP70	Unigene0141242	Rpn8	900	-1.70727	1.16675	encodes ubiquitin that is attached to proteins destined for degradation. UBQ3 is most homologous with UBQ4, and is expressed in higher levels in vegetative tissue but lower levels in flowers than UBQ4. UBQ3 encodes different number of ubiquitins in different ecotypes. UBQ3 transcript level is modulated by UV-B and light/dark treatments.
Unigene0030192	HSP70	Unigene0141243	eIF3f1	900	-1.70727	1.28896	encodes ubiquitin that is attached to proteins destined for degradation. UBQ3 is most homologous with UBQ4, and is expressed in higher levels in vegetative tissue but lower levels in flowers than UBQ4. UBQ3 encodes different number of ubiquitins in different ecotypes. UBQ3 transcript level is modulated by UV-B and light/dark treatments.
Unigene0122677	HSP70-4	Unigene0121309	MDHG	277	4.18295	-2.77327	encodes ubiquitin that is attached to proteins destined for degradation. UBQ3 is most homologous with UBQ4, and is expressed in higher levels in vegetative tissue but lower levels in flowers than UBQ4. UBQ3 encodes different number of ubiquitins in different ecotypes. UBQ3 transcript level is modulated by UV-B and light/dark treatments.
Unigene0122677	HSP70	Unigene0113351	MDHG	277	4.18295	-2.69463	encodes ubiquitin that is attached to proteins destined for degradation. UBQ3 is most homologous with UBQ4, and is expressed in higher levels in vegetative tissue but lower levels in flowers than UBQ4. UBQ3 encodes different number of ubiquitins in different ecotypes. UBQ3 transcript level is modulated by UV-B and light/dark treatments.
Unigene0122677	HSP70	Unigene0140922	MDHG	277	4.18295	1.03019	encodes ubiquitin that is attached to proteins destined for degradation. UBQ3 is most homologous with UBQ4, and is expressed in higher levels in vegetative tissue but lower levels in flowers than UBQ4. UBQ3 encodes different number of ubiquitins in different ecotypes. UBQ3 transcript level is modulated by UV-B and light/dark treatments.
Unigene0122677	HSP70-4	Unigene0141242	MDHG	277	4.18295	1.16675	encodes ubiquitin that is attached to proteins destined for degradation. UBQ3 is most homologous with UBQ4, and is expressed in higher levels in vegetative tissue but lower levels in flowers than UBQ4. UBQ3 encodes different number of ubiquitins in different ecotypes. UBQ3 transcript level is modulated by UV-B and light/dark treatments.
Unigene0122677	HSP70	Unigene0141243	MDHG	277	4.18295	1.28896	encodes ubiquitin that is attached to proteins destined for degradation. UBQ3 is most homologous with UBQ4, and is expressed in higher levels in vegetative tissue but lower levels in flowers than UBQ4. UBQ3 encodes different number of ubiquitins in different ecotypes. UBQ3 transcript level is modulated by UV-B and light/dark treatments.
Unigene0122677	HSP70	Unigene0149506	ACT7	628	4.18295	-2.06968	encodes ubiquitin that is attached to proteins destined for degradation. UBQ3 is most homologous with UBQ4, and is expressed in higher levels in vegetative tissue but lower levels in flowers than UBQ4. UBQ3 encodes different number of ubiquitins in different ecotypes. UBQ3 transcript level is modulated by UV-B and light/dark treatments.
Unigene0122677	HSP70	Unigene0174382	Actr1b	628	4.18295	1.01619	encodes ubiquitin that is attached to proteins destined for degradation. UBQ3 is most homologous with UBQ4, and is expressed in higher levels in vegetative tissue but lower levels in flowers than UBQ4. UBQ3 encodes different number of ubiquitins in different ecotypes. UBQ3 transcript level is modulated by UV-B and light/dark treatments.
Unigene0122677	HSP70-4	Unigene0129595	ACT7	628	4.18295	4.91289	encodes ubiquitin that is attached to proteins destined for degradation. UBQ3 is most homologous with UBQ4, and is expressed in higher levels in vegetative tissue but lower levels in flowers than UBQ4. UBQ3 encodes different number of ubiquitins in different ecotypes. UBQ3 transcript level is modulated by UV-B and light/dark treatments.
Unigene0013631	HSP70	Unigene0121309	CSLD2	157	-1.53195	-2.77327	encodes ubiquitin that is attached to proteins destined for degradation. UBQ3 is most homologous with UBQ4, and is expressed in higher levels in vegetative tissue but lower levels in flowers than UBQ4. UBQ3 encodes different number of ubiquitins in different ecotypes. UBQ3 transcript level is modulated by UV-B and light/dark treatments.
Unigene0013631	HSP70	Unigene0004073	CSLD2	157	-1.53195	2.32528	encodes ubiquitin that is attached to proteins destined for degradation. UBQ3 is most homologous with UBQ4, and is expressed in higher levels in vegetative tissue but lower levels in flowers than UBQ4. UBQ3 encodes different number of ubiquitins in different ecotypes. UBQ3 transcript level is modulated by UV-B and light/dark treatments.
Unigene0013631	HSP70	Unigene0022091	CSLD2	157	-1.53195	2.10668	encodes ubiquitin that is attached to proteins destined for degradation. UBQ3 is most homologous with UBQ4, and is expressed in higher levels in vegetative tissue but lower levels in flowers than UBQ4. UBQ3 encodes different number of ubiquitins in different ecotypes. UBQ3 transcript level is modulated by UV-B and light/dark treatments.
Unigene0013631	HSP70	Unigene0113351	CSLD2	157	-1.53195	-2.69463	encodes ubiquitin that is attached to proteins destined for degradation. UBQ3 is most homologous with UBQ4, and is expressed in higher levels in vegetative tissue but lower levels in flowers than UBQ4. UBQ3 encodes different number of ubiquitins in different ecotypes. UBQ3 transcript level is modulated by UV-B and light/dark treatments.
Unigene0013631	HSP70	Unigene0140922	Xpo1	241	-1.53195	1.03019	encodes ubiquitin that is attached to proteins destined for degradation. UBQ3 is most homologous with UBQ4, and is expressed in higher levels in vegetative tissue but lower levels in flowers than UBQ4. UBQ3 encodes different number of ubiquitins in different ecotypes. UBQ3 transcript level is modulated by UV-B and light/dark treatments.
Unigene0013631	HSP70-4	Unigene0141243	Xpo1	241	-1.53195	1.28896	encodes ubiquitin that is attached to proteins destined for degradation. UBQ3 is most homologous with UBQ4, and is expressed in higher levels in vegetative tissue but lower levels in flowers than UBQ4. UBQ3 encodes different number of ubiquitins in different ecotypes. UBQ3 transcript level is modulated by UV-B and light/dark treatments.
Unigene0013631	HSP70	Unigene0129595	Xpo1	241	-1.53195	4.91289	encodes ubiquitin that is attached to proteins destined for degradation. UBQ3 is most homologous with UBQ4, and is expressed in higher levels in vegetative tissue but lower levels in flowers than UBQ4. UBQ3 encodes different number of ubiquitins in different ecotypes. UBQ3 transcript level is modulated by UV-B and light/dark treatments.
Unigene0015275	HSP70-2	Unigene0090867	UBA1	238	-9.95613	1.62792	F-box protein that is involved in GA signaling. Regulates seed germination. Component of E3 ubiquitin complex. Interacts with DELLA proteins.
Unigene0026522	HSP70	Unigene0021534	RGA1	317	-1.14595	-1.85025	Galactose oxidase/kelch repeat superfamily protein
Unigene0026522	HSP70	Unigene0127186	RGA1	317	-1.14595	-1.32725	Galactose oxidase/kelch repeat superfamily protein
Unigene0030192	HSP70	Unigene0021534	Hsp68	960	-1.70727	-1.85025	Galactose oxidase/kelch repeat superfamily protein
Unigene0030192	HSP70	Unigene0127186	Hsc70-4	960	-1.70727	-1.32725	Galactose oxidase/kelch repeat superfamily protein
Unigene0004088	HSP70-4	Unigene0160873	ANX1	182	1.51016	1.40273	Galactose oxidase/kelch repeat superfamily protein
Unigene0085273	HSP70-4	Unigene0160873	ANX2	182	3.27036	1.40273	Galactose oxidase/kelch repeat superfamily protein
Unigene0125288	HSP70-4	Unigene0160873	At2g23200	182	5.6079	1.40273	Galactose oxidase/kelch repeat superfamily protein
Unigene0044883	HSP70	Unigene0155521	XA21	420	-14.3556	-10.8765	Mov34/MPN/PAD-1 family protein
Unigene0086339	HSP70	Unigene0155521	XA21	420	-10.0177	-10.8765	Mov34/MPN/PAD-1 family protein
Unigene0044882	HSP70	Unigene0004980	At2g39360	182	-12.0131	1.16048	One of five polyubiquitin genes in A. thaliana. These genes encode the highly conserved 76-amino acid protein ubiquitin that is covalently attached to substrate proteins targeting most for degradation. Polyubiquitin genes are characterized by the presence of tandem repeats of the 228 bp that encode a ubiquitin monomer. Induced by salicylic acid. Independent of NPR1 for their induction by salicyli…
Unigene0044882	HSP70	Unigene0042516	CRPK1	182	-12.0131	-2.74663	One of five polyubiquitin genes in A. thaliana. These genes encode the highly conserved 76-amino acid protein ubiquitin that is covalently attached to substrate proteins targeting most for degradation. Polyubiquitin genes are characterized by the presence of tandem repeats of the 228 bp that encode a ubiquitin monomer. Induced by salicylic acid. Independent of NPR1 for their induction by salicyli…
Unigene0044883	HSP70	Unigene0004980	PBL24	182	-14.3556	1.16048	One of five polyubiquitin genes in A. thaliana. These genes encode the highly conserved 76-amino acid protein ubiquitin that is covalently attached to substrate proteins targeting most for degradation. Polyubiquitin genes are characterized by the presence of tandem repeats of the 228 bp that encode a ubiquitin monomer. Induced by salicylic acid. Independent of NPR1 for their induction by salicyli…
Unigene0044883	HSP70	Unigene0042516	At2g47060	182	-14.3556	-2.74663	One of five polyubiquitin genes in A. thaliana. These genes encode the highly conserved 76-amino acid protein ubiquitin that is covalently attached to substrate proteins targeting most for degradation. Polyubiquitin genes are characterized by the presence of tandem repeats of the 228 bp that encode a ubiquitin monomer. Induced by salicylic acid. Independent of NPR1 for their induction by salicyli…
Unigene0086339	HSP70	Unigene0004980	SERK4	182	-10.0177	1.16048	One of five polyubiquitin genes in A. thaliana. These genes encode the highly conserved 76-amino acid protein ubiquitin that is covalently attached to substrate proteins targeting most for degradation. Polyubiquitin genes are characterized by the presence of tandem repeats of the 228 bp that encode a ubiquitin monomer. Induced by salicylic acid. Independent of NPR1 for their induction by salicyli…
Unigene0086339	HSP70	Unigene0042516	HERK1	182	-10.0177	-2.74663	One of five polyubiquitin genes in A. thaliana. These genes encode the highly conserved 76-amino acid protein ubiquitin that is covalently attached to substrate proteins targeting most for degradation. Polyubiquitin genes are characterized by the presence of tandem repeats of the 228 bp that encode a ubiquitin monomer. Induced by salicylic acid. Independent of NPR1 for their induction by salicyli…
Unigene0124686	HSP70-4	Unigene0004980	PIP2-5	183	-10.1163	1.16048	One of five polyubiquitin genes in A. thaliana. These genes encode the highly conserved 76-amino acid protein ubiquitin that is covalently attached to substrate proteins targeting most for degradation. Polyubiquitin genes are characterized by the presence of tandem repeats of the 228 bp that encode a ubiquitin monomer. Induced by salicylic acid. Independent of NPR1 for their induction by salicyli…
Unigene0124686	HSP70	Unigene0042516	PIP2-5	183	-10.1163	-2.74663	One of five polyubiquitin genes in A. thaliana. These genes encode the highly conserved 76-amino acid protein ubiquitin that is covalently attached to substrate proteins targeting most for degradation. Polyubiquitin genes are characterized by the presence of tandem repeats of the 228 bp that encode a ubiquitin monomer. Induced by salicylic acid. Independent of NPR1 for their induction by salicyli…
Unigene0150060	HSP70	Unigene0004980	APF2	220	-10.9094	1.16048	One of five polyubiquitin genes in A. thaliana. These genes encode the highly conserved 76-amino acid protein ubiquitin that is covalently attached to substrate proteins targeting most for degradation. Polyubiquitin genes are characterized by the presence of tandem repeats of the 228 bp that encode a ubiquitin monomer. Induced by salicylic acid. Independent of NPR1 for their induction by salicyli…
Unigene0150060	HSP70	Unigene0042516	AIMP1	219	-10.9094	-2.74663	One of five polyubiquitin genes in A. thaliana. These genes encode the highly conserved 76-amino acid protein ubiquitin that is covalently attached to substrate proteins targeting most for degradation. Polyubiquitin genes are characterized by the presence of tandem repeats of the 228 bp that encode a ubiquitin monomer. Induced by salicylic acid. Independent of NPR1 for their induction by salicyli…
Unigene0041380	HSP70-4	Unigene0004980	CRK29	182	3.21725	1.16048	One of five polyubiquitin genes in A. thaliana. These genes encode the highly conserved 76-amino acid protein ubiquitin that is covalently attached to substrate proteins targeting most for degradation. Polyubiquitin genes are characterized by the presence of tandem repeats of the 228 bp that encode a ubiquitin monomer. Induced by salicylic acid. Independent of NPR1 for their induction by salicyli…
Unigene0041380	HSP70-4	Unigene0042516	CRK29	182	3.21725	-2.74663	One of five polyubiquitin genes in A. thaliana. These genes encode the highly conserved 76-amino acid protein ubiquitin that is covalently attached to substrate proteins targeting most for degradation. Polyubiquitin genes are characterized by the presence of tandem repeats of the 228 bp that encode a ubiquitin monomer. Induced by salicylic acid. Independent of NPR1 for their induction by salicyli…
Unigene0146249	HSP70	Unigene0004980	EMB1027	555	1.40634	1.16048	One of five polyubiquitin genes in A. thaliana. These genes encode the highly conserved 76-amino acid protein ubiquitin that is covalently attached to substrate proteins targeting most for degradation. Polyubiquitin genes are characterized by the presence of tandem repeats of the 228 bp that encode a ubiquitin monomer. Induced by salicylic acid. Independent of NPR1 for their induction by salicyli…
Unigene0146249	HSP70	Unigene0042516	EMB1027	555	1.40634	-2.74663	One of five polyubiquitin genes in A. thaliana. These genes encode the highly conserved 76-amino acid protein ubiquitin that is covalently attached to substrate proteins targeting most for degradation. Polyubiquitin genes are characterized by the presence of tandem repeats of the 228 bp that encode a ubiquitin monomer. Induced by salicylic acid. Independent of NPR1 for their induction by salicyli…
Unigene0006039	HSP70	Unigene0004980	At4g27290	182	-1.08995	1.16048	One of five polyubiquitin genes in A. thaliana. These genes encode the highly conserved 76-amino acid protein ubiquitin that is covalently attached to substrate proteins targeting most for degradation. Polyubiquitin genes are characterized by the presence of tandem repeats of the 228 bp that encode a ubiquitin monomer. Induced by salicylic acid. Independent of NPR1 for their induction by salicyli…
Unigene0006039	HSP70	Unigene0042516	At4g27290	182	-1.08995	-2.74663	One of five polyubiquitin genes in A. thaliana. These genes encode the highly conserved 76-amino acid protein ubiquitin that is covalently attached to substrate proteins targeting most for degradation. Polyubiquitin genes are characterized by the presence of tandem repeats of the 228 bp that encode a ubiquitin monomer. Induced by salicylic acid. Independent of NPR1 for their induction by salicyli…
Unigene0164475	HSP70-4	Unigene0004980	APM1	315	1.61694	1.16048	One of five polyubiquitin genes in A. thaliana. These genes encode the highly conserved 76-amino acid protein ubiquitin that is covalently attached to substrate proteins targeting most for degradation. Polyubiquitin genes are characterized by the presence of tandem repeats of the 228 bp that encode a ubiquitin monomer. Induced by salicylic acid. Independent of NPR1 for their induction by salicyli…
Unigene0164475	HSP70-4	Unigene0042516	APM1	315	1.61694	-2.74663	One of five polyubiquitin genes in A. thaliana. These genes encode the highly conserved 76-amino acid protein ubiquitin that is covalently attached to substrate proteins targeting most for degradation. Polyubiquitin genes are characterized by the presence of tandem repeats of the 228 bp that encode a ubiquitin monomer. Induced by salicylic acid. Independent of NPR1 for their induction by salicyli…
Unigene0122677	HSP70	Unigene0004980	ACT7	628	4.18295	1.16048	One of five polyubiquitin genes in A. thaliana. These genes encode the highly conserved 76-amino acid protein ubiquitin that is covalently attached to substrate proteins targeting most for degradation. Polyubiquitin genes are characterized by the presence of tandem repeats of the 228 bp that encode a ubiquitin monomer. Induced by salicylic acid. Independent of NPR1 for their induction by salicyli…
Unigene0122677	HSP70	Unigene0042516	Actr1b	628	4.18295	-2.74663	One of five polyubiquitin genes in A. thaliana. These genes encode the highly conserved 76-amino acid protein ubiquitin that is covalently attached to substrate proteins targeting most for degradation. Polyubiquitin genes are characterized by the presence of tandem repeats of the 228 bp that encode a ubiquitin monomer. Induced by salicylic acid. Independent of NPR1 for their induction by salicyli…
Unigene0119508	HSP70-2	Unigene0004980	RpS9	607	-8.38838	1.16048	One of five polyubiquitin genes in A. thaliana. These genes encode the highly conserved 76-amino acid protein ubiquitin that is covalently attached to substrate proteins targeting most for degradation. Polyubiquitin genes are characterized by the presence of tandem repeats of the 228 bp that encode a ubiquitin monomer. Induced by salicylic acid. Independent of NPR1 for their induction by salicyli…
Unigene0119508	HSP70-2	Unigene0042516	RpS9	607	-8.38838	-2.74663	One of five polyubiquitin genes in A. thaliana. These genes encode the highly conserved 76-amino acid protein ubiquitin that is covalently attached to substrate proteins targeting most for degradation. Polyubiquitin genes are characterized by the presence of tandem repeats of the 228 bp that encode a ubiquitin monomer. Induced by salicylic acid. Independent of NPR1 for their induction by salicyli…
Unigene0044883	HSP70-4	Unigene0137594	PRK4	182	-14.3556	-10.112	One of the polypeptides that constitute the ubiquitin-conjugating enzyme E2
Unigene0006218	HSP70	Unigene0164195	TUB2	295	2.38865	1.15171	Phosphoinositide kinase which undergo autophosphorylation and phosphorylate serine/threonine residues of protein substrates. Contains phosphoinositide 3/4-kinase and ubiquitin-like domains. Phosphorylates PUFD1 and RPN10 in vitro.
Unigene0037791	HSP70	Unigene0164195	eIF3-S7	165	3.53006	1.15171	Phosphoinositide kinase which undergo autophosphorylation and phosphorylate serine/threonine residues of protein substrates. Contains phosphoinositide 3/4-kinase and ubiquitin-like domains. Phosphorylates PUFD1 and RPN10 in vitro.
Unigene0072268	HSP70	Unigene0164195	SD18	236	3.51706	1.15171	Phosphoinositide kinase which undergo autophosphorylation and phosphorylate serine/threonine residues of protein substrates. Contains phosphoinositide 3/4-kinase and ubiquitin-like domains. Phosphorylates PUFD1 and RPN10 in vitro.
Unigene0151662	HSP70	Unigene0164195	SD18	236	1.61358	1.15171	Phosphoinositide kinase which undergo autophosphorylation and phosphorylate serine/threonine residues of protein substrates. Contains phosphoinositide 3/4-kinase and ubiquitin-like domains. Phosphorylates PUFD1 and RPN10 in vitro.
Unigene0044882	HSP70	Unigene0164195	NCU06464	250	-12.0131	1.15171	Phosphoinositide kinase which undergo autophosphorylation and phosphorylate serine/threonine residues of protein substrates. Contains phosphoinositide 3/4-kinase and ubiquitin-like domains. Phosphorylates PUFD1 and RPN10 in vitro.
Unigene0044883	HSP70	Unigene0164195	NCU06464	250	-14.3556	1.15171	Phosphoinositide kinase which undergo autophosphorylation and phosphorylate serine/threonine residues of protein substrates. Contains phosphoinositide 3/4-kinase and ubiquitin-like domains. Phosphorylates PUFD1 and RPN10 in vitro.
Unigene0086339	HSP70-4	Unigene0164195	NCU06464	250	-10.0177	1.15171	Phosphoinositide kinase which undergo autophosphorylation and phosphorylate serine/threonine residues of protein substrates. Contains phosphoinositide 3/4-kinase and ubiquitin-like domains. Phosphorylates PUFD1 and RPN10 in vitro.
Unigene0150060	HSP70	Unigene0164195	eIF3-S6	283	-10.9094	1.15171	Phosphoinositide kinase which undergo autophosphorylation and phosphorylate serine/threonine residues of protein substrates. Contains phosphoinositide 3/4-kinase and ubiquitin-like domains. Phosphorylates PUFD1 and RPN10 in vitro.
Unigene0041380	HSP70-4	Unigene0164195	RPL5	585	3.21725	1.15171	Phosphoinositide kinase which undergo autophosphorylation and phosphorylate serine/threonine residues of protein substrates. Contains phosphoinositide 3/4-kinase and ubiquitin-like domains. Phosphorylates PUFD1 and RPN10 in vitro.
Unigene0041381	HSP70	Unigene0164195	RPL5	585	1.4831	1.15171	Phosphoinositide kinase which undergo autophosphorylation and phosphorylate serine/threonine residues of protein substrates. Contains phosphoinositide 3/4-kinase and ubiquitin-like domains. Phosphorylates PUFD1 and RPN10 in vitro.
Unigene0002867	HSP70-4	Unigene0164195	AtMg00810	182	1.41015	1.15171	Phosphoinositide kinase which undergo autophosphorylation and phosphorylate serine/threonine residues of protein substrates. Contains phosphoinositide 3/4-kinase and ubiquitin-like domains. Phosphorylates PUFD1 and RPN10 in vitro.
Unigene0146249	HSP70	Unigene0164195	CRK19	182	1.40634	1.15171	Phosphoinositide kinase which undergo autophosphorylation and phosphorylate serine/threonine residues of protein substrates. Contains phosphoinositide 3/4-kinase and ubiquitin-like domains. Phosphorylates PUFD1 and RPN10 in vitro.
Unigene0006039	HSP70-4	Unigene0164195	GDPDL3	189	-1.08995	1.15171	Phosphoinositide kinase which undergo autophosphorylation and phosphorylate serine/threonine residues of protein substrates. Contains phosphoinositide 3/4-kinase and ubiquitin-like domains. Phosphorylates PUFD1 and RPN10 in vitro.
Unigene0164475	HSP70	Unigene0164195	LAPA2	162	1.61694	1.15171	Phosphoinositide kinase which undergo autophosphorylation and phosphorylate serine/threonine residues of protein substrates. Contains phosphoinositide 3/4-kinase and ubiquitin-like domains. Phosphorylates PUFD1 and RPN10 in vitro.
Unigene0122677	HSP70	Unigene0164195	SCPL18	184	4.18295	1.15171	Phosphoinositide kinase which undergo autophosphorylation and phosphorylate serine/threonine residues of protein substrates. Contains phosphoinositide 3/4-kinase and ubiquitin-like domains. Phosphorylates PUFD1 and RPN10 in vitro.
Unigene0013631	HSP70-4	Unigene0164195	RpS7	170	-1.53195	1.15171	Phosphoinositide kinase which undergo autophosphorylation and phosphorylate serine/threonine residues of protein substrates. Contains phosphoinositide 3/4-kinase and ubiquitin-like domains. Phosphorylates PUFD1 and RPN10 in vitro.
Unigene0125288	HSP70	Unigene0164195	brm	163	5.6079	1.15171	Phosphoinositide kinase which undergo autophosphorylation and phosphorylate serine/threonine residues of protein substrates. Contains phosphoinositide 3/4-kinase and ubiquitin-like domains. Phosphorylates PUFD1 and RPN10 in vitro.
Unigene0003401	HSP70	Unigene0164195	CRR7	159	4.81307	1.15171	Phosphoinositide kinase which undergo autophosphorylation and phosphorylate serine/threonine residues of protein substrates. Contains phosphoinositide 3/4-kinase and ubiquitin-like domains. Phosphorylates PUFD1 and RPN10 in vitro.
Unigene0072752	HSP70	Unigene0164195	XA21	182	1.81193	1.15171	Phosphoinositide kinase which undergo autophosphorylation and phosphorylate serine/threonine residues of protein substrates. Contains phosphoinositide 3/4-kinase and ubiquitin-like domains. Phosphorylates PUFD1 and RPN10 in vitro.
Unigene0101917	HSP70	Unigene0164195	At3g47570	182	3.73059	1.15171	Phosphoinositide kinase which undergo autophosphorylation and phosphorylate serine/threonine residues of protein substrates. Contains phosphoinositide 3/4-kinase and ubiquitin-like domains. Phosphorylates PUFD1 and RPN10 in vitro.
Unigene0151670	HSP70	Unigene0164195	At3g47570	182	2.02593	1.15171	Phosphoinositide kinase which undergo autophosphorylation and phosphorylate serine/threonine residues of protein substrates. Contains phosphoinositide 3/4-kinase and ubiquitin-like domains. Phosphorylates PUFD1 and RPN10 in vitro.
Unigene0044882	HSP70	Unigene0065809	NCU06464	250	-12.0131	3.47101	P-loop containing nucleoside triphosphate hydrolases superfamily protein
Unigene0044882	HSP70	Unigene0065810	Sam-S	517	-12.0131	2.03258	P-loop containing nucleoside triphosphate hydrolases superfamily protein
Unigene0044883	HSP70-4	Unigene0065809	Sam-S	517	-14.3556	3.47101	P-loop containing nucleoside triphosphate hydrolases superfamily protein
Unigene0086339	HSP70	Unigene0065809	Sam-S	517	-10.0177	3.47101	P-loop containing nucleoside triphosphate hydrolases superfamily protein
Unigene0086339	HSP70	Unigene0065810	Sam-S	517	-10.0177	2.03258	P-loop containing nucleoside triphosphate hydrolases superfamily protein
Unigene0086339	HSP70	Unigene0136392	Sam-S	517	-10.0177	3.62642	P-loop containing nucleoside triphosphate hydrolases superfamily protein
Unigene0044882	HSP70-4	Unigene0099264	SERK4	182	-12.0131	-5.65737	P-loop containing nucleoside triphosphate hydrolases superfamily protein
Unigene0044882	HSP70-4	Unigene0099265	HERK1	182	-12.0131	-1.29772	P-loop containing nucleoside triphosphate hydrolases superfamily protein
Unigene0044883	HSP70-4	Unigene0099264	At5g59700	182	-14.3556	-5.65737	P-loop containing nucleoside triphosphate hydrolases superfamily protein
Unigene0044883	HSP70-4	Unigene0099265	HERK1	182	-14.3556	-1.29772	P-loop containing nucleoside triphosphate hydrolases superfamily protein
Unigene0086339	HSP70-4	Unigene0099264	LRK10L-1.1	182	-10.0177	-5.65737	P-loop containing nucleoside triphosphate hydrolases superfamily protein
Unigene0086339	HSP70-4	Unigene0099265	THE1	182	-10.0177	-1.29772	P-loop containing nucleoside triphosphate hydrolases superfamily protein
Unigene0026598	HSP70-4	Unigene0065809	PCAS-1	269	-10.7398	3.47101	P-loop containing nucleoside triphosphate hydrolases superfamily protein
Unigene0026598	HSP70-4	Unigene0099264	ERDJ3B	947	-10.7398	-5.65737	P-loop containing nucleoside triphosphate hydrolases superfamily protein
Unigene0026598	HSP70-4	Unigene0099265	dnajc5	947	-10.7398	-1.29772	P-loop containing nucleoside triphosphate hydrolases superfamily protein
Unigene0041380	HSP70	Unigene0065809	wos2	390	3.21725	3.47101	P-loop containing nucleoside triphosphate hydrolases superfamily protein
Unigene0041380	HSP70-4	Unigene0136392	wos2	390	3.21725	3.62642	P-loop containing nucleoside triphosphate hydrolases superfamily protein
Unigene0041381	HSP70	Unigene0136392	wos2	390	1.4831	3.62642	P-loop containing nucleoside triphosphate hydrolases superfamily protein
Unigene0073410	HSP70	Unigene0099265	sgg	182	1.65663	-1.29772	P-loop containing nucleoside triphosphate hydrolases superfamily protein
Unigene0125854	HSP70	Unigene0099264	sgg	182	2.14044	-5.65737	P-loop containing nucleoside triphosphate hydrolases superfamily protein
Unigene0125854	HSP70	Unigene0099265	sgg	182	2.14044	-1.29772	P-loop containing nucleoside triphosphate hydrolases superfamily protein
Unigene0004088	HSP70	Unigene0065809	brm	163	1.51016	3.47101	P-loop containing nucleoside triphosphate hydrolases superfamily protein
Unigene0004088	HSP70	Unigene0065810	brm	163	1.51016	2.03258	P-loop containing nucleoside triphosphate hydrolases superfamily protein
Unigene0004088	HSP70-4	Unigene0136392	brm	163	1.51016	3.62642	P-loop containing nucleoside triphosphate hydrolases superfamily protein
Unigene0085273	HSP70	Unigene0065809	brm	163	3.27036	3.47101	P-loop containing nucleoside triphosphate hydrolases superfamily protein
Unigene0085273	HSP70	Unigene0065810	TUBA1	248	3.27036	2.03258	P-loop containing nucleoside triphosphate hydrolases superfamily protein
Unigene0125288	HSP70-4	Unigene0065809	TUBA1	248	5.6079	3.47101	P-loop containing nucleoside triphosphate hydrolases superfamily protein
Unigene0072752	HSP70-4	Unigene0136392	XA21	182	1.81193	3.62642	P-loop containing nucleoside triphosphate hydrolases superfamily protein
Unigene0101917	HSP70-4	Unigene0065809	At3g47570	182	3.73059	3.47101	P-loop containing nucleoside triphosphate hydrolases superfamily protein
Unigene0101917	HSP70-4	Unigene0065810	At3g47570	182	3.73059	2.03258	P-loop containing nucleoside triphosphate hydrolases superfamily protein
Unigene0101917	HSP70-4	Unigene0136392	XA21	182	3.73059	3.62642	P-loop containing nucleoside triphosphate hydrolases superfamily protein
Unigene0151670	HSP70-4	Unigene0065809	At3g47570	182	2.02593	3.47101	P-loop containing nucleoside triphosphate hydrolases superfamily protein
Unigene0151670	HSP70-4	Unigene0065810	XA21	182	2.02593	2.03258	P-loop containing nucleoside triphosphate hydrolases superfamily protein
Unigene0151670	HSP70-4	Unigene0136392	EFR	182	2.02593	3.62642	P-loop containing nucleoside triphosphate hydrolases superfamily protein
Unigene0044883	HSP70	Unigene0055062	psmB5	908	-14.3556	-10.751	polyubiquitin gene with 4 ubiquitin repeats. The first ubiquitin repeat has 16 amino acid replacements.
Unigene0086339	HSP70	Unigene0055062	TIP1-1	183	-10.0177	-10.751	polyubiquitin gene with 4 ubiquitin repeats. The first ubiquitin repeat has 16 amino acid replacements.
Unigene0124686	HSP70-4	Unigene0055062	FER	195	-10.1163	-10.751	polyubiquitin gene with 4 ubiquitin repeats. The first ubiquitin repeat has 16 amino acid replacements.
Unigene0041380	HSP70-4	Unigene0055062	PSAL	199	3.21725	-10.751	polyubiquitin gene with 4 ubiquitin repeats. The first ubiquitin repeat has 16 amino acid replacements.
Unigene0006039	HSP70	Unigene0055062	At4g27290	182	-1.08995	-10.751	polyubiquitin gene with 4 ubiquitin repeats. The first ubiquitin repeat has 16 amino acid replacements.
Unigene0073100	HSP70	Unigene0055062	LCT	188	5.7102	-10.751	polyubiquitin gene with 4 ubiquitin repeats. The first ubiquitin repeat has 16 amino acid replacements.
Unigene0164475	HSP70	Unigene0055062	ppm-2	184	1.61694	-10.751	polyubiquitin gene with 4 ubiquitin repeats. The first ubiquitin repeat has 16 amino acid replacements.
Unigene0013631	HSP70	Unigene0055062	Xpo1	241	-1.53195	-10.751	polyubiquitin gene with 4 ubiquitin repeats. The first ubiquitin repeat has 16 amino acid replacements.
Unigene0044882	HSP70	Unigene0164943	GAE6	181	-12.0131	-10.9944	Proteasome subunit alpha type 4-1 (EC 3.4.25.1) (20S proteasome alpha subunit C) (20S proteasome subunit alpha-3) - Oryza sativa (Rice) & (at3g22110 : 265.0) Encodes the alpha-3 subunit of 20s proteasome.
Unigene0086339	HSP70-4	Unigene0164943	GAE6	181	-10.0177	-10.9944	Proteasome subunit alpha type 4-1 (EC 3.4.25.1) (20S proteasome alpha subunit C) (20S proteasome subunit alpha-3) - Oryza sativa (Rice) & (at3g22110 : 265.0) Encodes the alpha-3 subunit of 20s proteasome.
Unigene0044883	HSP70-4	Unigene0070675	BAM1	331	-14.3556	-6.73761	putative nuclear DNA-binding protein G2p (AtG2) mRNA,
Unigene0146249	HSP70	Unigene0070675	CSLG3	157	1.40634	-6.73761	putative nuclear DNA-binding protein G2p (AtG2) mRNA,
Unigene0073100	HSP70	Unigene0070675	At1g61610	182	5.7102	-6.73761	putative nuclear DNA-binding protein G2p (AtG2) mRNA,
Unigene0121842	HSP70-4	Unigene0070675	ATJ11	832	-10.1421	-6.73761	putative nuclear DNA-binding protein G2p (AtG2) mRNA,
Unigene0030192	HSP70-4	Unigene0070675	ABCB29	171	-1.70727	-6.73761	putative nuclear DNA-binding protein G2p (AtG2) mRNA,
Unigene0164678	HSP70	Unigene0071621	At5g38990	182	-2.00457	-1.81143	Regulatory particle non-ATPase subunit of the 26S proteasome with multiubiquitin-chain-binding capabilities
Unigene0110313	HSP70-17	Unigene0157207	RPL10	422	3.64483	2.40677	RING domain ligase1 (RGLG1)
Unigene0041380	HSP70	Unigene0098850	me31B	198	3.21725	1.40643	RING/U-box superfamily protein
Unigene0041381	HSP70	Unigene0098850	RH8	198	1.4831	1.40643	RING/U-box superfamily protein
Unigene0105114	HSP70	Unigene0072928	CRK14	182	-2.29462	-1.00042	RING/U-box superfamily protein
Unigene0073410	HSP70-4	Unigene0098850	AHK5	179	1.65663	1.40643	RING/U-box superfamily protein
Unigene0004088	HSP70	Unigene0098850	GRXS2	183	1.51016	1.40643	RING/U-box superfamily protein
Unigene0085273	HSP70	Unigene0098850	GRXS2	183	3.27036	1.40643	RING/U-box superfamily protein
Unigene0125288	HSP70-4	Unigene0098850	GRXS2	183	5.6079	1.40643	RING/U-box superfamily protein
Unigene0003401	HSP70	Unigene0098850	At5g39000	182	4.81307	1.40643	RING/U-box superfamily protein
Unigene0072752	HSP70	Unigene0098850	FER	182	1.81193	1.40643	RING/U-box superfamily protein
Unigene0101917	HSP70	Unigene0098850	At5g39000	182	3.73059	1.40643	RING/U-box superfamily protein
Unigene0151670	HSP70-4	Unigene0098850	At5g39000	182	2.02593	1.40643	RING/U-box superfamily protein
Unigene0072752	HSP70-4	Unigene0030459	RANBP1C	214	1.81193	1.68737	RING/U-box superfamily protein
Unigene0004088	HSP70	Unigene0004945	DNAJA1	990	1.51016	2.53009	RING-H2 protein induced after exposure to chitin or inactivated crude cellulase preparations.
Unigene0085273	HSP70	Unigene0004945	DNAJ1	990	3.27036	2.53009	RING-H2 protein induced after exposure to chitin or inactivated crude cellulase preparations.
Unigene0125288	HSP70	Unigene0004945	DNAJA1	990	5.6079	2.53009	RING-H2 protein induced after exposure to chitin or inactivated crude cellulase preparations.
Unigene0003401	HSP70	Unigene0004945	RpS9	607	4.81307	2.53009	RING-H2 protein induced after exposure to chitin or inactivated crude cellulase preparations.
Unigene0072752	HSP70-4	Unigene0004945	RPS9C	607	1.81193	2.53009	RING-H2 protein induced after exposure to chitin or inactivated crude cellulase preparations.
Unigene0101917	HSP70-4	Unigene0004945	RpS9	607	3.73059	2.53009	RING-H2 protein induced after exposure to chitin or inactivated crude cellulase preparations.
Unigene0151670	HSP70-4	Unigene0004945	RpS9	607	2.02593	2.53009	RING-H2 protein induced after exposure to chitin or inactivated crude cellulase preparations.
Unigene0122677	HSP70	Unigene0081883	SCPL18	184	4.18295	1.32398	RNI-like superfamily protein
Unigene0122677	HSP70	Unigene0001354	ACT7	628	4.18295	-1.61975	RNI-like superfamily protein
Unigene0084091	HSP70	Unigene0075905	PAB1	917	2.0778	-3.20993	Serine carboxypeptidase S28 family protein
Unigene0084091	HSP70	Unigene0139572	PAB1	917	2.0778	-1.67611	Serine carboxypeptidase S28 family protein
Unigene0105114	HSP70	Unigene0085304	CRK14	182	-2.29462	-9.22038	Structurally similar to damaged DNA binding proteins.DDB1a is part of a 350 KDa nuclear localized DET1 protein complex. This complex may physically interact with histone tails and while bound to chromatin- repress transcription of genes involved in photomorphogenesis.
Unigene0013631	HSP70-4	Unigene0085304	Xpo1	241	-1.53195	-9.22038	Structurally similar to damaged DNA binding proteins.DDB1a is part of a 350 KDa nuclear localized DET1 protein complex. This complex may physically interact with histone tails and while bound to chromatin- repress transcription of genes involved in photomorphogenesis.
Unigene0044882	HSP70-4	Unigene0153255	LRK10L-1.1	182	-12.0131	-10.4443	translation initiation factor eIF2 p47 subunit homolog
Unigene0044883	HSP70-4	Unigene0153255	IRAK2	182	-14.3556	-10.4443	translation initiation factor eIF2 p47 subunit homolog
Unigene0001114	HSP70	Unigene0153255	Hsp68	194	1.65138	-10.4443	translation initiation factor eIF2 p47 subunit homolog
Unigene0001117	HSP70	Unigene0153255	RpS23	582	-4.7047	-10.4443	translation initiation factor eIF2 p47 subunit homolog
Unigene0002820	HSP70	Unigene0153255	P58B	884	-3.08194	-10.4443	translation initiation factor eIF2 p47 subunit homolog
Unigene0002821	HSP70	Unigene0153255	ubq-1	316	-2.75733	-10.4443	translation initiation factor eIF2 p47 subunit homolog
Unigene0002860	HSP70	Unigene0153255	CDC48	564	4.08006	-10.4443	translation initiation factor eIF2 p47 subunit homolog
Unigene0005943	HSP70	Unigene0153255	CTR1	182	2.8028	-10.4443	translation initiation factor eIF2 p47 subunit homolog
Unigene0006450	HSP70	Unigene0153255	ABCB29	171	-2.54916	-10.4443	translation initiation factor eIF2 p47 subunit homolog
Unigene0007655	HSP70	Unigene0153255	FAD7	224	2.72403	-10.4443	translation initiation factor eIF2 p47 subunit homolog
Unigene0007895	HSP70	Unigene0153255	FAD7	224	4.63705	-10.4443	translation initiation factor eIF2 p47 subunit homolog
Unigene0013466	HSP70	Unigene0153255	FAD7	224	-4.59163	-10.4443	translation initiation factor eIF2 p47 subunit homolog
Unigene0016111	HSP70	Unigene0153255	Rpn8	196	1.61871	-10.4443	translation initiation factor eIF2 p47 subunit homolog
Unigene0045058	HSP70	Unigene0153255	Rpn8	196	11.5002	-10.4443	translation initiation factor eIF2 p47 subunit homolog
Unigene0066597	HSP70	Unigene0153255	UBA1	321	-1.53064	-10.4443	translation initiation factor eIF2 p47 subunit homolog
Unigene0075710	HSP70	Unigene0153255	LECRKS5	182	-4.24793	-10.4443	translation initiation factor eIF2 p47 subunit homolog
Unigene0078179	HSP70	Unigene0153255	CIPK2	182	-5.8383	-10.4443	translation initiation factor eIF2 p47 subunit homolog
Unigene0090272	HSP70	Unigene0153255	SUCLG1	218	5.26866	-10.4443	translation initiation factor eIF2 p47 subunit homolog
Unigene0093409	HSP70	Unigene0153255	atp-2	670	-5.47573	-10.4443	translation initiation factor eIF2 p47 subunit homolog
Unigene0102032	HSP70	Unigene0153255	ATPsynbeta	670	3.65076	-10.4443	translation initiation factor eIF2 p47 subunit homolog
Unigene0107205	HSP70	Unigene0153255	atp-2	670	5.91374	-10.4443	translation initiation factor eIF2 p47 subunit homolog
Unigene0135507	HSP70	Unigene0153255	GDI1	222	1.57628	-10.4443	translation initiation factor eIF2 p47 subunit homolog
Unigene0147413	HSP70	Unigene0153255	GDI1	222	-10.7171	-10.4443	translation initiation factor eIF2 p47 subunit homolog
Unigene0155877	HSP70	Unigene0153255	HSPA9	315	3.72734	-10.4443	translation initiation factor eIF2 p47 subunit homolog
Unigene0155980	HSP70	Unigene0153255	Nurf-38	315	1.25587	-10.4443	translation initiation factor eIF2 p47 subunit homolog
Unigene0163397	HSP70	Unigene0153255	MDHG	359	-11.0247	-10.4443	translation initiation factor eIF2 p47 subunit homolog
Unigene0169263	HSP70	Unigene0153255	ACT7	574	-4.26732	-10.4443	translation initiation factor eIF2 p47 subunit homolog
Unigene0150060	HSP70	Unigene0099963	RPS2	612	-10.9094	-1.80487	ubiquitin family protein
Unigene0041380	HSP70-4	Unigene0099963	ATPC	225	3.21725	-1.80487	ubiquitin family protein
Unigene0041381	HSP70	Unigene0099963	ATPC	225	1.4831	-1.80487	ubiquitin family protein
Unigene0073100	HSP70	Unigene0159263	At4g29180	182	5.7102	-10.4952	Ubiquitin-activating enzyme E1 2 - Triticum aestivum (Wheat) & (at5g06460 : 173.0) Encodes a ubiquitin-activating enzyme (E1), involved in the first step in conjugating multiple ubiquitins to proteins targeted for degradation. Gene is expressed in most tissues examined.
Unigene0121842	HSP70	Unigene0159263	Cyp1	343	-10.1421	-10.4952	Ubiquitin-activating enzyme E1 2 - Triticum aestivum (Wheat) & (at5g06460 : 173.0) Encodes a ubiquitin-activating enzyme (E1), involved in the first step in conjugating multiple ubiquitins to proteins targeted for degradation. Gene is expressed in most tissues examined.
Unigene0013631	HSP70	Unigene0159263	ER-ANT1	266	-1.53195	-10.4952	Ubiquitin-activating enzyme E1 2 - Triticum aestivum (Wheat) & (at5g06460 : 173.0) Encodes a ubiquitin-activating enzyme (E1), involved in the first step in conjugating multiple ubiquitins to proteins targeted for degradation. Gene is expressed in most tissues examined.
Unigene0044883	HSP70	Unigene0071905	PRK4	182	-14.3556	-10.8943	ubiquitin-conjugating enzyme 12 (UBC12)
Unigene0086339	HSP70	Unigene0071905	PRK4	182	-10.0177	-10.8943	ubiquitin-conjugating enzyme 12 (UBC12)
Unigene0004088	HSP70	Unigene0137475	PCS1	220	1.51016	-1.50977	ubiquitin-conjugating enzyme 14 (UBC14)
Unigene0004088	HSP70	Unigene0170650	PCS1	220	1.51016	-11.2546	ubiquitin-conjugating enzyme 14 (UBC14)
Unigene0085273	HSP70	Unigene0137475	PCS1	220	3.27036	-1.50977	ubiquitin-conjugating enzyme 14 (UBC14)
Unigene0085273	HSP70-4	Unigene0170650	PCS1	220	3.27036	-11.2546	ubiquitin-conjugating enzyme 14 (UBC14)
Unigene0125288	HSP70	Unigene0137475	PCS1	220	5.6079	-1.50977	ubiquitin-conjugating enzyme 14 (UBC14)
Unigene0125288	HSP70	Unigene0170650	LRK10L-1.3	182	5.6079	-11.2546	ubiquitin-conjugating enzyme 14 (UBC14)
Unigene0044882	HSP70	Unigene0059089	TRXH	318	-12.0131	-6.43582	ubiquitin-conjugating enzyme 30 (UBC30)
Unigene0044883	HSP70	Unigene0059089	TRXH	318	-14.3556	-6.43582	ubiquitin-conjugating enzyme 30 (UBC30)
Unigene0086339	HSP70	Unigene0059089	TRXH	318	-10.0177	-6.43582	ubiquitin-conjugating enzyme 30 (UBC30)
Unigene0030192	HSP70	Unigene0059089	GDI1	222	-1.70727	-6.43582	ubiquitin-conjugating enzyme 30 (UBC30)
Unigene0168543	HSP70	Unigene0059089	ubq-1	809	1.12332	-6.43582	ubiquitin-conjugating enzyme 30 (UBC30)
Unigene0064344	HSP70	Unigene0000099	PBL19	182	-1.07824	1.40171	VAR1 contains a conserved motif for ATPase and a metalloprotease characteristic to FtsH proteins, and is targeted into chloroplasts. A VAR1-fusion protein synthesized in vitro exhibited ATPase activity and partial metalloprotease activity. This protein is located to the thylakoid membrane and forms a complex with VAR2. FtsH1 (VAR1) and FtsH5 are interchangeable in thylakoid membranes.
Unigene0168758	HSP70-4	Unigene0000099	RGA1	317	-1.33657	1.40171	VAR1 contains a conserved motif for ATPase and a metalloprotease characteristic to FtsH proteins, and is targeted into chloroplasts. A VAR1-fusion protein synthesized in vitro exhibited ATPase activity and partial metalloprotease activity. This protein is located to the thylakoid membrane and forms a complex with VAR2. FtsH1 (VAR1) and FtsH5 are interchangeable in thylakoid membranes.
Unigene0044882	HSP70-4	Unigene0000099	PSK	161	-12.0131	1.40171	VAR1 contains a conserved motif for ATPase and a metalloprotease characteristic to FtsH proteins, and is targeted into chloroplasts. A VAR1-fusion protein synthesized in vitro exhibited ATPase activity and partial metalloprotease activity. This protein is located to the thylakoid membrane and forms a complex with VAR2. FtsH1 (VAR1) and FtsH5 are interchangeable in thylakoid membranes.
Unigene0026598	HSP70-4	Unigene0000099	ERDJ3B	947	-10.7398	1.40171	VAR1 contains a conserved motif for ATPase and a metalloprotease characteristic to FtsH proteins, and is targeted into chloroplasts. A VAR1-fusion protein synthesized in vitro exhibited ATPase activity and partial metalloprotease activity. This protein is located to the thylakoid membrane and forms a complex with VAR2. FtsH1 (VAR1) and FtsH5 are interchangeable in thylakoid membranes.
Unigene0105114	HSP70-4	Unigene0059674	HSP70-2	960	-2.29462	1.94334	Vignain precursor (EC 3.4.22.-) (Cysteine endopeptidase) - Ricinus communis (Castor bean) & (at5g45890 : 319.0) Senescence-associated gene 12 (SAG12) encoding a cysteine protease influenced by cytokinin, auxin, and sugars.Localized to special vacuole found during senescence called senescence associated vacuoles which are different from central vacuole in the tonoplast composition and pH.
Unigene0041380	HSP70	Unigene0133512	RE1	182	3.21725	2.61502	zinc finger (C3HC4-type RING finger) family protein
Unigene0041381	HSP70	Unigene0133512	RE1	182	1.4831	2.61502	zinc finger (C3HC4-type RING finger) family protein
Unigene0003401	HSP70	Unigene0133512	FAAH	189	4.81307	2.61502	zinc finger (C3HC4-type RING finger) family protein
Unigene0072752	HSP70-4	Unigene0133512	FAAH	189	1.81193	2.61502	zinc finger (C3HC4-type RING finger) family protein
Unigene0101917	HSP70	Unigene0133512	FAAH	189	3.73059	2.61502	zinc finger (C3HC4-type RING finger) family protein
Unigene0151670	HSP70	Unigene0133512	CESA6	171	2.02593	2.61502	zinc finger (C3HC4-type RING finger) family protein
Unigene0137996	HSP70-2	Unigene0133512	PUB2	173	3.55395	2.61502	zinc finger (C3HC4-type RING finger) family protein
